# Supplementary material for: Taxonomic revision of Chenopodiaceae in Himalaya and Tibet
Source: PhytoKeys. 2019 Jan 31;(116):1–141. doi: 10.3897/phytokeys.116.27301 (PMC6367307; doi:10.3897/phytokeys.116.27301)
Supplement: XML Treatment for Chenopodium [file phytokeys.116.27301-treatment1.xml]

<!DOCTYPE tp:taxon-treatment
  PUBLIC "-//TaxonX//DTD Taxonomic Treatment Publishing DTD v0 20100105//EN" "tax-treatment-NSO.dtd">
<tp:taxon-treatment xmlns:tp="http://www.plazi.org/taxpub"><tp:treatment-meta><kwd-group><label>Taxon classification</label><kwd><named-content xmlns:xlink="http://www.w3.org/1999/xlink" content-type="kingdom">Plantae</named-content></kwd><kwd><named-content xmlns:xlink="http://www.w3.org/1999/xlink" content-type="order">Caryophyllales</named-content></kwd><kwd><named-content xmlns:xlink="http://www.w3.org/1999/xlink" content-type="family">Chenopodiacea</named-content></kwd></kwd-group><mixed-citation publication-type="journal"><person-group><name><surname>Sukhorukov</surname><given-names>Alexander P.</given-names></name><name><surname>Liu</surname><given-names>Pei-Liang</given-names></name><name><surname>Kushunina</surname><given-names>Maria</given-names></name></person-group><article-title>Taxonomic revision of <tp:taxon-name><tp:taxon-name-part taxon-name-part-type="family">Chenopodiaceae</tp:taxon-name-part></tp:taxon-name> in Himalaya and Tibet</article-title><source>PhytoKeys</source><day>31</day><month>1</month><year>2019</year><volume>2019</volume><issue>116</issue><fpage>1</fpage><lpage>141</lpage><pub-id pub-id-type="doi">10.3897/phytokeys.116.27301</pub-id></mixed-citation></tp:treatment-meta><tp:nomenclature><label>1.</label><tp:taxon-name>
                <tp:taxon-name-part taxon-name-part-type="genus" reg="Chenopodium">Chenopodium</tp:taxon-name-part>
              </tp:taxon-name><tp:taxon-authority>L.</tp:taxon-authority></tp:nomenclature><tp:treatment-sec sec-type="material" id="SECID0EMGAI"><title>Type.</title><p><italic><tp:taxon-name><tp:taxon-name-part taxon-name-part-type="genus" reg="Chenopodium">Chenopodium</tp:taxon-name-part><tp:taxon-name-part taxon-name-part-type="species" reg="album">album</tp:taxon-name-part></tp:taxon-name></italic> L. (typ. cons. prop.)</p></tp:treatment-sec><tp:treatment-sec sec-type="notes" id="SECID0E4GAI"><title>Notes.</title><p>A formal proposal to conserve the name <italic><tp:taxon-name><tp:taxon-name-part taxon-name-part-type="genus" reg="Chenopodium">Chenopodium</tp:taxon-name-part></tp:taxon-name></italic> L. with the type <italic><tp:taxon-name><tp:taxon-name-part taxon-name-part-type="genus" reg="Chenopodium">Chenopodium</tp:taxon-name-part><tp:taxon-name-part taxon-name-part-type="species" reg="album">album</tp:taxon-name-part></tp:taxon-name></italic> L. has only recently been put forward (<xref ref-type="bibr" rid="B72">Mosyakin 2015</xref>). The conservation of the name with this type would be most desirable to maintain the recent taxonomy of <italic><tp:taxon-name><tp:taxon-name-part taxon-name-part-type="genus" reg="Chenopodium">Chenopodium</tp:taxon-name-part></tp:taxon-name></italic> and its relatives, especially <italic><tp:taxon-name><tp:taxon-name-part taxon-name-part-type="genus" reg="Oxybasis">Oxybasis</tp:taxon-name-part></tp:taxon-name></italic>.</p></tp:treatment-sec><tp:treatment-sec sec-type="description" id="SECID0EHIAI"><title>Description.</title><p>Annuals, shrubs, or rarely small trees, covered with bladder hairs. Leaves petiolate, usually lobed or dentate (sometimes entire), very rarely semi-terete. Inflorescences paniculate, composed of small cymose clusters. Flowers sessile and pedicellate, hermaphrodite or some female. Perianth segments 5 (rarely 4), free or basally concrescent, green and unchanging at fruiting. Stamens usually 5, free or basally connate. Stigmas 2, free. Fruit depressed globular, falling off separately or together with perianth. Pericarp mostly thin, hyaline, of 1–2(3) parenchymatous layers, usually with small cylindrical or conical papillae (in dry fruits, the pericarp surface resembles honeycombs, but after soaking, the papillae retrieve their shape). In some species now transferred from <italic><tp:taxon-name><tp:taxon-name-part taxon-name-part-type="genus" reg="Einadia">Einadia</tp:taxon-name-part></tp:taxon-name></italic> to <italic><tp:taxon-name><tp:taxon-name-part taxon-name-part-type="genus" reg="Chenopodium">Chenopodium</tp:taxon-name-part></tp:taxon-name></italic>, the pericarp (at least in most fruits) is fleshy (berry), coloured, and many-layered, but some of the fruits remain dry (heterocarpy). Seeds black or rarely brown with horizontal embryo; the cell walls of testa (outer seed-coat layer) cells in black seeds with vertical stalactites, rarely the stalactites absent (three species from Juan-Fernández Archipelago).</p><!--PageBreak --><p>In its current circumscription (<xref ref-type="bibr" rid="B26">Fuentes et al. 2012</xref>), the genus comprises more than 100 species, but the exact number is still unknown. The species are mostly distributed in extratropical parts of the world or in mountainous regions of the tropics.</p></tp:treatment-sec><ref-list><ref id="B72"><mixed-citation xmlns:xlink="http://www.w3.org/1999/xlink" xlink:type="simple"><person-group><name name-style="western"><surname>Mosyakin</surname><given-names>SL</given-names></name></person-group> (<year>2015</year>) <article-title>Proposal to conserve the name <italic><tp:taxon-name><tp:taxon-name-part taxon-name-part-type="genus">Chenopodium</tp:taxon-name-part></tp:taxon-name></italic> (<tp:taxon-name><tp:taxon-name-part taxon-name-part-type="family">Chenopodiaceae</tp:taxon-name-part></tp:taxon-name> s. str.; <tp:taxon-name><tp:taxon-name-part taxon-name-part-type="family">Amaranthaceae</tp:taxon-name-part></tp:taxon-name> sensu APG) with a conserved type.</article-title><source>Taxon</source><volume>64</volume>(<issue>6</issue>): <fpage>1323</fpage>–<lpage>1325</lpage>. <ext-link xlink:type="simple" ext-link-type="doi" xlink:href="10.12705/646.24">https://doi.org/10.12705/646.24</ext-link> [2402]</mixed-citation></ref><ref id="B26"><mixed-citation xmlns:xlink="http://www.w3.org/1999/xlink" xlink:type="simple"><person-group><name name-style="western"><surname>Fuentes</surname><given-names>S</given-names></name><name name-style="western"><surname>Mansion</surname><given-names>G</given-names></name><name name-style="western"><surname>Borsch</surname><given-names>T</given-names></name></person-group> (<year>2012</year>) Towards a species level tree of the globally diverse genus <italic><tp:taxon-name><tp:taxon-name-part taxon-name-part-type="genus">Chenopodium</tp:taxon-name-part></tp:taxon-name></italic>. Molecular Phylogenetics and Evolution 62(1): 359–374. <ext-link xlink:type="simple" ext-link-type="doi" xlink:href="10.1016/j.ympev.2011.10.006">https://doi.org/10.1016/j.ympev.2011.10.006</ext-link></mixed-citation></ref></ref-list></tp:taxon-treatment>
