# Supplementary material for: Taxonomic revision of Chenopodiaceae in Himalaya and Tibet
Source: PhytoKeys. 2019 Jan 31;(116):1–141. doi: 10.3897/phytokeys.116.27301 (PMC6367307; doi:10.3897/phytokeys.116.27301)
Supplement: XML Treatment for Chenopodium album [file phytokeys.116.27301-treatment2.xml]

<!DOCTYPE tp:taxon-treatment
  PUBLIC "-//TaxonX//DTD Taxonomic Treatment Publishing DTD v0 20100105//EN" "tax-treatment-NSO.dtd">
<tp:taxon-treatment xmlns:tp="http://www.plazi.org/taxpub"><tp:treatment-meta><kwd-group><label>Taxon classification</label><kwd><named-content xmlns:xlink="http://www.w3.org/1999/xlink" content-type="kingdom">Plantae</named-content></kwd><kwd><named-content xmlns:xlink="http://www.w3.org/1999/xlink" content-type="order">Caryophyllales</named-content></kwd><kwd><named-content xmlns:xlink="http://www.w3.org/1999/xlink" content-type="family">Chenopodiacea</named-content></kwd></kwd-group><mixed-citation publication-type="journal"><person-group><name><surname>Sukhorukov</surname><given-names>Alexander P.</given-names></name><name><surname>Liu</surname><given-names>Pei-Liang</given-names></name><name><surname>Kushunina</surname><given-names>Maria</given-names></name></person-group><article-title>Taxonomic revision of <tp:taxon-name><tp:taxon-name-part taxon-name-part-type="family">Chenopodiaceae</tp:taxon-name-part></tp:taxon-name> in Himalaya and Tibet</article-title><source>PhytoKeys</source><day>31</day><month>1</month><year>2019</year><volume>2019</volume><issue>116</issue><fpage>1</fpage><lpage>141</lpage><pub-id pub-id-type="doi">10.3897/phytokeys.116.27301</pub-id></mixed-citation></tp:treatment-meta><tp:nomenclature><label>1.</label><tp:taxon-name>
                  <tp:taxon-name-part taxon-name-part-type="genus" reg="Chenopodium">Chenopodium</tp:taxon-name-part>
                  <tp:taxon-name-part taxon-name-part-type="species" reg="album">album</tp:taxon-name-part>
                </tp:taxon-name><tp:taxon-authority>L., Sp. Pl.: 219 (1753)</tp:taxon-authority><tp:nomenclature-citation-list><tp:nomenclature-citation><tp:taxon-name>
                      <tp:taxon-name-part taxon-name-part-type="genus" reg="Chenopodium">Chenopodium</tp:taxon-name-part>
                      <tp:taxon-name-part taxon-name-part-type="species" reg="album">album</tp:taxon-name-part>
                    </tp:taxon-name><comment>L., Sp. Pl.: 219 (1753). <bold>Lectotype</bold> (designated by <xref ref-type="bibr" rid="B7">Brenan 1954</xref>): Herb. Linn. 313.8 (LINN! image of the lectotype available at <ext-link xmlns:xlink="http://www.w3.org/1999/xlink" xlink:type="simple" ext-link-type="uri" xlink:href="http://linnean-online.org/3082/">http://linnean-online.org/3082/</ext-link>).</comment></tp:nomenclature-citation><tp:nomenclature-citation><tp:taxon-name>
                      <tp:taxon-name-part taxon-name-part-type="genus" reg="Chenopodium"/>
                      <tp:taxon-name-part taxon-name-part-type="species" reg="album"/>
                    </tp:taxon-name><comment><!--PageBreak -->≡<tp:taxon-name><tp:taxon-name-part taxon-name-part-type="genus" reg="Botrys">Botrys</tp:taxon-name-part><tp:taxon-name-part taxon-name-part-type="species" reg="alba">alba</tp:taxon-name-part></tp:taxon-name> (L.) Nieuwl., Am. Midl. Naturalist 3: 276 (1914). </comment></tp:nomenclature-citation></tp:nomenclature-citation-list></tp:nomenclature><tp:treatment-sec sec-type="Taxonomic notes" id="SECID0ENVAI"><title>Taxonomic notes.</title><p>The description of the species is based on the most characteristic features of the populations growing in West/Central Himalaya; this aggregate still requires further investigations in our territory and other parts of Eurasia. A strange specimen was seen from Ladakh (Zanskar, Tsarap, Kuru Village to Tetha Village, 3950 m alt., 21 Aug 2004, <named-content xmlns:xlink="http://www.w3.org/1999/xlink" content-type="dwc:verbatimCoordinates" xlink:type="simple"><named-content content-type="geo-json" specific-use="{&#34;type&#34;:&#34;Point&#34;,&#34;coordinates&#34;:[77.175556,33.171667]}" id="NCID0EWVAI" xlink:type="simple">33°10'18"N, 77°10'32"E</named-content></named-content>, <italic>L. Klimeš 4163</italic>, PRA) bearing a small (up to 15 cm) plant with entire, ovate leaves up to 2 cm, a small inflorescence up to 5 cm long and pitted seeds that may represent a new taxon. Some plants of <italic><tp:taxon-name><tp:taxon-name-part taxon-name-part-type="genus" reg="Chenopodium">C.</tp:taxon-name-part><tp:taxon-name-part taxon-name-part-type="species" reg="album">album</tp:taxon-name-part></tp:taxon-name></italic> from India are characterised by smooth pericarp, a trait of <italic><tp:taxon-name><tp:taxon-name-part taxon-name-part-type="genus" reg="Chenopodium">C.</tp:taxon-name-part><tp:taxon-name-part taxon-name-part-type="species" reg="perttii">perttii</tp:taxon-name-part></tp:taxon-name></italic>, although they differ from the latter taxon in leaf shape.</p></tp:treatment-sec><tp:treatment-sec sec-type="description" id="SECID0ETWAI"><title>Description.</title><p>Annual, up to 150 cm, erect, branched, green. Leaves up to 10 × 4 cm, rhombic, oblong or lanceolate, entire or dentate, lower leaves often 3-lobed (terminal lobe tapering to apex). Inflorescence leafy or not. Flowers in glomerules arranged in loose inflorescence. Perianth farinose or glabrous. Fruit 1.3–1.5 mm, pericarp papillate (papillae up to 80 µm), can be scraped off the seed; seeds obtuse or acutish on margins, nearly smooth with shallow radial furrows (Fig. <xref ref-type="fig" rid="F4">4A, B</xref>), with structural heterospermy expressed in different thickness of the seed-coat testa.</p><fig id="F4" position="float" orientation="portrait"><label>Figure 4.</label><caption><p>SEM micrographs of <italic><tp:taxon-name><tp:taxon-name-part taxon-name-part-type="genus" reg="Chenopodium">Chenopodium</tp:taxon-name-part></tp:taxon-name></italic> fruits and seeds. <bold>A, B</bold> seed of <italic><tp:taxon-name><tp:taxon-name-part taxon-name-part-type="genus" reg="Chenopodium">C.</tp:taxon-name-part><tp:taxon-name-part taxon-name-part-type="species" reg="album">album</tp:taxon-name-part></tp:taxon-name></italic><bold>C</bold><italic><tp:taxon-name><tp:taxon-name-part taxon-name-part-type="genus" reg="Chenopodium">C.</tp:taxon-name-part><tp:taxon-name-part taxon-name-part-type="species" reg="pamiricum">pamiricum</tp:taxon-name-part></tp:taxon-name></italic>, fruit with red seed <bold>D</bold><italic><tp:taxon-name><tp:taxon-name-part taxon-name-part-type="genus" reg="Chenopodium">C.</tp:taxon-name-part><tp:taxon-name-part taxon-name-part-type="species" reg="pamiricum">pamiricum</tp:taxon-name-part></tp:taxon-name></italic>, fruit with brown seed <bold>E, F</bold><italic><tp:taxon-name><tp:taxon-name-part taxon-name-part-type="genus" reg="Chenopodium">C.</tp:taxon-name-part><tp:taxon-name-part taxon-name-part-type="species" reg="pamiricum">pamiricum</tp:taxon-name-part></tp:taxon-name></italic>, red seed <bold>G, H</bold> seed of <italic><tp:taxon-name><tp:taxon-name-part taxon-name-part-type="genus" reg="Chenopodium">C.</tp:taxon-name-part><tp:taxon-name-part taxon-name-part-type="species" reg="ficifolium">ficifolium</tp:taxon-name-part></tp:taxon-name></italic>. Magnification: 50× (<bold>A, E, G</bold>), 100× (<bold>C, D</bold>); 200× (<bold>B, F, H</bold>).</p></caption><graphic xmlns:xlink="http://www.w3.org/1999/xlink" xlink:href="phytokeys-116-001-g004.jpg" position="float" orientation="portrait" xlink:type="simple" id="oo_260745.jpg"/></fig></tp:treatment-sec><tp:treatment-sec sec-type="habitat" id="SECID0EYZAI"><title>Habitat.</title><p>Disturbed areas; 0–4500 m a.s.l. The most common chenopodiaceous species in Himalaya and Tibet.</p></tp:treatment-sec><tp:treatment-sec sec-type="phenology" id="SECID0E4ZAI"><title>Phenology.</title><p>Flowering: March-September; fruiting: April-November.</p></tp:treatment-sec><tp:treatment-sec sec-type="distribution" id="SECID0EC1AI"><title>Distribution.</title><p>See Fig. <xref ref-type="fig" rid="F5">5</xref>.</p><fig id="F5" position="float" orientation="portrait"><label>Figure 5.</label><caption><p>Distribution map of <italic><tp:taxon-name><tp:taxon-name-part taxon-name-part-type="genus" reg="Chenopodium">Chenopodium</tp:taxon-name-part><tp:taxon-name-part taxon-name-part-type="species" reg="album">album</tp:taxon-name-part></tp:taxon-name></italic> (circles) and <italic><tp:taxon-name><tp:taxon-name-part taxon-name-part-type="genus" reg="Chenopodium">C.</tp:taxon-name-part><tp:taxon-name-part taxon-name-part-type="species" reg="pamiricum">pamiricum</tp:taxon-name-part></tp:taxon-name></italic> (stars).</p></caption><graphic xmlns:xlink="http://www.w3.org/1999/xlink" xlink:href="phytokeys-116-001-g005.jpg" position="float" orientation="portrait" xlink:type="simple" id="oo_260746.jpg"/></fig></tp:treatment-sec><tp:treatment-sec sec-type="material" id="SECID0EP2AI"><title>Specimens examined.</title><p><bold>BHUTAN</bold>: Charithang, Aug 1938, <italic>B.J. Gould 1396</italic> (DD); Byakar, <named-content xmlns:xlink="http://www.w3.org/1999/xlink" content-type="dwc:verbatimCoordinates" xlink:type="simple"><named-content content-type="geo-json" specific-use="{&#34;type&#34;:&#34;Point&#34;,&#34;coordinates&#34;:[90.733333,27.550000]}" id="NCID0E32AI" xlink:type="simple">27°33'N, 90°44'E</named-content></named-content>, 2700 m a.s.l., 9 Jun 1979, <italic>A. Grierson &amp; D. Long 1779</italic> (K, E00168228); Upper Mo Chu distr., Chebesa, 3880 m a.s.l., 27 Sep 1984, <italic>I. Sinclair &amp; D. Long 5361</italic> (E00168227); Tashigang distr., nr Rolong, 800 m a.s.l., 20 Mar 1991, <italic>C. Parker 4926</italic> (E00168225);</p><p><bold>CHINA</bold>: <bold>Xizang</bold>: <bold>Ngari Prefecture</bold>: Gêrzê (Gaize) County, 4250 m a.s.l., Aug 1972, <italic>Li 063</italic> (PE00510181), <italic>Li 070</italic> (PE00510179); Burang (Pulan) County, 4100 m a.s.l., 14 Jul 1976, <italic>Qinghai-Tibet Team 76-8449</italic> (PE00510198); <bold>Nagqu Prefecture</bold>: Xainza (Shenzha) County, 4500 m a.s.l., 19 Sep 1976, <italic>Qinghai-Tibet Team Vegetation Group 13764</italic> (PE00235194); <bold>Xigazê Prefecture</bold>: Gyangtse (Gyangzê, Jiangzi), 4 Jul 1904, <italic>H.J</italic>. <italic>Walton 38</italic> (K); Xigazê (Rikaze), 3830 m a.s.l., 7 Jul 1960, <italic>Fu 348</italic> (PE00510208); Nyalam (Nielamu) County, Zham (Zhangmu), 2000 m a.s.l., 13 May 1966, <italic>Zhang &amp; Lang 3361</italic> (PE00510188); Namling (Nanmulin) County, Gangba, 3 Aug 1972, <italic>Tibet Chinese Herbal Medicine Survey Team 993</italic> (PE00510200); Gyangzê (Jiangzi) County, 3960 m a.s.l., 5 Sep 1974, <italic>Qinghai-Tibet Team 74-2072</italic> (PE00510201, KUN0586975); Gyirong (Jilong) County, nr Mangmu, 2300 m a.s.l., 16 Jul 1975, <italic>Qinghai-Tibet Team 6908</italic> (PE00510190); Gyirong (Jilong) County, 4100 m a.s.l., 28 Jul 1975, <italic>Qinghai-Tibet Team Vegetation Group 5635</italic> (PE00510212); <bold>Lhasa City</bold>: Lhasa, 4000 m a.s.l., 20 Aug 1965, <italic>Zhang &amp; Lang 2055</italic> (PE00510192); <bold>Shannan Prefecture</bold>: Lhünzê (Longzi) County, Sangngagqoiling (San’anqulin), 2710 m a.s.l., 15 Jul 1975, <italic>Qinghai-Tibet Team Additional Group 750596</italic> (PE00510175); [Nêdong (Naidong) County] Zêtang (Zedang), 3500 m a.s.l., 11 Aug 1977, <italic>B.Z. Guo</italic> et al. <!--PageBreak --><!--PageBreak --><italic>22350</italic> (WUK0345060); <bold>Nyingchi Prefecture</bold>: Bomi County, Guxiang, <named-content xmlns:xlink="http://www.w3.org/1999/xlink" content-type="dwc:verbatimCoordinates" xlink:type="simple"><named-content content-type="geo-json" specific-use="{&#34;type&#34;:&#34;Point&#34;,&#34;coordinates&#34;:[95.500000,29.916667]}" id="NCID0E54AI" xlink:type="simple">29°55'N, 95°30'E</named-content></named-content>, 2550 m a.s.l., 3 Jul 1965, <italic>Ying &amp; Hong 650415</italic> (PE00510164); Bomi County, Tangmai (Tongmai), 2030 m a.s.l., 23 Jul 1965, <italic>Zhang &amp; Lang 892</italic> (PE00510166); Bomi County, Sumzom (Songzong), 3500 m a.s.l., 4 Sep 1965, <italic>Ying &amp; Hong 651075</italic> (PE00510171); Bomi County, Yi’ong (Yigong), 2400 m a.s.l., 19 Jun 1966, <italic>Zhang &amp; Wang 0401</italic> (PE00510223); Mainling (Milin) County, Jiage, 3100 m a.s.l., 10 Jul 1972, <italic>Tibet Chinese Herbal Medicine Survey Team 3660</italic> (PE00510218); <bold>Qamdo Prefecture</bold>: Qamdo (Changdu) County, 23 Aug 1952, <italic>Zhong 7203</italic> (PE00510204); Qamdo (Changdu) County, 6 July 1965, <italic>Zhang &amp; Lang 230</italic> (PE00510172), <italic>Zhang &amp; Lang 232</italic> (PE00510174); Qamdo (Changdu) County to [Baxoi (Basu) County] Bamda (Bangda), 3150 m a.s.l., 6 Jul 1965, <italic>Zhang &amp; Lang 403</italic> (PE00510173); Zogang (Zuogong) County, 3750 m a.s.l., 28 Jun 1976, <italic>Qinghai-Tibet Team Vegetation Group 8689</italic> (PE00510216); Markam (Mangkang) County, nr Dengba vill., 30 Aug 2011, <italic>Yu</italic> et al. <italic>6149</italic> (PE);</p><p><bold>INDIA</bold>: <bold>Jammu &amp; Kashmir</bold>: Pata, 7500 ft a.s.l., 28 May 1848, <italic>T.T</italic>. <italic>Thomson</italic> s.n. (K); Srinagar, [year] 1856, <italic>Schlagintweit 4286</italic> (G); Sonamarg, 1 Sep 1896, <italic>C.B</italic>. <italic>Clarke 30890</italic> (K); [Srinagar] Dal lake, 17 Aug 1917, <italic>R.R</italic>. <italic>Stewart 3324</italic> (K); Ladakh, Zanskar Region, S of Padum, Dibling to Barmi La, 3730 m a.s.l., 24 Aug 2003, <named-content xmlns:xlink="http://www.w3.org/1999/xlink" content-type="dwc:verbatimCoordinates" xlink:type="simple"><named-content content-type="geo-json" specific-use="{&#34;type&#34;:&#34;Point&#34;,&#34;coordinates&#34;:[76.685000,33.905000]}" id="NCID0E16AI" xlink:type="simple">33°54'18"N, 76°41'6"E</named-content></named-content>, <italic>L. Klimeš 3227</italic> (PRA); Ladakh, Zanskar, Tsarap, Kuru to Tetha, 3950 m a.s.l., 21 Aug 2004, <named-content xmlns:xlink="http://www.w3.org/1999/xlink" content-type="dwc:verbatimCoordinates" xlink:type="simple"><named-content content-type="geo-json" specific-use="{&#34;type&#34;:&#34;Point&#34;,&#34;coordinates&#34;:[77.175556,33.171667]}" id="NCID0EEABI" xlink:type="simple">33°10'18"N, 77°10'32"E</named-content></named-content>, <italic>L. Klimeš 4163</italic> (PRA); Ladakh, Suru Region, Parkachik, 3620–3740 m a.s.l., 25 Aug 2005, <italic>L. Klimeš 6048</italic> (PRA); <bold>Himachal Pradesh</bold>: Simla, 4 Jul 1877, <italic>J.S</italic>. <italic>Gamble 4500</italic> (K); Simla, 7000 ft a.s.l., 10 Jul 1886, <italic>H. Collett 311</italic> (K); Simla, 8 Oct 1890, <italic>Watt 13674</italic> (E); Lahaul, Koksu Lahaul, 10000 ft a.s.l., 7 Aug 1916, <italic>R.E</italic>. <italic>Cooper 5283</italic> (E00394442); Tangmang, 6000 ft a.s.l., 17 Aug 1956, <italic>Polunin 56-363</italic> (BM); <bold>Uttarakhand state</bold>: Kumaon, Almora, 5500 ft a.s.l., [without date] <italic>S. Strachey &amp; J.E. Winterbottom 5</italic> (BR, BM); 20 km SW of Dehradun, 670 m a.s.l., 15 Jun 1972, <italic>P. Uotila 17668</italic> (H1154022); Tehri Garhwal Distr., Kharsali, 3 Oct 1991, <italic>S.C. Majumdar &amp; B. Balodi 81561</italic> (BSD);</p><p><bold>NEPAL</bold>: <bold>Far-Western</bold>: <bold>Seti Zone</bold>: Bajhang Distr., 19 Jul 1991, <italic>Suzuki</italic> et al. <italic>9160766</italic> (BM); Bajhang Distr., Khaptad National Park, trail from Ghoda Daune to Lokhada, <named-content xmlns:xlink="http://www.w3.org/1999/xlink" content-type="dwc:verbatimCoordinates" xlink:type="simple"><named-content content-type="geo-json" specific-use="{&#34;type&#34;:&#34;Point&#34;,&#34;coordinates&#34;:[81.133333,29.400000]}" id="NCID0EZBBI" xlink:type="simple">29°24'N, 81°8'E</named-content></named-content>, 2559 m a.s.l., 3 Jul 2009, <italic>H. Ikeda</italic> et al. <italic>20913048</italic> (E00509893); <bold>Midwestern</bold>: <bold>Karnali Zone</bold>: [Dolpa Distr.] nr Tarakot, Bheri river, 10500 ft a.s.l., 11 Jul 1952, O. <italic>Polunin</italic>, <italic>W.R</italic>. <italic>Sykes</italic> &amp; <italic>L.H.J</italic>. <italic>Williams 2432</italic> (BM, E); [Dolpa Distr.] Dunai, <named-content xmlns:xlink="http://www.w3.org/1999/xlink" content-type="dwc:verbatimCoordinates" xlink:type="simple"><named-content content-type="geo-json" specific-use="{&#34;type&#34;:&#34;Point&#34;,&#34;coordinates&#34;:[82.916667,28.916667]}" id="NCID0EYCBI" xlink:type="simple">28°55'N, 82°55'E</named-content></named-content>, 2100 m a.s.l., 26 Apr 1974, <italic>J.-F</italic>. <italic>Dobremez 2761</italic> (BM, E00214373); Dolpa Distr., Polam, <named-content xmlns:xlink="http://www.w3.org/1999/xlink" content-type="dwc:verbatimCoordinates" xlink:type="simple"><named-content content-type="geo-json" specific-use="{&#34;type&#34;:&#34;Point&#34;,&#34;coordinates&#34;:[82.833333,29.166667]}" id="NCID0EEDBI" xlink:type="simple">29°10'N, 82°50'E</named-content></named-content>, 3250 m a.s.l., 6 Oct 1991, <italic>M. Minaki</italic> et al. <italic>9104404</italic> (BM); [Jumla Distr.], Jumla vill., 23 Sep 2010, <italic>A. Sukhorukov 463</italic> (MW); <bold>Rapti Zone</bold>: [Rolpa Distr.] Phalabang, 4500 ft a.s.l., 27 Mar 1952, <italic>O. Polunin, W.R. Sykes &amp; L.H.J. Williams 654</italic> (E); <bold>Western</bold>: <bold>Dhaulagiri Zone</bold>: [Baglung Distr.] nr Bongakhani, 500 ft a.s.l., 5 May 1954, <italic>J. Stainton</italic>, <italic>W.R</italic>. <italic>Sykes</italic> &amp; <italic>L.H.J</italic>. <italic>Williams 2708</italic> (BM); Mustang Distr., 3185 m a.s.l., 22 Sep 1995, <italic>M. Mikage</italic> et al. <italic>9550337</italic> &amp; <italic>9550357</italic> (BM); <bold>Lumbini Zone</bold>: Nawalparasi [Distr.], Beldiha, 150 m a.s.l., Nov 1970, <italic>T. Makino 10</italic> (BM); <bold>Central</bold>: <bold>Bagmati Zone</bold>: [Rasuwa Distr.] Langtang vill., 11500 ft a.s.l., 1 Aug 1949, <italic>O. Polunin 1552</italic> (BM); Langtang, 11500 ft a.s.l., 22 Jun 1949, <italic>O. Polunin 490</italic> (BM); [Bhaktapur Distr.] Nagarkot to <!--PageBreak -->Bhaktapur, Mar 2012, <italic>A. Sukhorukov</italic> s.n. (MW); <bold>Narayani Zone</bold>: Chitwan Distr., Sauraha, 160 m a.s.l., 19 Jan 1996, <italic>M. Mikage</italic> et al. <italic>9614220</italic> (E00152131); Chitwan National Park, Sauraha, 4 Mar 2008, <italic>A. Sukhorukov 56</italic> (MW, E00665443); <bold>Eastern</bold>: <bold>Mechi Zone</bold>: [Taplejung Distr.] Talung, 2600 m a.s.l., 3 Oct 1971, <italic>C. Jest 71-18</italic> (E00214371).</p></tp:treatment-sec><tp:treatment-sec sec-type="distribution" id="SECID0EAGBI"><title>General distribution.</title><p>Subcosmopolitan.</p></tp:treatment-sec><ref-list><ref id="B7"><mixed-citation xmlns:xlink="http://www.w3.org/1999/xlink" xlink:type="simple"><person-group><name name-style="western"><surname>Brenan</surname><given-names>JPM</given-names></name></person-group> (<year>1954</year>) <article-title><tp:taxon-name><tp:taxon-name-part taxon-name-part-type="family">Chenopodiaceae</tp:taxon-name-part></tp:taxon-name>.</article-title> In: <person-group><name name-style="western"><surname>Turrill</surname><given-names>WB</given-names></name><name name-style="western"><surname>Milne-Redhead</surname><given-names>E</given-names></name></person-group> (<role>Eds</role>) <issue-title>Flora of Tropical East Africa.</issue-title><source><tp:taxon-name><tp:taxon-name-part taxon-name-part-type="family">Chenopodiaceae</tp:taxon-name-part></tp:taxon-name>, Vol. 7. Crown Agents, London</source>, <fpage>1</fpage>–<lpage>26</lpage>.</mixed-citation></ref></ref-list></tp:taxon-treatment>
