# Supplementary material for: Taxonomic revision of Chenopodiaceae in Himalaya and Tibet
Source: PhytoKeys. 2019 Jan 31;(116):1–141. doi: 10.3897/phytokeys.116.27301 (PMC6367307; doi:10.3897/phytokeys.116.27301)
Supplement: XML Treatment for Chenopodium pamiricum [file phytokeys.116.27301-treatment3.xml]

<!DOCTYPE tp:taxon-treatment
  PUBLIC "-//TaxonX//DTD Taxonomic Treatment Publishing DTD v0 20100105//EN" "tax-treatment-NSO.dtd">
<tp:taxon-treatment xmlns:tp="http://www.plazi.org/taxpub"><tp:treatment-meta><kwd-group><label>Taxon classification</label><kwd><named-content xmlns:xlink="http://www.w3.org/1999/xlink" content-type="kingdom">Plantae</named-content></kwd><kwd><named-content xmlns:xlink="http://www.w3.org/1999/xlink" content-type="order">Caryophyllales</named-content></kwd><kwd><named-content xmlns:xlink="http://www.w3.org/1999/xlink" content-type="family">Chenopodiacea</named-content></kwd></kwd-group><mixed-citation publication-type="journal"><person-group><name><surname>Sukhorukov</surname><given-names>Alexander P.</given-names></name><name><surname>Liu</surname><given-names>Pei-Liang</given-names></name><name><surname>Kushunina</surname><given-names>Maria</given-names></name></person-group><article-title>Taxonomic revision of <tp:taxon-name><tp:taxon-name-part taxon-name-part-type="family">Chenopodiaceae</tp:taxon-name-part></tp:taxon-name> in Himalaya and Tibet</article-title><source>PhytoKeys</source><day>31</day><month>1</month><year>2019</year><volume>2019</volume><issue>116</issue><fpage>1</fpage><lpage>141</lpage><pub-id pub-id-type="doi">10.3897/phytokeys.116.27301</pub-id></mixed-citation></tp:treatment-meta><tp:nomenclature><label>2.</label><tp:taxon-name>
                  <tp:taxon-name-part taxon-name-part-type="genus" reg="Chenopodium">Chenopodium</tp:taxon-name-part>
                  <tp:taxon-name-part taxon-name-part-type="species" reg="pamiricum">pamiricum</tp:taxon-name-part>
                </tp:taxon-name><tp:taxon-authority>Iljin, Fl. SSSR 6: 873 (1936)</tp:taxon-authority></tp:nomenclature><tp:treatment-sec sec-type="Holotype" id="SECID0EJHBI"><title>Holotype.</title><p>[TAJIKISTAN] Pamir Orientale, declivia ad confluentes Baital et Murgab [Bartang], [East Pamir, slopes near confluence of Baital and Murgab rivers], 1 September 1923, <italic>H. Raikova 417</italic> (TASH – photo seen (!) and fragments of type material (!); isotype – LE!).</p></tp:treatment-sec><tp:treatment-sec sec-type="Taxonomic notes" id="SECID0ERHBI"><title>Taxonomic notes.</title><p>Morphologically, <italic><tp:taxon-name><tp:taxon-name-part taxon-name-part-type="genus" reg="Chenopodium">C.</tp:taxon-name-part><tp:taxon-name-part taxon-name-part-type="species" reg="pamiricum">pamiricum</tp:taxon-name-part></tp:taxon-name></italic> can be easily confused with <italic><tp:taxon-name><tp:taxon-name-part taxon-name-part-type="genus" reg="Chenopodium">C.</tp:taxon-name-part><tp:taxon-name-part taxon-name-part-type="species" reg="vulvaria">vulvaria</tp:taxon-name-part></tp:taxon-name></italic>, but all data on the presence of <italic><tp:taxon-name><tp:taxon-name-part taxon-name-part-type="genus" reg="Chenopodium">C.</tp:taxon-name-part><tp:taxon-name-part taxon-name-part-type="species" reg="vulvaria">vulvaria</tp:taxon-name-part></tp:taxon-name></italic> in mountainous regions of Central Asia belong to <italic><tp:taxon-name><tp:taxon-name-part taxon-name-part-type="genus" reg="Chenopodium">C.</tp:taxon-name-part><tp:taxon-name-part taxon-name-part-type="species" reg="pamiricum">pamiricum</tp:taxon-name-part></tp:taxon-name></italic>. In contrast to the latter species, either fresh or dry leaves of <italic><tp:taxon-name><tp:taxon-name-part taxon-name-part-type="genus" reg="Chenopodium">C.</tp:taxon-name-part><tp:taxon-name-part taxon-name-part-type="species" reg="pamiricum">pamiricum</tp:taxon-name-part></tp:taxon-name></italic> do not have a scent. Further investigations have shown that the type material and many other specimens of <italic><tp:taxon-name><tp:taxon-name-part taxon-name-part-type="genus" reg="Chenopodium">C.</tp:taxon-name-part><tp:taxon-name-part taxon-name-part-type="species" reg="pamiricum">pamiricum</tp:taxon-name-part></tp:taxon-name></italic> have evident heterospermy, a rare characteristic in <italic><tp:taxon-name><tp:taxon-name-part taxon-name-part-type="genus" reg="Chenopodium">Chenopodium</tp:taxon-name-part></tp:taxon-name></italic> s. str. discovered by <xref ref-type="bibr" rid="B110">Sukhorukov and Zhang (2013)</xref>.</p></tp:treatment-sec><tp:treatment-sec sec-type="description" id="SECID0EEKBI"><title>Description.</title><p>Annual up to 25 cm with several or numerous prostrate or ascending stems. Leaves farinose, shortly petiolate (petioles up to 1.5 cm but usually much smaller) with blades up to 2 cm, rhombic or ovate, entire or subhastate. Inflorescence leafy almost to the top. Flowers in glomerules arranged in ± dense inflorescence. Perianth farinose. Fruits and seeds heteromorphic. The first type of fruits and seeds is formed in terminal flowers, the fruits ripen in July-August. These fruits are ca. 1 mm in diameter and 0.5 mm thick; pericarp with papillae up to 20(25) μm (Fig. <xref ref-type="fig" rid="F4">4C</xref>); seed dark red or blackish with median keel (Fig. <xref ref-type="fig" rid="F4">4E, F</xref>), testa 17–25 μm thick. Fruits of the second type (which dominates at the end of the vegetation period) are ovoid, 1.0–1.2 mm long, ca. 0.5 mm thick, pericarp papillate or not (Fig. <xref ref-type="fig" rid="F4">4D</xref>); seeds yellow-brownish, elongated.</p></tp:treatment-sec><tp:treatment-sec sec-type="habitat" id="SECID0EWKBI"><title>Habitat.</title><p>Sandy or rocky places, 3400–5000 m a.s.l. (in Himalaya) and at lower altitudes in Central Asia.</p></tp:treatment-sec><tp:treatment-sec sec-type="phenology" id="SECID0E2KBI"><title>Phenology.</title><p>Flowering: June-September; fruiting: August-October.</p></tp:treatment-sec><tp:treatment-sec sec-type="distribution" id="SECID0EALBI"><title>Distribution.</title><p>See Fig. <xref ref-type="fig" rid="F5">5</xref>.</p></tp:treatment-sec><tp:treatment-sec sec-type="material" id="SECID0EKLBI"><title>Specimens examined.</title><p><bold>CHINA</bold> (new records for China): <bold>Xizang: Ngari Prefecture</bold>: Gê’gyai (Geji) County, Yanhu Distr., 4450–4500 m a.s.l., 24 Aug 1976, <italic>Qinghai-Tibet Team Vegetation Group 13541</italic> (PE00235028); Rutog (Ritu) County, Rabang (Rebang), 4360 m a.s.l., 28 Aug 1976, <italic>Qinghai-Tibet Team Vegetation Group 13653</italic> (PE00235010).</p><p><bold>INDIA</bold>: <bold>Jammu &amp; Kashmir</bold>: [Ladakh] Nubra [valley], Kardong [La], Aug 1856, <italic>Schlagintweit 2180</italic> (BM); Rupshu, Rachogba, 13400 ft a.s.l., 24 Jun 1931, <italic>W. Koelz 2105</italic> (LE); [Ladakh] Taglang La, 4820 m a.s.l., 3 Aug 1992, <italic>H. Hartmann 4014</italic><!--PageBreak -->(G455287); Ladakh, Rupshu [Plateau], Tso Kar [lake], 4600 m a.s.l., 22 Aug 1995, <italic>H. Hartmann 5037</italic> (MSB137926); Ladakh, Zanskar Region, Ruberung La, 4300 m a.s.l., Aug 1997, <italic>L. Klimeš</italic> s.n. (PRA); Ladakh, Zanskar, Tsarap, 4180 m a.s.l., 5 Sep 1998, <italic>L. Klimeš 380</italic> (PRA); Indus valley, Stot (E) [Stod River valley], Nyi, 4600–4700 m a.s.l., 2 Sep 2002, <italic>L. Klimeš 6176</italic> (PRA); Ladakh, Pangong Region, Spangmik, 4300 m a.s.l., 9 Sep 2002, <italic>L. Klimeš 2676</italic> (PRA); Indus valley, Stot (E), Sumdo Gonma to Kiagar La, 4690 m a.s.l., 7 Sep 2003, <italic>L. Klimeš 3463</italic> (PRA); Shyok (E), Laga vill., 4220–4230 m a.s.l., 12 Sep 2003, <italic>L. Klimeš 2745</italic> (PRA); Indus valley, Sham (W), Basgo to Nye, 3490–3590 m a.s.l., 7 Aug 2006, <italic>L. Klimeš 6712</italic> (PRA).</p></tp:treatment-sec><tp:treatment-sec sec-type="distribution" id="SECID0E3MBI"><title>General distribution.</title><p>Central Asia south to North Himalaya and North Tibet. For a long time, <italic><tp:taxon-name><tp:taxon-name-part taxon-name-part-type="genus" reg="Chenopodium">C.</tp:taxon-name-part><tp:taxon-name-part taxon-name-part-type="species" reg="pamiricum">pamiricum</tp:taxon-name-part></tp:taxon-name></italic> has been considered endemic to Pamir (<xref ref-type="bibr" rid="B47">Iljin 1936</xref>, <xref ref-type="bibr" rid="B83">Pratov 1972</xref>). The analysis of the material collected in the fruiting stage proved that the range of <italic><tp:taxon-name><tp:taxon-name-part taxon-name-part-type="genus" reg="Chenopodium">Chenopodium</tp:taxon-name-part><tp:taxon-name-part taxon-name-part-type="species" reg="pamiricum">pamiricum</tp:taxon-name-part></tp:taxon-name></italic> covers almost all parts of Central Asia with records in Mongolia, West China (Xizang and Xinjiang), North Pakistan, North India, Kyrghyzstan, Tajikistan, Russia (Altay Mountains) and Eastern Kazakhstan. The records from Pamir, Karakoram, NW Tibet and North Himalaya represent the southernmost boundary of the distribution of <italic><tp:taxon-name><tp:taxon-name-part taxon-name-part-type="genus" reg="Chenopodium">C.</tp:taxon-name-part><tp:taxon-name-part taxon-name-part-type="species" reg="pamiricum">pamiricum</tp:taxon-name-part></tp:taxon-name></italic>.</p></tp:treatment-sec><tp:treatment-sec><!--Section generated to contain objects referenced in tp:taxon-treatment.--><fig id="F4" position="float" orientation="portrait"><label>Figure 4.</label><caption><p>SEM micrographs of <italic><tp:taxon-name><tp:taxon-name-part taxon-name-part-type="genus" reg="Chenopodium">Chenopodium</tp:taxon-name-part></tp:taxon-name></italic> fruits and seeds. <bold>A, B</bold> seed of <italic><tp:taxon-name><tp:taxon-name-part taxon-name-part-type="genus" reg="Chenopodium">C.</tp:taxon-name-part><tp:taxon-name-part taxon-name-part-type="species" reg="album">album</tp:taxon-name-part></tp:taxon-name></italic><bold>C</bold><italic><tp:taxon-name><tp:taxon-name-part taxon-name-part-type="genus" reg="Chenopodium">C.</tp:taxon-name-part><tp:taxon-name-part taxon-name-part-type="species" reg="pamiricum">pamiricum</tp:taxon-name-part></tp:taxon-name></italic>, fruit with red seed <bold>D</bold><italic><tp:taxon-name><tp:taxon-name-part taxon-name-part-type="genus" reg="Chenopodium">C.</tp:taxon-name-part><tp:taxon-name-part taxon-name-part-type="species" reg="pamiricum">pamiricum</tp:taxon-name-part></tp:taxon-name></italic>, fruit with brown seed <bold>E, F</bold><italic><tp:taxon-name><tp:taxon-name-part taxon-name-part-type="genus" reg="Chenopodium">C.</tp:taxon-name-part><tp:taxon-name-part taxon-name-part-type="species" reg="pamiricum">pamiricum</tp:taxon-name-part></tp:taxon-name></italic>, red seed <bold>G, H</bold> seed of <italic><tp:taxon-name><tp:taxon-name-part taxon-name-part-type="genus" reg="Chenopodium">C.</tp:taxon-name-part><tp:taxon-name-part taxon-name-part-type="species" reg="ficifolium">ficifolium</tp:taxon-name-part></tp:taxon-name></italic>. Magnification: 50× (<bold>A, E, G</bold>), 100× (<bold>C, D</bold>); 200× (<bold>B, F, H</bold>).</p></caption><graphic xmlns:xlink="http://www.w3.org/1999/xlink" xlink:href="phytokeys-116-001-g004.jpg" position="float" orientation="portrait" xlink:type="simple" id="oo_260745.jpg"/></fig><fig id="F5" position="float" orientation="portrait"><label>Figure 5.</label><caption><p>Distribution map of <italic><tp:taxon-name><tp:taxon-name-part taxon-name-part-type="genus" reg="Chenopodium">Chenopodium</tp:taxon-name-part><tp:taxon-name-part taxon-name-part-type="species" reg="album">album</tp:taxon-name-part></tp:taxon-name></italic> (circles) and <italic><tp:taxon-name><tp:taxon-name-part taxon-name-part-type="genus" reg="Chenopodium">C.</tp:taxon-name-part><tp:taxon-name-part taxon-name-part-type="species" reg="pamiricum">pamiricum</tp:taxon-name-part></tp:taxon-name></italic> (stars).</p></caption><graphic xmlns:xlink="http://www.w3.org/1999/xlink" xlink:href="phytokeys-116-001-g005.jpg" position="float" orientation="portrait" xlink:type="simple" id="oo_260746.jpg"/></fig></tp:treatment-sec><ref-list><ref id="B110"><mixed-citation xmlns:xlink="http://www.w3.org/1999/xlink" xlink:type="simple"><person-group><name name-style="western"><surname>Sukhorukov</surname><given-names>AP</given-names></name><name name-style="western"><surname>Zhang</surname><given-names>M</given-names></name></person-group> (<year>2013</year>) Fruit and seed anatomy of <italic><tp:taxon-name><tp:taxon-name-part taxon-name-part-type="genus">Chenopodium</tp:taxon-name-part></tp:taxon-name></italic> and related genera (<tp:taxon-name><tp:taxon-name-part taxon-name-part-type="subfamily">Chenopodioideae</tp:taxon-name-part></tp:taxon-name>, <tp:taxon-name><tp:taxon-name-part taxon-name-part-type="family">Chenopodiaceae</tp:taxon-name-part></tp:taxon-name>/<tp:taxon-name><tp:taxon-name-part taxon-name-part-type="family">Amaranthaceae</tp:taxon-name-part></tp:taxon-name>): Implications for evolution and phylogeny. PLoS One 8(4): e61906. <ext-link xlink:type="simple" ext-link-type="doi" xlink:href="10.1371/journal.pone.0061906">https://doi.org/10.1371/journal.pone.0061906</ext-link></mixed-citation></ref><ref id="B47"><mixed-citation xmlns:xlink="http://www.w3.org/1999/xlink" xlink:type="simple"><person-group><name name-style="western"><surname>Iljin</surname><given-names>MM</given-names></name></person-group> (<year>1936</year>) <article-title><tp:taxon-name><tp:taxon-name-part taxon-name-part-type="family">Chenopodiaceae</tp:taxon-name-part></tp:taxon-name>.</article-title> In: <person-group><name name-style="western"><surname>Shishkin</surname><given-names>BK</given-names></name></person-group> (<role>Ed.</role>) <issue-title>Flora of USSR, Vol.</issue-title><source>6. Akademiya Nauk, Moscow-Leningrad</source>, <fpage>2</fpage>–<lpage>354</lpage>. [In Russian]</mixed-citation></ref><ref id="B83"><mixed-citation xmlns:xlink="http://www.w3.org/1999/xlink" xlink:type="simple"><person-group><name name-style="western"><surname>Pratov</surname><given-names>U</given-names></name></person-group> (<year>1972</year>) <article-title><tp:taxon-name><tp:taxon-name-part taxon-name-part-type="family">Chenopodiaceae</tp:taxon-name-part></tp:taxon-name>.</article-title> In: <person-group><name name-style="western"><surname>Vvedensky</surname><given-names>AI</given-names></name></person-group> (<role>Ed.</role>) <issue-title>Konspekt flory Sredney Azii.</issue-title><source>Manual identification of the Middle Asian plants, Vol. 3. Fan, Tashkent</source>, <fpage>29</fpage>–<lpage>137</lpage>. [In Russian]</mixed-citation></ref></ref-list></tp:taxon-treatment>
