# Supplementary material for: Taxonomic revision of Chenopodiaceae in Himalaya and Tibet
Source: PhytoKeys. 2019 Jan 31;(116):1–141. doi: 10.3897/phytokeys.116.27301 (PMC6367307; doi:10.3897/phytokeys.116.27301)
Supplement: XML Treatment for Chenopodium ficifolium [file phytokeys.116.27301-treatment4.xml]

<!DOCTYPE tp:taxon-treatment
  PUBLIC "-//TaxonX//DTD Taxonomic Treatment Publishing DTD v0 20100105//EN" "tax-treatment-NSO.dtd">
<tp:taxon-treatment xmlns:tp="http://www.plazi.org/taxpub"><tp:treatment-meta><kwd-group><label>Taxon classification</label><kwd><named-content xmlns:xlink="http://www.w3.org/1999/xlink" content-type="kingdom">Plantae</named-content></kwd><kwd><named-content xmlns:xlink="http://www.w3.org/1999/xlink" content-type="order">Caryophyllales</named-content></kwd><kwd><named-content xmlns:xlink="http://www.w3.org/1999/xlink" content-type="family">Chenopodiacea</named-content></kwd></kwd-group><mixed-citation publication-type="journal"><person-group><name><surname>Sukhorukov</surname><given-names>Alexander P.</given-names></name><name><surname>Liu</surname><given-names>Pei-Liang</given-names></name><name><surname>Kushunina</surname><given-names>Maria</given-names></name></person-group><article-title>Taxonomic revision of <tp:taxon-name><tp:taxon-name-part taxon-name-part-type="family">Chenopodiaceae</tp:taxon-name-part></tp:taxon-name> in Himalaya and Tibet</article-title><source>PhytoKeys</source><day>31</day><month>1</month><year>2019</year><volume>2019</volume><issue>116</issue><fpage>1</fpage><lpage>141</lpage><pub-id pub-id-type="doi">10.3897/phytokeys.116.27301</pub-id></mixed-citation></tp:treatment-meta><tp:nomenclature><label>3.</label><tp:taxon-name>
                  <tp:taxon-name-part taxon-name-part-type="genus" reg="Chenopodium">Chenopodium</tp:taxon-name-part>
                  <tp:taxon-name-part taxon-name-part-type="species" reg="ficifolium">ficifolium</tp:taxon-name-part>
                </tp:taxon-name><tp:taxon-authority>Sm., Fl. Brit. 1: 276 (1800)</tp:taxon-authority></tp:nomenclature><tp:treatment-sec sec-type="Lectotype" id="SECID0EPPBI"><title>Lectotype</title><p>(<xref ref-type="bibr" rid="B3">Al-Turki and Ghafoor 1996</xref>): figure 16 in Curtis, Fl. Londinensis 1, fasc. 2 (1778).</p></tp:treatment-sec><tp:treatment-sec sec-type="Taxonomic notes" id="SECID0EZPBI"><title>Taxonomic notes.</title><p>The species is described from Britain: “In fimetis et ruderatis [growing on wasteland and dungheaps] about London, <italic>W. Curtis</italic>” (<xref ref-type="bibr" rid="B94">Smith 1800</xref>). The material cited in the protologue by <xref ref-type="bibr" rid="B94">Smith (1800)</xref> is probably lost. The specimen col<!--PageBreak -->lected in England [Yarmouth, Sep 1801, Mr. D. Turner] and kept at LINN-HS (sheet 459.24) is not a part of the original material used for the description. Citing the “type”, <xref ref-type="bibr" rid="B3">Al-Turki and Ghafoor (1996)</xref> refer to the drawing of <xref ref-type="bibr" rid="B16">Curtis (1778</xref>, fig. 16), but Curtis did not describe any <italic><tp:taxon-name><tp:taxon-name-part taxon-name-part-type="genus" reg="Chenopodium">Chenopodium</tp:taxon-name-part></tp:taxon-name></italic> in his work and erroneously labelled his fig. 16 as “<italic><tp:taxon-name><tp:taxon-name-part taxon-name-part-type="genus" reg="Chenopodium">Chenopodium</tp:taxon-name-part><tp:taxon-name-part taxon-name-part-type="species" reg="viride">viride</tp:taxon-name-part></tp:taxon-name></italic>”, although the image of the plant completely corresponds with <italic><tp:taxon-name><tp:taxon-name-part taxon-name-part-type="genus" reg="Chenopodium">Chenopodium</tp:taxon-name-part><tp:taxon-name-part taxon-name-part-type="species" reg="ficifolium">ficifolium</tp:taxon-name-part></tp:taxon-name></italic> later described by <xref ref-type="bibr" rid="B94">Smith (1800)</xref>. Citing the type of <italic><tp:taxon-name><tp:taxon-name-part taxon-name-part-type="genus" reg="Chenopodium">Chenopodium</tp:taxon-name-part><tp:taxon-name-part taxon-name-part-type="species" reg="ficifolium">ficifolium</tp:taxon-name-part></tp:taxon-name></italic>, <xref ref-type="bibr" rid="B3">Al-Turki and Ghafoor (1996)</xref> have unintentionally lectotypified the species with the drawing in <xref ref-type="bibr" rid="B16">Curtis (1778)</xref>. The chosen lectotype shows the plant with clearly trilobate leaves with prominent and elongated middle lobe (<tp:taxon-name><tp:taxon-name-part taxon-name-part-type="genus" reg="Chenopodium">Chenopodium</tp:taxon-name-part><tp:taxon-name-part taxon-name-part-type="species" reg="ficifolium">ficifolium</tp:taxon-name-part><tp:taxon-name-part taxon-name-part-type="infraspecific-rank">subsp.</tp:taxon-name-part><tp:taxon-name-part taxon-name-part-type="subspecies" reg="ficifolium">ficifolium</tp:taxon-name-part></tp:taxon-name>: <xref ref-type="bibr" rid="B124">Uotila 1997</xref>, <xref ref-type="bibr" rid="B125">2001</xref>).</p></tp:treatment-sec><tp:treatment-sec sec-type="description" id="SECID0EATBI"><title>Description.</title><p>Annual up to 60(80) cm, loosely branched, stem green but often with red stripes. Leaves bright green, long-petiolate, 2–7 × 1–3 cm, three-lobed; apical lobe 2–4 times longer than lateral lobes; lateral lobes in the lower part of leaf short, entire or sinuate; apical lobe long, narrow with ± parallel margins, entire or irregularly sinuate-dentate. Inflorescence leafy in the lower and middle parts, short (up to 15 cm). Perianth green, enclosing the fruit; dorsal segments slightly carinate. Fruit 1.2–1.5 mm in diameter, pericarp separating from the seed, papillate (honeycomb-like when dry). Seed marginally rounded or slightly keeled; testa longitudinally striate (Fig. <xref ref-type="fig" rid="F4">4G, H</xref>), slightly sinuate in cross-section.</p></tp:treatment-sec><tp:treatment-sec sec-type="habitat" id="SECID0EKTBI"><title>Habitat.</title><p>Disturbed places, river-sides, sands; 0–2200(3000) m a.s.l. Common at least in many parts of Nepal and Bhutan. Numerous seedlings were observed by AS near Mussoorie (Uttarakhand, India) in mid-February 2018.</p></tp:treatment-sec><tp:treatment-sec sec-type="phenology" id="SECID0EPTBI"><title>Phenology.</title><p>Flowering: February-May; fruiting: April-June. At higher altitudes (where the plant is rare), the blooming and fruiting times appear to be much later.</p></tp:treatment-sec><tp:treatment-sec sec-type="distribution" id="SECID0EUTBI"><title>Distribution.</title><p>See Fig. <xref ref-type="fig" rid="F6">6</xref>.</p><fig id="F6" position="float" orientation="portrait"><label>Figure 6.</label><caption><p>Distribution map of <italic><tp:taxon-name><tp:taxon-name-part taxon-name-part-type="genus" reg="Chenopodium">Chenopodium</tp:taxon-name-part><tp:taxon-name-part taxon-name-part-type="species" reg="ficifolium">ficifolium</tp:taxon-name-part></tp:taxon-name></italic>.</p></caption><graphic xmlns:xlink="http://www.w3.org/1999/xlink" xlink:href="phytokeys-116-001-g006.jpg" position="float" orientation="portrait" xlink:type="simple" id="oo_260747.jpg"/></fig></tp:treatment-sec><tp:treatment-sec sec-type="material" id="SECID0EWUBI"><title>Specimens examined.</title><p><bold>BHUTAN</bold>: Torsa valley, Jan 1912, <italic>anonym</italic> s.n. (E00168226); Samchi Distr., Samchi [Samtse], 500 m a.s.l., 27 Feb 1982, <italic>A. Grierson &amp; D. Long 3267</italic> (E00168235, K); Tongsa Distr., Pertimi, 1300 m a.s.l., 5 Apr 1982, <italic>A. Grierson &amp; D. Long 4336</italic> (K); Punakha Distr., Toiberong Chu, 1310 m a.s.l., 21 Apr 1982, <italic>A. Grierson &amp; D. Long 4584</italic> (E, K); Punakha Distr., Wangdi [Wangdue] Phodrang, 1200 m a.s.l., 12 Mar 1991, <italic>C. Parker 4873</italic> (E);</p><p><bold>INDIA</bold>: <bold>Jammu &amp; Kashmir</bold>: Srinagar, [year] 1856, <italic>Schlagintweit 4286</italic> (G); Ladakh, Zanskar Region, Zara, Sangtha vill., 4420–4430 m a.s.l., 31 Aug 2001, <italic>L. Klimeš 1454</italic> (PRA); Ladakh, Shyok Region, Hodtong, 3280–3320 m a.s.l., 26 Sep 2004, <italic>L. Klimeš 5063</italic> (PRA); Ladakh, Dras Region, Matayan to Pindras, 3220 m a.s.l., 15 Aug 2005, <italic>L. Klimeš 5747</italic> (PRA); <bold>Sikkim</bold>: 4000 ft a.s.l., 28 May 1874, <italic>anonym 158</italic> (K, LE); <bold>Uttarakhand</bold>: Dehradun, Niranjanpur, 700 m a.s.l., 25 May 1962, <italic>N.P. Singh 19649</italic> (BSD); Dehradun, 600 m a.s.l., 26 Mar 1964, <italic>N.P. Singh 31695</italic> (BSD); Dehradun city (Bot. Garden) and nr Mussoorie, obs. by AS in Feb 2018;</p><p><bold>NEPAL</bold>: <bold>Western</bold>: Gandaki Zone: [Kaski Distr.] Burungdi Khola, 5000 ft a.s.l., 20 May 1954, <italic>J. Stainton, W.R. Sykes &amp; L.H.J. Williams 5344</italic> (BM); <bold>Midwestern</bold>: Rapti Zone: [Salyan Distr.] Lawamjula, 3000 ft a.s.l., 28 Mar 1952, <italic>O. Polunin, W.R. Sykes &amp; L.H.J. Williams 686</italic> (BM, LE); <bold>Central</bold>: Bagmati Zone: Kathmandu, 5000–7000 ft a.s.l., 4–8 Feb 1857, <italic>anonym 13090</italic> (BM); Kathmandu, 4500 ft a.s.l., 17 May 1969, <!--PageBreak --><italic>L.H.J</italic>. <italic>Williams 38</italic> (BM); Kathmandu Distr., Kathmandu, N bank of Bagmati river, Thapathali, 1300 m a.s.l., 20 Apr 1992, <italic>D.G</italic>. <italic>Long</italic> &amp; <italic>S.E</italic>. <italic>McDermott 21909</italic> (E); Janakpur Zone: [Dolakha Distr.] Namdu, Apr 1995, <italic>Bhandari</italic> s.n. (KATH); Narayani Zone: Chitwan [Distr.], 4 Mar 2008, <italic>A. Sukhorukov</italic> s.n. (MW); [Bhaktapur Distr.] Nagarkot to Bhaktapur, 1700 m a.s.l., 19 Mar 2012, <italic>A. Sukhorukov</italic> s.n. (MW); <bold>Eastern</bold>: Mechi Zone: [Jhapa Distr.] Bhadrapur, 1987, <italic>anonym</italic> s.n. (KATH).</p></tp:treatment-sec><tp:treatment-sec sec-type="distribution" id="SECID0E2XBI"><title>General distribution.</title><p>Widespread in the tropical submountainous territories of SE Asia (e.g. China, Myanmar), where it may be native. Rarely found in the temperate climates of Eurasia and America.</p></tp:treatment-sec><tp:treatment-sec><!--Section generated to contain objects referenced in tp:taxon-treatment.--><fig id="F4" position="float" orientation="portrait"><label>Figure 4.</label><caption><p>SEM micrographs of <italic><tp:taxon-name><tp:taxon-name-part taxon-name-part-type="genus" reg="Chenopodium">Chenopodium</tp:taxon-name-part></tp:taxon-name></italic> fruits and seeds. <bold>A, B</bold> seed of <italic><tp:taxon-name><tp:taxon-name-part taxon-name-part-type="genus" reg="Chenopodium">C.</tp:taxon-name-part><tp:taxon-name-part taxon-name-part-type="species" reg="album">album</tp:taxon-name-part></tp:taxon-name></italic><bold>C</bold><italic><tp:taxon-name><tp:taxon-name-part taxon-name-part-type="genus" reg="Chenopodium">C.</tp:taxon-name-part><tp:taxon-name-part taxon-name-part-type="species" reg="pamiricum">pamiricum</tp:taxon-name-part></tp:taxon-name></italic>, fruit with red seed <bold>D</bold><italic><tp:taxon-name><tp:taxon-name-part taxon-name-part-type="genus" reg="Chenopodium">C.</tp:taxon-name-part><tp:taxon-name-part taxon-name-part-type="species" reg="pamiricum">pamiricum</tp:taxon-name-part></tp:taxon-name></italic>, fruit with brown seed <bold>E, F</bold><italic><tp:taxon-name><tp:taxon-name-part taxon-name-part-type="genus" reg="Chenopodium">C.</tp:taxon-name-part><tp:taxon-name-part taxon-name-part-type="species" reg="pamiricum">pamiricum</tp:taxon-name-part></tp:taxon-name></italic>, red seed <bold>G, H</bold> seed of <italic><tp:taxon-name><tp:taxon-name-part taxon-name-part-type="genus" reg="Chenopodium">C.</tp:taxon-name-part><tp:taxon-name-part taxon-name-part-type="species" reg="ficifolium">ficifolium</tp:taxon-name-part></tp:taxon-name></italic>. Magnification: 50× (<bold>A, E, G</bold>), 100× (<bold>C, D</bold>); 200× (<bold>B, F, H</bold>).</p></caption><graphic xmlns:xlink="http://www.w3.org/1999/xlink" xlink:href="phytokeys-116-001-g004.jpg" position="float" orientation="portrait" xlink:type="simple" id="oo_260745.jpg"/></fig></tp:treatment-sec><ref-list><ref id="B3"><mixed-citation xmlns:xlink="http://www.w3.org/1999/xlink" xlink:type="simple"><person-group><name name-style="western"><surname>Al-Turki</surname><given-names>TA</given-names></name><name name-style="western"><surname>Ghafoor</surname><given-names>A</given-names></name></person-group> (<year>1996</year>) <article-title>The genus <italic><tp:taxon-name><tp:taxon-name-part taxon-name-part-type="genus">Chenopodium</tp:taxon-name-part></tp:taxon-name></italic> L. in Saudi Arabia.</article-title><source>Feddes Repertorium</source><volume>107</volume>(<issue>3–4</issue>): <fpage>189</fpage>–<lpage>208</lpage>. <ext-link xlink:type="simple" ext-link-type="doi" xlink:href="10.1002/fedr.19961070306">https://doi.org/10.1002/fedr.19961070306</ext-link></mixed-citation></ref><ref id="B94"><mixed-citation xmlns:xlink="http://www.w3.org/1999/xlink" xlink:type="simple"><person-group><name name-style="western"><surname>Smith</surname><given-names>JE</given-names></name></person-group> (<year>1800</year>) Flora Britannica, Vol. 1. Davis, London. <ext-link xlink:type="simple" ext-link-type="doi" xlink:href="10.5962/bhl.title.125864">https://doi.org/10.5962/bhl.title.125864</ext-link></mixed-citation></ref><ref id="B16"><mixed-citation xmlns:xlink="http://www.w3.org/1999/xlink" xlink:type="simple"><person-group><name name-style="western"><surname>Curtis</surname><given-names>W</given-names></name></person-group> (<year>1778</year>) Flora Londinensis, Vol. 1, fasc. 2. London. [printed for and sold by author]</mixed-citation></ref><ref id="B124"><mixed-citation xmlns:xlink="http://www.w3.org/1999/xlink" xlink:type="simple"><person-group><name name-style="western"><surname>Uotila</surname><given-names>P</given-names></name></person-group> (<year>1997</year>) <article-title><italic><tp:taxon-name><tp:taxon-name-part taxon-name-part-type="genus">Chenopodium</tp:taxon-name-part></tp:taxon-name></italic> (s.l.).</article-title> In: <person-group><name name-style="western"><surname>Rechinger</surname><given-names>KH</given-names></name></person-group> (<role>Ed.</role>) <issue-title>Flora des Iranischen Hochlandes und der umrahmenden Gebirge, Vol.</issue-title><source>172. Akademische Druck- und Verlagsanstalt, Graz</source>, <fpage>24</fpage>–<lpage>59</lpage>.</mixed-citation></ref><ref id="B125"><mixed-citation xmlns:xlink="http://www.w3.org/1999/xlink" xlink:type="simple"><person-group><name name-style="western"><surname>Uotila</surname><given-names>P</given-names></name></person-group> (<year>2001</year>) <italic><tp:taxon-name><tp:taxon-name-part taxon-name-part-type="genus">Chenopodium</tp:taxon-name-part></tp:taxon-name></italic>. In: Jonsell B (Ed.) Flora Nordica, Vol. 2. Bergius Foundation, Stockholm, 4–31.</mixed-citation></ref></ref-list></tp:taxon-treatment>
