# Supplementary material for: Taxonomic revision of Chenopodiaceae in Himalaya and Tibet
Source: PhytoKeys. 2019 Jan 31;(116):1–141. doi: 10.3897/phytokeys.116.27301 (PMC6367307; doi:10.3897/phytokeys.116.27301)
Supplement: XML Treatment for Chenopodium harae [file phytokeys.116.27301-treatment5.xml]

<!DOCTYPE tp:taxon-treatment
  PUBLIC "-//TaxonX//DTD Taxonomic Treatment Publishing DTD v0 20100105//EN" "tax-treatment-NSO.dtd">
<tp:taxon-treatment xmlns:tp="http://www.plazi.org/taxpub"><tp:treatment-meta><kwd-group><label>Taxon classification</label><kwd><named-content xmlns:xlink="http://www.w3.org/1999/xlink" content-type="kingdom">Plantae</named-content></kwd><kwd><named-content xmlns:xlink="http://www.w3.org/1999/xlink" content-type="order">Caryophyllales</named-content></kwd><kwd><named-content xmlns:xlink="http://www.w3.org/1999/xlink" content-type="family">Chenopodiacea</named-content></kwd></kwd-group><mixed-citation publication-type="journal"><person-group><name><surname>Sukhorukov</surname><given-names>Alexander P.</given-names></name><name><surname>Liu</surname><given-names>Pei-Liang</given-names></name><name><surname>Kushunina</surname><given-names>Maria</given-names></name></person-group><article-title>Taxonomic revision of <tp:taxon-name><tp:taxon-name-part taxon-name-part-type="family">Chenopodiaceae</tp:taxon-name-part></tp:taxon-name> in Himalaya and Tibet</article-title><source>PhytoKeys</source><day>31</day><month>1</month><year>2019</year><volume>2019</volume><issue>116</issue><fpage>1</fpage><lpage>141</lpage><pub-id pub-id-type="doi">10.3897/phytokeys.116.27301</pub-id></mixed-citation></tp:treatment-meta><tp:nomenclature><label>4.</label><tp:taxon-name>
                  <tp:taxon-name-part taxon-name-part-type="genus" reg="Chenopodium">Chenopodium</tp:taxon-name-part>
                  <tp:taxon-name-part taxon-name-part-type="species" reg="harae">harae</tp:taxon-name-part>
                </tp:taxon-name><tp:taxon-authority>Sukhor., Phytotaxa 226(3): 290 (2015)</tp:taxon-authority><tp:nomenclature-citation-list><tp:nomenclature-citation><tp:taxon-name>
                      <tp:taxon-name-part taxon-name-part-type="genus" reg="Chenopodium"/>
                      <tp:taxon-name-part taxon-name-part-type="species" reg="harae"/>
                    </tp:taxon-name><comment>=<tp:taxon-name><tp:taxon-name-part taxon-name-part-type="genus" reg="Chenopodium">Chenopodium</tp:taxon-name-part><tp:taxon-name-part taxon-name-part-type="species" reg="pallidum">pallidum</tp:taxon-name-part></tp:taxon-name> sensu Sukhorukov (in <xref ref-type="bibr" rid="B108">Sukhorukov and Kushunina 2014</xref>), non <xref ref-type="bibr" rid="B70">Moquin-Tandon (1840)</xref>. </comment></tp:nomenclature-citation></tp:nomenclature-citation-list></tp:nomenclature><tp:treatment-sec sec-type="Holotype" id="SECID0E1ZBI"><title>Holotype.</title><p>NEPAL, [Dhaulagiri Zone], Mustang Prov. [Distr.], Annapurna Conservation area, Trekking route Jomosom-Muktinath, valley of Khali Gandaki river, between Jomosom and Kagbeni villages, riverside, 2700 m alt., 22 Sep 2009, <italic>A. Sukhorukov 566</italic> (MW!).</p></tp:treatment-sec><tp:treatment-sec sec-type="Taxonomic notes" id="SECID0EC1BI"><title>Taxonomic notes.</title><p>In the latest revision of the <tp:taxon-name><tp:taxon-name-part taxon-name-part-type="family">Chenopodiaceae</tp:taxon-name-part></tp:taxon-name> in Nepal (<xref ref-type="bibr" rid="B108">Sukhorukov and Kushunina 2014</xref>), this species is cited as <italic><tp:taxon-name><tp:taxon-name-part taxon-name-part-type="genus" reg="Chenopodium">Chenopodium</tp:taxon-name-part><tp:taxon-name-part taxon-name-part-type="species" reg="pallidum">pallidum</tp:taxon-name-part></tp:taxon-name></italic> Moq., but a closer look at the authentic specimens in P has proved that all plants (collected in early blooming stage) are indeed <italic><tp:taxon-name><tp:taxon-name-part taxon-name-part-type="genus" reg="Atriplex">Atriplex</tp:taxon-name-part><tp:taxon-name-part taxon-name-part-type="species" reg="pallida">pallida</tp:taxon-name-part></tp:taxon-name></italic>, now synonymised with <italic><tp:taxon-name><tp:taxon-name-part taxon-name-part-type="genus" reg="Atriplex">A.</tp:taxon-name-part><tp:taxon-name-part taxon-name-part-type="species" reg="schugnanica">schugnanica</tp:taxon-name-part></tp:taxon-name></italic> Iljin (<xref ref-type="bibr" rid="B109">Sukhorukov and Kushunina 2015</xref>).</p></tp:treatment-sec><tp:treatment-sec sec-type="description" id="SECID0EW2BI"><title>Description.</title><p>Annual up to 40 cm with erect stem; lateral branches ascending if present. Leaves short-petiolate (petioles to 1 cm) with blades up to 2 × 1 cm, fleshy, <!--PageBreak -->ovate, slightly cuneate, green above, greenish below, dentate, margins often red. Inflorescence bracteate or aphyllous. Perianth green, enclosing the fruit; segments abaxially carinate. Fruit 1.3–1.5 mm, pericarp easily separating from the seed; papillae up to 25 µm. Seed blackish or reddish-black, surface striate with obtuse or acutish margin (immature seeds with acute margin) with small depression apically.</p></tp:treatment-sec><tp:treatment-sec sec-type="habitat" id="SECID0E52BI"><title>Habitat.</title><p>Disturbed areas; 1500–3200 m a.s.l.</p></tp:treatment-sec><tp:treatment-sec sec-type="phenology" id="SECID0ED3BI"><title>Phenology.</title><p>Flowering: March-September; fruiting: April-November.</p></tp:treatment-sec><tp:treatment-sec sec-type="distribution" id="SECID0EI3BI"><title>Distribution.</title><p>See Fig. <xref ref-type="fig" rid="F7">7</xref>.</p><fig id="F7" position="float" orientation="portrait"><label>Figure 7.</label><caption><p>Distribution map of <italic><tp:taxon-name><tp:taxon-name-part taxon-name-part-type="genus" reg="Chenopodium">Chenopodium</tp:taxon-name-part><tp:taxon-name-part taxon-name-part-type="species" reg="harae">harae</tp:taxon-name-part></tp:taxon-name></italic> (stars) and <italic><tp:taxon-name><tp:taxon-name-part taxon-name-part-type="genus" reg="Chenopodium">C.</tp:taxon-name-part><tp:taxon-name-part taxon-name-part-type="species" reg="karoi">karoi</tp:taxon-name-part></tp:taxon-name></italic> (circles).</p></caption><graphic xmlns:xlink="http://www.w3.org/1999/xlink" xlink:href="phytokeys-116-001-g007.jpg" position="float" orientation="portrait" xlink:type="simple" id="oo_260748.jpg"/></fig></tp:treatment-sec><tp:treatment-sec sec-type="material" id="SECID0EV4BI"><title>Specimens examined.</title><p><bold>INDIA: Himachal Pradesh</bold>: Kinnaur Distr., Shongtong, 11 Jun 1972, <italic>K.P. Janandhanan 48358</italic> (BSD); Simla Distr., Seoni, 2 Jun 1986, <italic>P.C. Pani 80903</italic> (BSD);</p><p><bold>NEPAL</bold>: <bold>Midwestern</bold>: <bold>Rapti Zone</bold>: [Rolpa Distr.] Phalabang, 4500 ft a.s.l., 24 Mar 1952, <italic>O. Polunin, W.R. Sykes &amp; L.H.J. Williams 654</italic> (BM, LE); <bold>Western</bold>: <bold>Dhaulagiri Zone</bold>: Mustang [Mustang Distr.], Jomosom to Kagbeni, 22 Sep 2009, <italic>A. Sukhorukov 566</italic> (E00757737, MW); Myagdi Prov. [Distr.], nr Dana vill., 1500 m a.s.l., 11 May 2010, <italic>A. Sukhorukov 510</italic> (MW).</p></tp:treatment-sec><tp:treatment-sec sec-type="distribution" id="SECID0E15BI"><title>General distribution.</title><p>Central and Northern Himalaya (India, Nepal, Pakistan [Gilgit: E!]).</p></tp:treatment-sec><ref-list><ref id="B108"><mixed-citation xmlns:xlink="http://www.w3.org/1999/xlink" xlink:type="simple"><person-group><name name-style="western"><surname>Sukhorukov</surname><given-names>AP</given-names></name><name name-style="western"><surname>Kushunina</surname><given-names>MA</given-names></name></person-group> (<year>2014</year>) <article-title>Taxonomic revision of <tp:taxon-name><tp:taxon-name-part taxon-name-part-type="family">Chenopodiaceae</tp:taxon-name-part></tp:taxon-name> in Nepal.</article-title><source>Phytotaxa</source><volume>191</volume>(<issue>1</issue>): <fpage>10</fpage>–<lpage>44</lpage>. <ext-link xlink:type="simple" ext-link-type="doi" xlink:href="10.11646/phytotaxa.191.1.2">https://doi.org/10.11646/phytotaxa.191.1.2</ext-link></mixed-citation></ref><ref id="B70"><mixed-citation xmlns:xlink="http://www.w3.org/1999/xlink" xlink:type="simple"><person-group><name name-style="western"><surname>Moquin-Tandon</surname><given-names>A</given-names></name></person-group> (<year>1840</year>) Chenopodearum monographica enumeratio. Loss, Paris. <ext-link xlink:type="simple" ext-link-type="doi" xlink:href="10.5962/bhl.title.15484">https://doi.org/10.5962/bhl.title.15484</ext-link></mixed-citation></ref><ref id="B109"><mixed-citation xmlns:xlink="http://www.w3.org/1999/xlink" xlink:type="simple"><person-group><name name-style="western"><surname>Sukhorukov</surname><given-names>AP</given-names></name><name name-style="western"><surname>Kushunina</surname><given-names>MA</given-names></name></person-group> (<year>2015</year>) <article-title>Corrigenda to “Taxonomic revision of <tp:taxon-name><tp:taxon-name-part taxon-name-part-type="family">Chenopodiaceae</tp:taxon-name-part></tp:taxon-name> in Nepal”.</article-title><source>Phytotaxa</source><volume>226</volume>(<issue>3</issue>): <fpage>288</fpage>–<lpage>291</lpage>. <ext-link xlink:type="simple" ext-link-type="doi" xlink:href="10.11646/phytotaxa.226.3.10">https://doi.org/10.11646/phytotaxa.226.3.10</ext-link> [Phytotaxa 191: 10–44. 2014]</mixed-citation></ref></ref-list></tp:taxon-treatment>
