# Supplementary material for: Taxonomic revision of Chenopodiaceae in Himalaya and Tibet
Source: PhytoKeys. 2019 Jan 31;(116):1–141. doi: 10.3897/phytokeys.116.27301 (PMC6367307; doi:10.3897/phytokeys.116.27301)
Supplement: XML Treatment for Chenopodium karoi [file phytokeys.116.27301-treatment6.xml]

<!DOCTYPE tp:taxon-treatment
  PUBLIC "-//TaxonX//DTD Taxonomic Treatment Publishing DTD v0 20100105//EN" "tax-treatment-NSO.dtd">
<tp:taxon-treatment xmlns:tp="http://www.plazi.org/taxpub"><tp:treatment-meta><kwd-group><label>Taxon classification</label><kwd><named-content xmlns:xlink="http://www.w3.org/1999/xlink" content-type="kingdom">Plantae</named-content></kwd><kwd><named-content xmlns:xlink="http://www.w3.org/1999/xlink" content-type="order">Caryophyllales</named-content></kwd><kwd><named-content xmlns:xlink="http://www.w3.org/1999/xlink" content-type="family">Chenopodiacea</named-content></kwd></kwd-group><mixed-citation publication-type="journal"><person-group><name><surname>Sukhorukov</surname><given-names>Alexander P.</given-names></name><name><surname>Liu</surname><given-names>Pei-Liang</given-names></name><name><surname>Kushunina</surname><given-names>Maria</given-names></name></person-group><article-title>Taxonomic revision of <tp:taxon-name><tp:taxon-name-part taxon-name-part-type="family">Chenopodiaceae</tp:taxon-name-part></tp:taxon-name> in Himalaya and Tibet</article-title><source>PhytoKeys</source><day>31</day><month>1</month><year>2019</year><volume>2019</volume><issue>116</issue><fpage>1</fpage><lpage>141</lpage><pub-id pub-id-type="doi">10.3897/phytokeys.116.27301</pub-id></mixed-citation></tp:treatment-meta><tp:nomenclature><label>5.</label><tp:taxon-name>
                  <tp:taxon-name-part taxon-name-part-type="genus" reg="Chenopodium">Chenopodium</tp:taxon-name-part>
                  <tp:taxon-name-part taxon-name-part-type="species" reg="karoi">karoi</tp:taxon-name-part>
                </tp:taxon-name><tp:taxon-authority>(Murr) Aellen, Fedd. Repert. 26: 149 (1929)</tp:taxon-authority><tp:nomenclature-citation-list><tp:nomenclature-citation><tp:taxon-name>
                      <tp:taxon-name-part taxon-name-part-type="genus" reg="Chenopodium"/>
                      <tp:taxon-name-part taxon-name-part-type="species" reg="karoi"/>
                    </tp:taxon-name><comment>≡<tp:taxon-name><tp:taxon-name-part taxon-name-part-type="genus" reg="Chenopodium">C.</tp:taxon-name-part><tp:taxon-name-part taxon-name-part-type="species" reg="album">album</tp:taxon-name-part><tp:taxon-name-part taxon-name-part-type="infraspecific-rank">subsp.</tp:taxon-name-part><tp:taxon-name-part taxon-name-part-type="subspecies" reg="karoi">karoi</tp:taxon-name-part></tp:taxon-name> Murr, Neu. Übers. Farn &amp; Blütenpfl. Vorarlberg 1: 97 (1923). <bold>Lectotype</bold> (designated here by Sukhorukov): [RUSSIA] Nerczynsk [Nerchinsk], dump places, 1892, <italic>Karo 169</italic> (G00405813!). </comment></tp:nomenclature-citation><tp:nomenclature-citation><tp:taxon-name>
                      <tp:taxon-name-part taxon-name-part-type="genus" reg="Chenopodium"/>
                      <tp:taxon-name-part taxon-name-part-type="species" reg="karoi"/>
                    </tp:taxon-name><comment><!--PageBreak -->=<tp:taxon-name><tp:taxon-name-part taxon-name-part-type="genus" reg="Chenopodium">C.</tp:taxon-name-part><tp:taxon-name-part taxon-name-part-type="species" reg="prostratum">prostratum</tp:taxon-name-part></tp:taxon-name> Bunge in Herder, Acta Hort. Petrop. 10: 594 (1889) nom. illegit. non Schultes (1820). The name is a later homonym (ICN, art. 53.1). <bold>Lectotype</bold> (<xref ref-type="bibr" rid="B127">Uotila and Lomonosova 2016</xref>): [RUSSIA, Saha Republic] Nizhnekolymsk, 6 July 1832, <italic>Sharypov 20</italic> (LE01015991!). </comment></tp:nomenclature-citation><tp:nomenclature-citation><tp:taxon-name>
                      <tp:taxon-name-part taxon-name-part-type="genus" reg="Chenopodium"/>
                      <tp:taxon-name-part taxon-name-part-type="species" reg="karoi"/>
                    </tp:taxon-name><comment>=(?)<tp:taxon-name><tp:taxon-name-part taxon-name-part-type="genus" reg="Chenopodium">C.</tp:taxon-name-part><tp:taxon-name-part taxon-name-part-type="species" reg="jenissejense">jenissejense</tp:taxon-name-part></tp:taxon-name> Aellen &amp; Iljin, Fl. SSSR 6: 873 (1936). <bold>Lectotype</bold> (<xref ref-type="bibr" rid="B127">Uotila and Lomonosova 2016</xref>): [RUSSIA] Yenisey Prov., Turukhanskiy Krai [Krasnoyarskiy Krai, Turukhanskiy distr.], Kureyka river mouth, <named-content xmlns:xlink="http://www.w3.org/1999/xlink" content-type="dwc:verbatimCoordinates" xlink:type="simple"><named-content content-type="geo-json" specific-use="{&#34;type&#34;:&#34;Point&#34;,&#34;coordinates&#34;:[87.283333,66.500000]}" id="NCID0EICCI" xlink:type="simple">66°30'N, 87°17'E</named-content></named-content>, sandy and pebbly river bank, 7 Sep 1914, <italic>N.I. Kuznetsov &amp; V. Reverdatto 4102</italic> (LE01015992! for individuals at the bottom and to the right; isolectotypes – G! LE! NS). This species was only recently synonymised with <tp:taxon-name><tp:taxon-name-part taxon-name-part-type="genus" reg="Chenopodium">Chenopodium</tp:taxon-name-part><tp:taxon-name-part taxon-name-part-type="species" reg="karoi">karoi</tp:taxon-name-part></tp:taxon-name> (<xref ref-type="bibr" rid="B127">Uotila and Lomonosova 2016</xref>). However, <tp:taxon-name><tp:taxon-name-part taxon-name-part-type="genus" reg="Chenopodium">C.</tp:taxon-name-part><tp:taxon-name-part taxon-name-part-type="species" reg="jenissejense">jenissejense</tp:taxon-name-part></tp:taxon-name> is quite distinct in its morphological characters and needs to be studied in detail. </comment></tp:nomenclature-citation></tp:nomenclature-citation-list></tp:nomenclature><tp:treatment-sec sec-type="description" id="SECID0EHDCI"><title>Description.</title><p>The species is similar to <italic><tp:taxon-name><tp:taxon-name-part taxon-name-part-type="genus" reg="Chenopodium">C.</tp:taxon-name-part><tp:taxon-name-part taxon-name-part-type="species" reg="album">album</tp:taxon-name-part></tp:taxon-name></italic>, but plants are dark green, usually with ascendant or prostrate stems up to 25 cm. Leaves ± ovate, somewhat longer than broad, sometimes inconspicuously three-lobed. Fruit 1.1–1.3 mm, pericarp reticulate in dry fruits, soaked papillae up to 50 µm long (Fig. <xref ref-type="fig" rid="F8">8A</xref>). Seed margin obtuse, surface with sinuate furrows (Fig. <xref ref-type="fig" rid="F8">8B, C</xref>).</p><fig id="F8" position="float" orientation="portrait"><label>Figure 8.</label><caption><p>SEM micrographs of <italic><tp:taxon-name><tp:taxon-name-part taxon-name-part-type="genus" reg="Chenopodium">Chenopodium</tp:taxon-name-part></tp:taxon-name></italic> fruits and seeds. <bold>A</bold> pericarp surface of <italic><tp:taxon-name><tp:taxon-name-part taxon-name-part-type="genus" reg="Chenopodium">C.</tp:taxon-name-part><tp:taxon-name-part taxon-name-part-type="species" reg="karoi">karoi</tp:taxon-name-part></tp:taxon-name></italic><bold>B, C</bold> seed of <italic><tp:taxon-name><tp:taxon-name-part taxon-name-part-type="genus" reg="Chenopodium">C.</tp:taxon-name-part><tp:taxon-name-part taxon-name-part-type="species" reg="karoi">karoi</tp:taxon-name-part></tp:taxon-name></italic><bold>D</bold> fruit of <italic><tp:taxon-name><tp:taxon-name-part taxon-name-part-type="genus" reg="Chenopodium">C.</tp:taxon-name-part><tp:taxon-name-part taxon-name-part-type="species" reg="bengalense">bengalense</tp:taxon-name-part></tp:taxon-name></italic> enclosed in perianth <bold>E, F</bold> seed of <italic><tp:taxon-name><tp:taxon-name-part taxon-name-part-type="genus" reg="Chenopodium">C.</tp:taxon-name-part><tp:taxon-name-part taxon-name-part-type="species" reg="bengalense">bengalense</tp:taxon-name-part></tp:taxon-name></italic>. Magnification: 350× (<bold>A</bold>), 50× (<bold>B, D, E</bold>), 200× (<bold>C, F</bold>).</p></caption><graphic xmlns:xlink="http://www.w3.org/1999/xlink" xlink:href="phytokeys-116-001-g008.jpg" position="float" orientation="portrait" xlink:type="simple" id="oo_260749.jpg"/></fig></tp:treatment-sec><tp:treatment-sec sec-type="habitat" id="SECID0EOGCI"><title>Habitat.</title><p>Disturbed areas, rocky habitats; 2500–5100 m a.s.l.</p></tp:treatment-sec><tp:treatment-sec sec-type="phenology" id="SECID0ETGCI"><title>Phenology.</title><p>Flowering: May-August; fruiting: July-September.</p></tp:treatment-sec><tp:treatment-sec sec-type="distribution" id="SECID0EYGCI"><title>Distribution.</title><p>Common plant in many parts of Himalaya and Tibet (Fig. <xref ref-type="fig" rid="F7">7</xref>).</p></tp:treatment-sec><tp:treatment-sec sec-type="material" id="SECID0ECHCI"><title>Specimens examined.</title><p><bold>BHUTAN</bold>: Mongar Distr., Lingmethang, 14 Jun 1992, <italic>C. Parker 7241</italic> (E);</p><p><bold>CHINA</bold>: <bold>Xizang</bold>: <bold>Ngari Prefecture</bold>: Burang County, Langacuo lake, 4560 m a.s.l., 27 Aug 1990, <italic>Y. Fei</italic> et al. <italic>667</italic> (KUN0265513); <bold>Nagqu Prefecture</bold>: Shuanghu County, 4850 m a.s.l., 22 Jul 1976, <italic>Qinghai-Tibet Team Lang 9780</italic> (KUN0587328); N Xizang, Jialin, 5100 m a.s.l., 24 Jul 1976, <italic>Gansu Agriculture University 088</italic> (PE00541004); <bold>Xigazê Prefecture</bold>: Tingri, Jul 1921, <italic>A. Wollaston 264</italic> (BM); [Gyangste County] Kala [tso], 14000 ft a.s.l., 8 Aug 1936, <italic>Chapman 499</italic> (K); [Tingri County] Shelkar Dzong, 14000 ft a.s.l., 24 Jun 1938, <italic>Lloyd 81</italic> (K); [Gyantse] Gobshi, 14000 ft a.s.l., 16 Aug 1936, <italic>Chapman 230</italic> (K); Gyangzê (Jiangzi) County, 3960 m a.s.l., 5 Sep 1974, <italic>Qinghai-Tibet Team 74-2070</italic> (KUN0587330); <bold>Qamdo Prefecture</bold>: Baxoi (Basu) County, Nu river, 3000 m a.s.l., 5 Jul 1976, <italic>Qinghai-Tibet Team 12208</italic> (KUN0586973);</p><p><bold>INDIA</bold>: <bold>Jammu &amp; Kashmir</bold>: Ladakh, between Nubra &amp; Leh, 4 Sep 1848, <italic>T.T</italic>. <italic>Thomson</italic> s.n. (K); Zanskar, Bok, 13 Sep 1931, <italic>W. Koelz 2948</italic> (LE); Ladakh, Uphse–Murul, 3500 m a.s.l., 7 Aug 1976, <italic>B.M. Wadhwa 59711</italic> (BSD); Ladakh, Saspole, 4200 m a.s.l., 29 Jul 1976, <italic>B.M. Wadhwa 59341</italic> (BSD); Ladakh, Rangdum, 4000 m a.s.l., 1980, <italic>Southampton Univ. Team 126</italic> (K); Ladakh, Kanji, 15300 ft a.s.l., 30 Jun 1984, <italic>anonym 52</italic> (K); Ladakh, Zanskar, Zara vill., 4330 m a.s.l., 31 Aug 2001, <italic>L. Klimeš 1442</italic> (PRA); Ladakh, Domkhar Dha, Kanji vill., 3900 m a.s.l., 18 Aug 2003, <italic>L. Klimeš 3060</italic> (PRA); Ladakh, Indus valley, Domkhar Dha, Kilchu vill., 4000 m a.s.l., 19 Aug 2003, <italic>L. Klimeš</italic> s.n. (PRA); Ladakh, Suru Region, Kanji Nullah, 4180 m a.s.l., 21 Aug <!--PageBreak -->2003, <italic>L. Klimeš 3161</italic> (PRA); Ladakh, Zanskar Region, S of Padum, 4150 m a.s.l., 29 Aug 2003, <italic>L. Klimeš 3322</italic> (PRA); Ladakh, Rupshu region, Tso Moriri, 4550 m a.s.l., 13 Sep 2005, <italic>L. Klimeš 6314</italic> (PRA); <bold>Himachal Pradesh</bold>: Lahaul, Sep 1869, <italic>anonym</italic> s.n. (K); Lahaul, Jispa vill., 13000 ft a.s.l., 11 Aug 1930, <italic>W. Koelz 1003</italic> (P05158996); Badadara, 3975 m a.s.l., 11 Sep 1961, <italic>N.C. Nair 16855</italic> (BSD); Chandra Tal, 4 Jul 2003, <italic>S.K. Srivastava 103111</italic> (BSD);</p><p><bold>NEPAL</bold>: <bold>Western</bold>: <bold>Dhaulagiri Zone</bold>: [Mustang Distr.] Kali Gandaki, ESE of Thini [Thinigaun], 12500 ft a.s.l., 19 Jul 1977, <italic>G. Miehe 227</italic> &amp; <italic>228</italic> (BM); Mustang [Distr.] <!--PageBreak -->Lo Tsho Dhyun, Yara [Yara Gaun] area, 16 Jul 1998, <italic>W.R</italic>. <italic>Sykes 331/98</italic> (E00649126); Mustang Distr., Tangbe, <named-content xmlns:xlink="http://www.w3.org/1999/xlink" content-type="dwc:verbatimCoordinates" xlink:type="simple"><named-content content-type="geo-json" specific-use="{&#34;type&#34;:&#34;Point&#34;,&#34;coordinates&#34;:[83.816667,28.900000]}" id="NCID0E5KCI" xlink:type="simple">28°54'N, 83°49'E</named-content></named-content>, 3065 m a.s.l., 31 Aug 2001, <italic>G. &amp; S. Miehe &amp; Koch 01-098-02</italic> (herb. Miehe); Mustang Distr., Marpha vill., 2600 m a.s.l., 17 Apr 2009, <italic>A. Sukhorukov</italic> s.n. (E, MW).</p></tp:treatment-sec><tp:treatment-sec sec-type="distribution" id="SECID0EHLCI"><title>General distribution.</title><p>Himalaya, Central Asia, Siberia.</p></tp:treatment-sec><tp:treatment-sec><!--Section generated to contain objects referenced in tp:taxon-treatment.--><fig id="F7" position="float" orientation="portrait"><label>Figure 7.</label><caption><p>Distribution map of <italic><tp:taxon-name><tp:taxon-name-part taxon-name-part-type="genus" reg="Chenopodium">Chenopodium</tp:taxon-name-part><tp:taxon-name-part taxon-name-part-type="species" reg="harae">harae</tp:taxon-name-part></tp:taxon-name></italic> (stars) and <italic><tp:taxon-name><tp:taxon-name-part taxon-name-part-type="genus" reg="Chenopodium">C.</tp:taxon-name-part><tp:taxon-name-part taxon-name-part-type="species" reg="karoi">karoi</tp:taxon-name-part></tp:taxon-name></italic> (circles).</p></caption><graphic xmlns:xlink="http://www.w3.org/1999/xlink" xlink:href="phytokeys-116-001-g007.jpg" position="float" orientation="portrait" xlink:type="simple" id="oo_260748.jpg"/></fig></tp:treatment-sec><ref-list><ref id="B127"><mixed-citation xmlns:xlink="http://www.w3.org/1999/xlink" xlink:type="simple"><person-group><name name-style="western"><surname>Uotila</surname><given-names>P</given-names></name><name name-style="western"><surname>Lomonosova</surname><given-names>MN</given-names></name></person-group> (<year>2016</year>) <article-title>Taxonomic circumscription and synonymy of <italic><tp:taxon-name><tp:taxon-name-part taxon-name-part-type="genus">Chenopodium</tp:taxon-name-part><tp:taxon-name-part taxon-name-part-type="species">karoi</tp:taxon-name-part></tp:taxon-name></italic> and <italic><tp:taxon-name><tp:taxon-name-part taxon-name-part-type="genus">C.</tp:taxon-name-part><tp:taxon-name-part taxon-name-part-type="species">acerifolium</tp:taxon-name-part></tp:taxon-name></italic> (<tp:taxon-name><tp:taxon-name-part taxon-name-part-type="family">Chenopodiaceae</tp:taxon-name-part></tp:taxon-name>).</article-title><source>Annales Botanici Fennici</source><volume>53</volume>(<issue>3–4</issue>): <fpage>223</fpage>–<lpage>237</lpage>. <ext-link xlink:type="simple" ext-link-type="doi" xlink:href="10.5735/085.053.0411">https://doi.org/10.5735/085.053.0411</ext-link></mixed-citation></ref></ref-list></tp:taxon-treatment>
