# Supplementary material for: Taxonomic revision of Chenopodiaceae in Himalaya and Tibet
Source: PhytoKeys. 2019 Jan 31;(116):1–141. doi: 10.3897/phytokeys.116.27301 (PMC6367307; doi:10.3897/phytokeys.116.27301)
Supplement: XML Treatment for Chenopodium bengalense [file phytokeys.116.27301-treatment7.xml]

<!DOCTYPE tp:taxon-treatment
  PUBLIC "-//TaxonX//DTD Taxonomic Treatment Publishing DTD v0 20100105//EN" "tax-treatment-NSO.dtd">
<tp:taxon-treatment xmlns:tp="http://www.plazi.org/taxpub"><tp:treatment-meta><kwd-group><label>Taxon classification</label><kwd><named-content xmlns:xlink="http://www.w3.org/1999/xlink" content-type="kingdom">Plantae</named-content></kwd><kwd><named-content xmlns:xlink="http://www.w3.org/1999/xlink" content-type="order">Caryophyllales</named-content></kwd><kwd><named-content xmlns:xlink="http://www.w3.org/1999/xlink" content-type="family">Chenopodiacea</named-content></kwd></kwd-group><mixed-citation publication-type="journal"><person-group><name><surname>Sukhorukov</surname><given-names>Alexander P.</given-names></name><name><surname>Liu</surname><given-names>Pei-Liang</given-names></name><name><surname>Kushunina</surname><given-names>Maria</given-names></name></person-group><article-title>Taxonomic revision of <tp:taxon-name><tp:taxon-name-part taxon-name-part-type="family">Chenopodiaceae</tp:taxon-name-part></tp:taxon-name> in Himalaya and Tibet</article-title><source>PhytoKeys</source><day>31</day><month>1</month><year>2019</year><volume>2019</volume><issue>116</issue><fpage>1</fpage><lpage>141</lpage><pub-id pub-id-type="doi">10.3897/phytokeys.116.27301</pub-id></mixed-citation></tp:treatment-meta><tp:nomenclature><label>6.</label><tp:taxon-name>
                  <tp:taxon-name-part taxon-name-part-type="genus" reg="Chenopodium">Chenopodium</tp:taxon-name-part>
                  <tp:taxon-name-part taxon-name-part-type="species" reg="bengalense">bengalense</tp:taxon-name-part>
                </tp:taxon-name><tp:taxon-authority>(Lam.) Spielm. ex Steud., Nomencl. Bot., ed. 2, 1: 348 (1840)</tp:taxon-authority><tp:nomenclature-citation-list><tp:nomenclature-citation><tp:taxon-name>
                      <tp:taxon-name-part taxon-name-part-type="genus" reg="Chenopodium"/>
                      <tp:taxon-name-part taxon-name-part-type="species" reg="bengalense"/>
                    </tp:taxon-name><comment>≡<tp:taxon-name><tp:taxon-name-part taxon-name-part-type="genus" reg="Atriplex">Atriplex</tp:taxon-name-part><tp:taxon-name-part taxon-name-part-type="species" reg="bengalensis">bengalensis</tp:taxon-name-part></tp:taxon-name> Lam., Encycl. 1(1): 276 (1783). <bold>Lectotype</bold> (designated by <xref ref-type="bibr" rid="B108">Sukhorukov and Kushunina 2014</xref>): “Plante potagére des Indes [vegetable plant from India], herb. De Lamarck” (P-LA00381128!). <bold>Epitype</bold> (designated by <xref ref-type="bibr" rid="B108">Sukhorukov and Kushunina 2014</xref>): NEPAL, [Dhaulagiri zone, Myagdi distr.] Annapurna conservation area, near Tikhedhunga vill., 1700 m alt., edge of vegetable garden, 13 Nov 2008, <italic>A. Sukhorukov</italic> s.n. (MW! isoepitype W2010-0007930!). All branches of the epitype and isoepitype are from one individual. </comment></tp:nomenclature-citation><tp:nomenclature-citation><tp:taxon-name>
                      <tp:taxon-name-part taxon-name-part-type="genus" reg="Chenopodium"/>
                      <tp:taxon-name-part taxon-name-part-type="species" reg="bengalense"/>
                    </tp:taxon-name><comment>=<tp:taxon-name><tp:taxon-name-part taxon-name-part-type="genus" reg="Chenopodium">Chenopodium</tp:taxon-name-part><tp:taxon-name-part taxon-name-part-type="species" reg="giganteum">giganteum</tp:taxon-name-part></tp:taxon-name> D.Don, Prodr. Fl. Nepal.: 75 (1825). <bold>Lectotype</bold> (designated by <xref ref-type="bibr" rid="B108">Sukhorukov and Kushunina 2014</xref>): Herb. Wallich <italic>6952 F</italic> [N. Wallich] (K!). </comment></tp:nomenclature-citation><tp:nomenclature-citation><tp:taxon-name>
                      <tp:taxon-name-part taxon-name-part-type="genus" reg="Chenopodium"/>
                      <tp:taxon-name-part taxon-name-part-type="species" reg="bengalense"/>
                    </tp:taxon-name><comment>=<tp:taxon-name><tp:taxon-name-part taxon-name-part-type="genus" reg="Chenopodium">Chenopodium</tp:taxon-name-part><tp:taxon-name-part taxon-name-part-type="species" reg="album">album</tp:taxon-name-part><tp:taxon-name-part taxon-name-part-type="authority">L.</tp:taxon-name-part><tp:taxon-name-part taxon-name-part-type="infraspecific-rank">subsp.</tp:taxon-name-part><tp:taxon-name-part taxon-name-part-type="subspecies" reg="amaranticolor">amaranticolor</tp:taxon-name-part></tp:taxon-name> H.J.Coste &amp; Reyn., Bull. Herb. Boissier, sér. 2, 5: 979 (1905). <bold>Type</bold>: n.v. </comment></tp:nomenclature-citation><tp:nomenclature-citation><tp:taxon-name>
                      <tp:taxon-name-part taxon-name-part-type="genus" reg="Chenopodium"/>
                      <tp:taxon-name-part taxon-name-part-type="species" reg="bengalense"/>
                    </tp:taxon-name><comment>≡<tp:taxon-name><tp:taxon-name-part taxon-name-part-type="genus" reg="Chenopodium">Chenopodium</tp:taxon-name-part><tp:taxon-name-part taxon-name-part-type="species" reg="amaranticolor">amaranticolor</tp:taxon-name-part></tp:taxon-name> (H.J.Coste &amp; Reyn.) H.J.Coste &amp; Reyn., Bull. Soc. Bot. France 54: 181 (1907). </comment></tp:nomenclature-citation></tp:nomenclature-citation-list></tp:nomenclature><tp:treatment-sec sec-type="Taxonomic notes" id="SECID0EHPCI"><title>Taxonomic notes.</title><p>The correct name for this taxon previously known as <italic><tp:taxon-name><tp:taxon-name-part taxon-name-part-type="genus" reg="Chenopodium">Chenopodium</tp:taxon-name-part><tp:taxon-name-part taxon-name-part-type="species" reg="giganteum">giganteum</tp:taxon-name-part></tp:taxon-name></italic> was reinstated by <xref ref-type="bibr" rid="B108">Sukhorukov and Kushunina (2014)</xref>, but the year of Spielmark’s combination <italic><tp:taxon-name><tp:taxon-name-part taxon-name-part-type="genus" reg="Chenopodium">Chenopodium</tp:taxon-name-part><tp:taxon-name-part taxon-name-part-type="species" reg="bengalense">bengalense</tp:taxon-name-part></tp:taxon-name></italic> (Lam.) Spielm. in <xref ref-type="bibr" rid="B96">Steudel (1821)</xref> is wrong, because Spielmark considered <italic><tp:taxon-name><tp:taxon-name-part taxon-name-part-type="genus" reg="Chenopodium">Chenopodium</tp:taxon-name-part><tp:taxon-name-part taxon-name-part-type="species" reg="bengalense">bengalense</tp:taxon-name-part></tp:taxon-name></italic> (Lam.) Spielm. as a synonym of <italic><tp:taxon-name><tp:taxon-name-part taxon-name-part-type="genus" reg="Atriplex">Atriplex</tp:taxon-name-part><tp:taxon-name-part taxon-name-part-type="species" reg="bengalense">bengalense</tp:taxon-name-part></tp:taxon-name></italic> Lam. The combination <italic><tp:taxon-name><tp:taxon-name-part taxon-name-part-type="genus" reg="Chenopodium">Chenopodium</tp:taxon-name-part><tp:taxon-name-part taxon-name-part-type="species" reg="bengalense">bengalense</tp:taxon-name-part></tp:taxon-name></italic> is indeed validated in <xref ref-type="bibr" rid="B97">Steudel (1840)</xref>.</p></tp:treatment-sec><tp:treatment-sec sec-type="description" id="SECID0EQRCI"><title>Description.</title><p>Robust annual up to 2.5 m, branched from the base. Petioles of lower caducous leaves up to 10 cm, blades 10–25(30) × 5–10 cm, usually rhombic, dentate, erose or trilobate with elongated terminal lobe; middle leaves rhombic or ovate, smaller; upper leaves oblong or lanceolate, completely entire, abaxially grey; young leaves often reddish. Inflorescence whitish due to the presence of abundant bladder hairs on the branches and perianth. Fruit 1.2–1.5 mm, pericarp hyaline, adjoining to the seed coat, but separating from it when rubbed, long-papillate in fresh or even dry fruits (Fig. <xref ref-type="fig" rid="F8">8D</xref>). Seed black, ± keeled, with small crater-like micro-depressions (Fig. <xref ref-type="fig" rid="F8">8E, F</xref>).</p></tp:treatment-sec><tp:treatment-sec sec-type="habitat" id="SECID0E5RCI"><title>Habitat.</title><p>Edges of vegetable gardens and other places with secondary vegetation; 700–2900 m a.s.l. Cultivated as a crop but very locally.</p></tp:treatment-sec><tp:treatment-sec sec-type="phenology" id="SECID0EDSCI"><title>Phenology.</title><p>Flowering: June-September; fruiting: August-November.</p></tp:treatment-sec><tp:treatment-sec sec-type="distribution" id="SECID0EISCI"><title>Distribution.</title><p>See Fig. <xref ref-type="fig" rid="F9">9</xref>.</p><fig id="F9" position="float" orientation="portrait"><label>Figure 9.</label><caption><p>Distribution map of <italic><tp:taxon-name><tp:taxon-name-part taxon-name-part-type="genus" reg="Chenopodium">Chenopodium</tp:taxon-name-part><tp:taxon-name-part taxon-name-part-type="species" reg="bengalense">bengalense</tp:taxon-name-part></tp:taxon-name></italic> (circles), <italic><tp:taxon-name><tp:taxon-name-part taxon-name-part-type="genus" reg="Chenopodium">C.</tp:taxon-name-part><tp:taxon-name-part taxon-name-part-type="species" reg="novopokrovskyanum">novopokrovskyanum</tp:taxon-name-part></tp:taxon-name></italic> (triangles) and <italic><tp:taxon-name><tp:taxon-name-part taxon-name-part-type="genus" reg="Chenopodium">C.</tp:taxon-name-part><tp:taxon-name-part taxon-name-part-type="species" reg="atripliciforme">atripliciforme</tp:taxon-name-part></tp:taxon-name></italic> (stars).</p></caption><graphic xmlns:xlink="http://www.w3.org/1999/xlink" xlink:href="phytokeys-116-001-g009.jpg" position="float" orientation="portrait" xlink:type="simple" id="oo_260750.jpg"/></fig></tp:treatment-sec><tp:treatment-sec sec-type="material" id="SECID0EAUCI"><title>Specimens examined.</title><p><bold>CHINA</bold>: <bold>Xizang</bold>: <bold>Nyingchi Prefecture</bold>: Motuo [Mêdog] County, Galasha to Shuina, 1700 m a.s.l., 18 Nov 1982, <italic>Cheng &amp; Li 03053</italic><!--PageBreak -->(PE00510185, PE00510186); Nyingchi (Linzhi) County, Bayi Town, 2950 m a.s.l., 20 Jun 1989, <italic>K.Yao</italic> et al. <italic>1298</italic> (NAS00003754);</p><p><bold>INDIA</bold>: <bold>Himachal Pradesh</bold>: Upper Kinnaur, Poari, 21 Sep 1890, <italic>J.H. Lace 623</italic> (E, G); <bold>Uttarakhand</bold>: Tehri Garhwal [Distr.], Jhala, 8000–9000 ft a.s.l., 25 Jun 1853, <italic>J.F. Duthie</italic> s.n. (DD, G); <bold>Sikkim</bold>: Sikkim Himal [without date and collector] (K);</p><p><bold>NEPAL</bold>: <bold>Western</bold>: <bold>Dhaulagiri Zone</bold>: [Baglung Distr.] nr Lumsum, 8000 ft a.s.l., 10 Sep 1954, <italic>J. Stainton, W.R. Sykes &amp; L.H.J. Williams 4315</italic> (BM; LE); [Myagdi Distr.] between Ramche &amp; Gram, 1800–1900 m a.s.l., 20 Aug 1972, <italic>Kanai</italic> et al. <italic>723625</italic> (BM); [Myagdi Distr.] Annapurna conservation area, near Tikhedhunga vill., 1700 m a.s.l., 13 Nov 2008, <italic>A. Sukhorukov</italic> s.n. (MW, W2010-0007930); <bold>Central</bold>: <bold>Bagmati Zone</bold>: Nuwakot Distr., Bidur, <italic>anonym</italic> s.n. (KATH); [Rasuwa Distr.] Dhunche, 2000 m a.s.l., 22 Aug 1972, <italic>Kanai</italic> et al. <italic>723624</italic> (BM).</p></tp:treatment-sec><tp:treatment-sec sec-type="distribution" id="SECID0EQWCI"><title>General distribution.</title><p>Himalaya and Tibet and as casual alien in some parts of Eurasia (<xref ref-type="bibr" rid="B124">Uotila 1997</xref>; <xref ref-type="bibr" rid="B125">2001</xref>). The specimens from Eastern China labelled as <italic><tp:taxon-name><tp:taxon-name-part taxon-name-part-type="genus" reg="Chenopodium">Chenopodium</tp:taxon-name-part><tp:taxon-name-part taxon-name-part-type="species" reg="giganteum">giganteum</tp:taxon-name-part></tp:taxon-name></italic> (PE, see also <xref ref-type="bibr" rid="B137">Zhu et al. 2003</xref>) do not belong to <italic><tp:taxon-name><tp:taxon-name-part taxon-name-part-type="genus" reg="Chenopodium">C.</tp:taxon-name-part><tp:taxon-name-part taxon-name-part-type="species" reg="bengalense">bengalense</tp:taxon-name-part></tp:taxon-name></italic>. The easternmost records of <italic><tp:taxon-name><tp:taxon-name-part taxon-name-part-type="genus" reg="Chenopodium">C.</tp:taxon-name-part><tp:taxon-name-part taxon-name-part-type="species" reg="bengalense">bengalense</tp:taxon-name-part></tp:taxon-name></italic> are known from Sichuan, Guizhou, Shensi and Shaanxi provinces in China (PE!).</p></tp:treatment-sec><tp:treatment-sec><!--Section generated to contain objects referenced in tp:taxon-treatment.--><fig id="F8" position="float" orientation="portrait"><label>Figure 8.</label><caption><p>SEM micrographs of <italic><tp:taxon-name><tp:taxon-name-part taxon-name-part-type="genus" reg="Chenopodium">Chenopodium</tp:taxon-name-part></tp:taxon-name></italic> fruits and seeds. <bold>A</bold> pericarp surface of <italic><tp:taxon-name><tp:taxon-name-part taxon-name-part-type="genus" reg="Chenopodium">C.</tp:taxon-name-part><tp:taxon-name-part taxon-name-part-type="species" reg="karoi">karoi</tp:taxon-name-part></tp:taxon-name></italic><bold>B, C</bold> seed of <italic><tp:taxon-name><tp:taxon-name-part taxon-name-part-type="genus" reg="Chenopodium">C.</tp:taxon-name-part><tp:taxon-name-part taxon-name-part-type="species" reg="karoi">karoi</tp:taxon-name-part></tp:taxon-name></italic><bold>D</bold> fruit of <italic><tp:taxon-name><tp:taxon-name-part taxon-name-part-type="genus" reg="Chenopodium">C.</tp:taxon-name-part><tp:taxon-name-part taxon-name-part-type="species" reg="bengalense">bengalense</tp:taxon-name-part></tp:taxon-name></italic> enclosed in perianth <bold>E, F</bold> seed of <italic><tp:taxon-name><tp:taxon-name-part taxon-name-part-type="genus" reg="Chenopodium">C.</tp:taxon-name-part><tp:taxon-name-part taxon-name-part-type="species" reg="bengalense">bengalense</tp:taxon-name-part></tp:taxon-name></italic>. Magnification: 350× (<bold>A</bold>), 50× (<bold>B, D, E</bold>), 200× (<bold>C, F</bold>).</p></caption><graphic xmlns:xlink="http://www.w3.org/1999/xlink" xlink:href="phytokeys-116-001-g008.jpg" position="float" orientation="portrait" xlink:type="simple" id="oo_260749.jpg"/></fig></tp:treatment-sec><ref-list><ref id="B108"><mixed-citation xmlns:xlink="http://www.w3.org/1999/xlink" xlink:type="simple"><person-group><name name-style="western"><surname>Sukhorukov</surname><given-names>AP</given-names></name><name name-style="western"><surname>Kushunina</surname><given-names>MA</given-names></name></person-group> (<year>2014</year>) <article-title>Taxonomic revision of <tp:taxon-name><tp:taxon-name-part taxon-name-part-type="family">Chenopodiaceae</tp:taxon-name-part></tp:taxon-name> in Nepal.</article-title><source>Phytotaxa</source><volume>191</volume>(<issue>1</issue>): <fpage>10</fpage>–<lpage>44</lpage>. <ext-link xlink:type="simple" ext-link-type="doi" xlink:href="10.11646/phytotaxa.191.1.2">https://doi.org/10.11646/phytotaxa.191.1.2</ext-link></mixed-citation></ref><ref id="B96"><mixed-citation xmlns:xlink="http://www.w3.org/1999/xlink" xlink:type="simple"><person-group><name name-style="western"><surname>Steudel</surname><given-names>E</given-names></name></person-group> (<year>1821</year>) Nomenclator botanicus: enumerans ordine alphabetico nomina atque synonyma, tum generica tum specifica, et a Linnaeo et recentioribus de re botanica scriptoribus plantis phanerogamis imposita. Sumtibus J.G. Cottae, Stuttgartiae et Tubingae.</mixed-citation></ref><ref id="B97"><mixed-citation xmlns:xlink="http://www.w3.org/1999/xlink" xlink:type="simple"><person-group><name name-style="western"><surname>Steudel</surname><given-names>E</given-names></name></person-group> (<year>1840</year>) Nomenclator botanicus, seu, synonymia plantarum universalis: enumerans ordine alphabetico nomina atque synonyma, tum generica tum specifica, et a Linnaeo et a recentioribus de re botanica scriptoribus plantis phanerogamis imposita. 2<sup>nd</sup> ed., Vol. 1. Sumtibus J.G. Cottae, Stuttgartiae et Tubingae.</mixed-citation></ref><ref id="B124"><mixed-citation xmlns:xlink="http://www.w3.org/1999/xlink" xlink:type="simple"><person-group><name name-style="western"><surname>Uotila</surname><given-names>P</given-names></name></person-group> (<year>1997</year>) <article-title><italic><tp:taxon-name><tp:taxon-name-part taxon-name-part-type="genus">Chenopodium</tp:taxon-name-part></tp:taxon-name></italic> (s.l.).</article-title> In: <person-group><name name-style="western"><surname>Rechinger</surname><given-names>KH</given-names></name></person-group> (<role>Ed.</role>) <issue-title>Flora des Iranischen Hochlandes und der umrahmenden Gebirge, Vol.</issue-title><source>172. Akademische Druck- und Verlagsanstalt, Graz</source>, <fpage>24</fpage>–<lpage>59</lpage>.</mixed-citation></ref><ref id="B125"><mixed-citation xmlns:xlink="http://www.w3.org/1999/xlink" xlink:type="simple"><person-group><name name-style="western"><surname>Uotila</surname><given-names>P</given-names></name></person-group> (<year>2001</year>) <italic><tp:taxon-name><tp:taxon-name-part taxon-name-part-type="genus">Chenopodium</tp:taxon-name-part></tp:taxon-name></italic>. In: Jonsell B (Ed.) Flora Nordica, Vol. 2. Bergius Foundation, Stockholm, 4–31.</mixed-citation></ref><ref id="B137"><mixed-citation xmlns:xlink="http://www.w3.org/1999/xlink" xlink:type="simple"><person-group><name name-style="western"><surname>Zhu</surname><given-names>GL</given-names></name><name name-style="western"><surname>Mosyakin</surname><given-names>SL</given-names></name><name name-style="western"><surname>Clemants</surname><given-names>SE</given-names></name></person-group> (<year>2003</year>) <article-title><tp:taxon-name><tp:taxon-name-part taxon-name-part-type="family">Chenopodiaceae</tp:taxon-name-part></tp:taxon-name>.</article-title> In: <person-group><name name-style="western"><surname>Wu</surname><given-names>Z</given-names></name><name name-style="western"><surname>Raven</surname><given-names>PH</given-names></name></person-group> (<role>Eds</role>) <issue-title>Flora of China, Vol 5.</issue-title><source><italic><tp:taxon-name><tp:taxon-name-part taxon-name-part-type="genus">Ulmaceae-Basellaceae</tp:taxon-name-part></tp:taxon-name></italic>. Science Press, Beijing, and Missouri Botanical Garden Press, St. Louis</source>, <fpage>351</fpage>–<lpage>414</lpage>.</mixed-citation></ref></ref-list></tp:taxon-treatment>
