# Supplementary material for: Taxonomic revision of Chenopodiaceae in Himalaya and Tibet
Source: PhytoKeys. 2019 Jan 31;(116):1–141. doi: 10.3897/phytokeys.116.27301 (PMC6367307; doi:10.3897/phytokeys.116.27301)
Supplement: XML Treatment for Chenopodium novopokrovskyanum [file phytokeys.116.27301-treatment8.xml]

<!DOCTYPE tp:taxon-treatment
  PUBLIC "-//TaxonX//DTD Taxonomic Treatment Publishing DTD v0 20100105//EN" "tax-treatment-NSO.dtd">
<tp:taxon-treatment xmlns:tp="http://www.plazi.org/taxpub"><tp:treatment-meta><kwd-group><label>Taxon classification</label><kwd><named-content xmlns:xlink="http://www.w3.org/1999/xlink" content-type="kingdom">Plantae</named-content></kwd><kwd><named-content xmlns:xlink="http://www.w3.org/1999/xlink" content-type="order">Caryophyllales</named-content></kwd><kwd><named-content xmlns:xlink="http://www.w3.org/1999/xlink" content-type="family">Chenopodiacea</named-content></kwd></kwd-group><mixed-citation publication-type="journal"><person-group><name><surname>Sukhorukov</surname><given-names>Alexander P.</given-names></name><name><surname>Liu</surname><given-names>Pei-Liang</given-names></name><name><surname>Kushunina</surname><given-names>Maria</given-names></name></person-group><article-title>Taxonomic revision of <tp:taxon-name><tp:taxon-name-part taxon-name-part-type="family">Chenopodiaceae</tp:taxon-name-part></tp:taxon-name> in Himalaya and Tibet</article-title><source>PhytoKeys</source><day>31</day><month>1</month><year>2019</year><volume>2019</volume><issue>116</issue><fpage>1</fpage><lpage>141</lpage><pub-id pub-id-type="doi">10.3897/phytokeys.116.27301</pub-id></mixed-citation></tp:treatment-meta><tp:nomenclature><label>7.</label><tp:taxon-name>
                  <tp:taxon-name-part taxon-name-part-type="genus" reg="Chenopodium">Chenopodium</tp:taxon-name-part>
                  <tp:taxon-name-part taxon-name-part-type="species" reg="novopokrovskyanum">novopokrovskyanum</tp:taxon-name-part>
                </tp:taxon-name><tp:taxon-authority>(Aellen) Uotila, Ann. Bot. Fenn. 30: 192 (1993)</tp:taxon-authority><tp:nomenclature-citation-list><tp:nomenclature-citation><tp:taxon-name>
                      <tp:taxon-name-part taxon-name-part-type="genus" reg="Chenopodium"/>
                      <tp:taxon-name-part taxon-name-part-type="species" reg="novopokrovskyanum"/>
                    </tp:taxon-name><comment>≡<tp:taxon-name><tp:taxon-name-part taxon-name-part-type="genus" reg="Chenopodium">C.</tp:taxon-name-part><tp:taxon-name-part taxon-name-part-type="species" reg="album">album</tp:taxon-name-part><tp:taxon-name-part taxon-name-part-type="authority">L.</tp:taxon-name-part><tp:taxon-name-part taxon-name-part-type="infraspecific-rank">subsp.</tp:taxon-name-part><tp:taxon-name-part taxon-name-part-type="subspecies" reg="novopokrovskyanum">novopokrovskyanum</tp:taxon-name-part></tp:taxon-name> Aellen, Trudy Rostov. Obl. Biol. Obsch. 2: 3 (1938). <bold>Lectotype</bold> (<xref ref-type="bibr" rid="B123">Uotila 1993</xref>): [TURKMENISTAN] Regio Transcaspica, <!--PageBreak -->Aschabad, in ruderatis [in dump areas], 25 Jun 1900, <italic>P. Sintenis 527</italic> (S, isolectotypes G-DC! G75415! G75426! K! LD, LE!). </comment></tp:nomenclature-citation></tp:nomenclature-citation-list></tp:nomenclature><tp:treatment-sec sec-type="Taxonomic notes" id="SECID0EJ1CI"><title>Taxonomic notes.</title><p>This species was described from the deserts of Turkmenistan and the identity of the populations growing in the Central Asian plains and in the Himalayan Mountains is not obvious despite the morphological similarities. The material from Himalaya is scarce and collected in the blooming or early fruiting stages. Further investigations are needed to establish the taxonomic status of Himalayan plants named <italic><tp:taxon-name><tp:taxon-name-part taxon-name-part-type="genus" reg="Chenopodium">C.</tp:taxon-name-part><tp:taxon-name-part taxon-name-part-type="species" reg="novopokrovskyanum">novopokrovskyanum</tp:taxon-name-part></tp:taxon-name></italic>.</p></tp:treatment-sec><tp:treatment-sec sec-type="description" id="SECID0E11CI"><title>Description.</title><p>The species is similar to <italic><tp:taxon-name><tp:taxon-name-part taxon-name-part-type="genus" reg="Chenopodium">C.</tp:taxon-name-part><tp:taxon-name-part taxon-name-part-type="species" reg="album">album</tp:taxon-name-part></tp:taxon-name></italic>, but the leaves are bi-coloured (green or greyish adaxially and white-farinose abaxially), narrowly oblong to lanceolate. Fruit 1.0–1.1 mm in diameter, ca. 0.6 mm thick, seed almost smooth with indistinctly polygonal ultra-sculpture and indistinct pits (Fig. <xref ref-type="fig" rid="F10">10A, B</xref>).</p><fig id="F10" position="float" orientation="portrait"><label>Figure 10.</label><caption><p>SEM micrographs of <italic><tp:taxon-name><tp:taxon-name-part taxon-name-part-type="genus" reg="Chenopodium">Chenopodium</tp:taxon-name-part></tp:taxon-name></italic> seeds. <bold>A, B</bold><italic><tp:taxon-name><tp:taxon-name-part taxon-name-part-type="genus" reg="Chenopodium">C.</tp:taxon-name-part><tp:taxon-name-part taxon-name-part-type="species" reg="novopokrovskyanum">novopokrovskyanum</tp:taxon-name-part></tp:taxon-name></italic><bold>C, D</bold><italic><tp:taxon-name><tp:taxon-name-part taxon-name-part-type="genus" reg="Chenopodium">C.</tp:taxon-name-part><tp:taxon-name-part taxon-name-part-type="species" reg="atripliciforme">atripliciforme</tp:taxon-name-part></tp:taxon-name></italic><bold>E, F</bold><italic><tp:taxon-name><tp:taxon-name-part taxon-name-part-type="genus" reg="Chenopodium">C.</tp:taxon-name-part><tp:taxon-name-part taxon-name-part-type="species" reg="perttii">perttii</tp:taxon-name-part></tp:taxon-name></italic>. Magnification: 50× (<bold>A, C, E</bold>), 200× (<bold>B, D, F</bold>).</p></caption><graphic xmlns:xlink="http://www.w3.org/1999/xlink" xlink:href="phytokeys-116-001-g010.jpg" position="float" orientation="portrait" xlink:type="simple" id="oo_260751.jpg"/></fig></tp:treatment-sec><tp:treatment-sec sec-type="phenology" id="SECID0EO4CI"><title>Phenology.</title><p>Flowering: June-September; fruiting: August-October.</p></tp:treatment-sec><tp:treatment-sec sec-type="distribution" id="SECID0ET4CI"><title>Distribution.</title><p>See Fig. <xref ref-type="fig" rid="F9">9</xref>.</p></tp:treatment-sec><tp:treatment-sec sec-type="material" id="SECID0E44CI"><title>Specimens examined.</title><p><bold>INDIA</bold>: <bold>Jammu &amp; Kashmir</bold>: Ladakh, Leh, 3400 m a.s.l., 20 Aug 1979, <italic>Bruhn</italic> s.n. (MSB144211); Ladakh, Sabu [Saboo village], 3680 m a.s.l., 15 Jul 1992, <italic>H. Hartmann 4013</italic> (MSB137924).</p></tp:treatment-sec><tp:treatment-sec sec-type="distribution" id="SECID0EQ5CI"><title>General distribution.</title><p>SE Europe, Central Asia, North Himalaya, Karakoram.</p></tp:treatment-sec><tp:treatment-sec><!--Section generated to contain objects referenced in tp:taxon-treatment.--><fig id="F9" position="float" orientation="portrait"><label>Figure 9.</label><caption><p>Distribution map of <italic><tp:taxon-name><tp:taxon-name-part taxon-name-part-type="genus" reg="Chenopodium">Chenopodium</tp:taxon-name-part><tp:taxon-name-part taxon-name-part-type="species" reg="bengalense">bengalense</tp:taxon-name-part></tp:taxon-name></italic> (circles), <italic><tp:taxon-name><tp:taxon-name-part taxon-name-part-type="genus" reg="Chenopodium">C.</tp:taxon-name-part><tp:taxon-name-part taxon-name-part-type="species" reg="novopokrovskyanum">novopokrovskyanum</tp:taxon-name-part></tp:taxon-name></italic> (triangles) and <italic><tp:taxon-name><tp:taxon-name-part taxon-name-part-type="genus" reg="Chenopodium">C.</tp:taxon-name-part><tp:taxon-name-part taxon-name-part-type="species" reg="atripliciforme">atripliciforme</tp:taxon-name-part></tp:taxon-name></italic> (stars).</p></caption><graphic xmlns:xlink="http://www.w3.org/1999/xlink" xlink:href="phytokeys-116-001-g009.jpg" position="float" orientation="portrait" xlink:type="simple" id="oo_260750.jpg"/></fig></tp:treatment-sec><ref-list><ref id="B123"><mixed-citation xmlns:xlink="http://www.w3.org/1999/xlink" xlink:type="simple"><person-group><name name-style="western"><surname>Uotila</surname><given-names>P</given-names></name></person-group> (<year>1993</year>) <article-title>Taxonomic and nomenclatural notes on <italic><tp:taxon-name><tp:taxon-name-part taxon-name-part-type="genus">Chenopodium</tp:taxon-name-part></tp:taxon-name></italic> in the Flora Iranica area.</article-title><source>Annales Botanici Fennici</source><volume>30</volume>: <fpage>189</fpage>–<lpage>194</lpage>. <ext-link xlink:type="simple" ext-link-type="uri" xlink:href="https://www.jstor.org/stable/23726474">https://www.jstor.org/stable/23726474</ext-link></mixed-citation></ref></ref-list></tp:taxon-treatment>
