# Supplementary material for: Taxonomic revision of Chenopodiaceae in Himalaya and Tibet
Source: PhytoKeys. 2019 Jan 31;(116):1–141. doi: 10.3897/phytokeys.116.27301 (PMC6367307; doi:10.3897/phytokeys.116.27301)
Supplement: XML Treatment for Chenopodium atripliciforme [file phytokeys.116.27301-treatment9.xml]

<!DOCTYPE tp:taxon-treatment
  PUBLIC "-//TaxonX//DTD Taxonomic Treatment Publishing DTD v0 20100105//EN" "tax-treatment-NSO.dtd">
<tp:taxon-treatment xmlns:tp="http://www.plazi.org/taxpub"><tp:treatment-meta><kwd-group><label>Taxon classification</label><kwd><named-content xmlns:xlink="http://www.w3.org/1999/xlink" content-type="kingdom">Plantae</named-content></kwd><kwd><named-content xmlns:xlink="http://www.w3.org/1999/xlink" content-type="order">Caryophyllales</named-content></kwd><kwd><named-content xmlns:xlink="http://www.w3.org/1999/xlink" content-type="family">Chenopodiacea</named-content></kwd></kwd-group><mixed-citation publication-type="journal"><person-group><name><surname>Sukhorukov</surname><given-names>Alexander P.</given-names></name><name><surname>Liu</surname><given-names>Pei-Liang</given-names></name><name><surname>Kushunina</surname><given-names>Maria</given-names></name></person-group><article-title>Taxonomic revision of <tp:taxon-name><tp:taxon-name-part taxon-name-part-type="family">Chenopodiaceae</tp:taxon-name-part></tp:taxon-name> in Himalaya and Tibet</article-title><source>PhytoKeys</source><day>31</day><month>1</month><year>2019</year><volume>2019</volume><issue>116</issue><fpage>1</fpage><lpage>141</lpage><pub-id pub-id-type="doi">10.3897/phytokeys.116.27301</pub-id></mixed-citation></tp:treatment-meta><tp:nomenclature><label>8.</label><tp:taxon-name>
                  <tp:taxon-name-part taxon-name-part-type="genus" reg="Chenopodium">Chenopodium</tp:taxon-name-part>
                  <tp:taxon-name-part taxon-name-part-type="species" reg="atripliciforme">atripliciforme</tp:taxon-name-part>
                </tp:taxon-name><tp:taxon-authority>Murr, Magyar Bot. Lapok 1: 360 (1902).</tp:taxon-authority></tp:nomenclature><tp:treatment-sec sec-type="Lectotype" id="SECID0EZ6CI"><title>Lectotype</title><p>(<xref ref-type="bibr" rid="B123">Uotila 1993</xref>): AFGHANISTAN, Kurrum valley, 1879, <italic>J.E.T. Aitchinson 980</italic> (G11875! isolectotypes BM000629112! C, G-BOISS! FI, K! S).</p></tp:treatment-sec><tp:treatment-sec sec-type="Taxonomic notes" id="SECID0EFADI"><title>Taxonomic notes.</title><p><xref ref-type="bibr" rid="B76">Murr (1902)</xref> cited two distant records (Russian Far East and Afghanistan) in the protologue of <italic><tp:taxon-name><tp:taxon-name-part taxon-name-part-type="genus" reg="Chenopodium">C.</tp:taxon-name-part><tp:taxon-name-part taxon-name-part-type="species" reg="atripliciforme">atripliciforme</tp:taxon-name-part></tp:taxon-name></italic>. We agree with <xref ref-type="bibr" rid="B123">Uotila (1993)</xref> that the specimen from the first location (Ussuri) probably belongs to <italic><tp:taxon-name><tp:taxon-name-part taxon-name-part-type="genus" reg="Chenopodium">C.</tp:taxon-name-part><tp:taxon-name-part taxon-name-part-type="species" reg="bryoniifolium">bryoniifolium</tp:taxon-name-part></tp:taxon-name></italic> Bunge, which is similar in leaf shape to <italic><tp:taxon-name><tp:taxon-name-part taxon-name-part-type="genus" reg="Chenopodium">C.</tp:taxon-name-part><tp:taxon-name-part taxon-name-part-type="species" reg="atripliciforme">atripliciforme</tp:taxon-name-part></tp:taxon-name></italic>.</p></tp:treatment-sec><tp:treatment-sec sec-type="description" id="SECID0EUBDI"><title>Description.</title><p>Annual up to 1 m, mostly branched; leaves petiolate (petioles up to 4 cm). Leaf blades triangular, basally truncate or broadly cuneate, entire to erose-dentate. Inflorescence branched, terminal and axillar, slender; clusters consisting of 2–4 flowers or rarely flowers solitary. Fruit 1.2–1.4 mm with papillate pericarp. Seed black, almost smooth with indistinct small pits (Fig. <xref ref-type="fig" rid="F10">10C, D</xref>).</p></tp:treatment-sec><tp:treatment-sec sec-type="habitat" id="SECID0E5BDI"><title>Habitat.</title><p>Rocky places, forest margins; (1800)2000–3300 m a.s.l.</p></tp:treatment-sec><tp:treatment-sec sec-type="phenology" id="SECID0EDCDI"><title>Phenology.</title><p>Flowering: June-September; fruiting: August-October.</p></tp:treatment-sec><tp:treatment-sec sec-type="distribution" id="SECID0EICDI"><title>Distribution.</title><p>See Fig. <xref ref-type="fig" rid="F9">9</xref>.</p></tp:treatment-sec><tp:treatment-sec sec-type="material" id="SECID0ESCDI"><title>Specimens examined.</title><p><bold>INDIA</bold>: <bold>Jammu &amp; Kashmir</bold>: Baramulla, Aug 1880, <italic>Young</italic> s.n. (BM); Sind valley, 7500 ft a.s.l., 2 Sep 1876, <italic>C.B</italic>. <italic>Clarke 30934</italic> (LE); Srinagar, in monte Shankaracharya, 1770–2000 m a.s.l., 24 Aug 1986, <italic>K.H. Rechinger 62146</italic> (W1998-03383, WU021382); <bold>Himachal Pradesh</bold>: Simla, Aug 1849, <italic>A. Fleming</italic> s.n. (E); Dalhousie, 20 Sep 1874, <italic>C.B</italic>. <italic>Clarke 22777</italic> (K); Simla, 7000 ft a.s.l., 1 Sep <!--PageBreak -->1877, <italic>J.S. Gamble 4909</italic> (K); Lahaul, Kyelang, 3100 m a.s.l., 11 Aug 1970, <italic>U.C. Bhattacharyya 40754</italic> (BSD); [Kinnaur Distr.] Purbani, 2500 m a.s.l., 7 Oct 1971, <italic>K.P. Janardhanan 46510 &amp; 46519</italic> (BSD); <bold>Uttarakhand</bold>: Garhwal, Jumma area, 2800 m a.s.l., 14 Aug 1974, <italic>B.D. Nailhani 53892</italic> (BSD); [Uttarkashi Distr.] Kalyani, 3000 m a.s.l., 13 Aug 1978, <italic>A.K. Goel 64457</italic> (BSD); Chamoli Distr., Aug 1988, <italic>P.K. Hajra 87078</italic> (BSD); Uttarkashi Distr., Janki Chatti, 7 Oct 1993, <italic>S.C. Majumdar &amp; S. Singh 88100</italic> (BSD).</p></tp:treatment-sec><tp:treatment-sec sec-type="distribution" id="SECID0E5DDI"><title>General distribution.</title><p>East Afghanistan, North Pakistan, North India (Jammu &amp; Kashmir, Himachal Pradesh, Uttarakhand and Punjab).</p><!--PageBreak --></tp:treatment-sec><tp:treatment-sec><!--Section generated to contain objects referenced in tp:taxon-treatment.--><fig id="F10" position="float" orientation="portrait"><label>Figure 10.</label><caption><p>SEM micrographs of <italic><tp:taxon-name><tp:taxon-name-part taxon-name-part-type="genus" reg="Chenopodium">Chenopodium</tp:taxon-name-part></tp:taxon-name></italic> seeds. <bold>A, B</bold><italic><tp:taxon-name><tp:taxon-name-part taxon-name-part-type="genus" reg="Chenopodium">C.</tp:taxon-name-part><tp:taxon-name-part taxon-name-part-type="species" reg="novopokrovskyanum">novopokrovskyanum</tp:taxon-name-part></tp:taxon-name></italic><bold>C, D</bold><italic><tp:taxon-name><tp:taxon-name-part taxon-name-part-type="genus" reg="Chenopodium">C.</tp:taxon-name-part><tp:taxon-name-part taxon-name-part-type="species" reg="atripliciforme">atripliciforme</tp:taxon-name-part></tp:taxon-name></italic><bold>E, F</bold><italic><tp:taxon-name><tp:taxon-name-part taxon-name-part-type="genus" reg="Chenopodium">C.</tp:taxon-name-part><tp:taxon-name-part taxon-name-part-type="species" reg="perttii">perttii</tp:taxon-name-part></tp:taxon-name></italic>. Magnification: 50× (<bold>A, C, E</bold>), 200× (<bold>B, D, F</bold>).</p></caption><graphic xmlns:xlink="http://www.w3.org/1999/xlink" xlink:href="phytokeys-116-001-g010.jpg" position="float" orientation="portrait" xlink:type="simple" id="oo_260751.jpg"/></fig><fig id="F9" position="float" orientation="portrait"><label>Figure 9.</label><caption><p>Distribution map of <italic><tp:taxon-name><tp:taxon-name-part taxon-name-part-type="genus" reg="Chenopodium">Chenopodium</tp:taxon-name-part><tp:taxon-name-part taxon-name-part-type="species" reg="bengalense">bengalense</tp:taxon-name-part></tp:taxon-name></italic> (circles), <italic><tp:taxon-name><tp:taxon-name-part taxon-name-part-type="genus" reg="Chenopodium">C.</tp:taxon-name-part><tp:taxon-name-part taxon-name-part-type="species" reg="novopokrovskyanum">novopokrovskyanum</tp:taxon-name-part></tp:taxon-name></italic> (triangles) and <italic><tp:taxon-name><tp:taxon-name-part taxon-name-part-type="genus" reg="Chenopodium">C.</tp:taxon-name-part><tp:taxon-name-part taxon-name-part-type="species" reg="atripliciforme">atripliciforme</tp:taxon-name-part></tp:taxon-name></italic> (stars).</p></caption><graphic xmlns:xlink="http://www.w3.org/1999/xlink" xlink:href="phytokeys-116-001-g009.jpg" position="float" orientation="portrait" xlink:type="simple" id="oo_260750.jpg"/></fig></tp:treatment-sec><ref-list><ref id="B123"><mixed-citation xmlns:xlink="http://www.w3.org/1999/xlink" xlink:type="simple"><person-group><name name-style="western"><surname>Uotila</surname><given-names>P</given-names></name></person-group> (<year>1993</year>) <article-title>Taxonomic and nomenclatural notes on <italic><tp:taxon-name><tp:taxon-name-part taxon-name-part-type="genus">Chenopodium</tp:taxon-name-part></tp:taxon-name></italic> in the Flora Iranica area.</article-title><source>Annales Botanici Fennici</source><volume>30</volume>: <fpage>189</fpage>–<lpage>194</lpage>. <ext-link xlink:type="simple" ext-link-type="uri" xlink:href="https://www.jstor.org/stable/23726474">https://www.jstor.org/stable/23726474</ext-link></mixed-citation></ref><ref id="B76"><mixed-citation xmlns:xlink="http://www.w3.org/1999/xlink" xlink:type="simple"><person-group><name name-style="western"><surname>Murr</surname><given-names>J</given-names></name></person-group> (<year>1902</year>) <italic><tp:taxon-name><tp:taxon-name-part taxon-name-part-type="genus">Chenopodium</tp:taxon-name-part></tp:taxon-name></italic>-Beiträge. Magyar Botanikai Lapok 1: 337–344; 359–369.</mixed-citation></ref></ref-list></tp:taxon-treatment>
