# Supplementary material for: Taxonomic revision of Chenopodiaceae in Himalaya and Tibet
Source: PhytoKeys. 2019 Jan 31;(116):1–141. doi: 10.3897/phytokeys.116.27301 (PMC6367307; doi:10.3897/phytokeys.116.27301)
Supplement: XML Treatment for Chenopodium perttii [file phytokeys.116.27301-treatment10.xml]

<!DOCTYPE tp:taxon-treatment
  PUBLIC "-//TaxonX//DTD Taxonomic Treatment Publishing DTD v0 20100105//EN" "tax-treatment-NSO.dtd">
<tp:taxon-treatment xmlns:tp="http://www.plazi.org/taxpub"><tp:treatment-meta><kwd-group><label>Taxon classification</label><kwd><named-content xmlns:xlink="http://www.w3.org/1999/xlink" content-type="kingdom">Plantae</named-content></kwd><kwd><named-content xmlns:xlink="http://www.w3.org/1999/xlink" content-type="order">Caryophyllales</named-content></kwd><kwd><named-content xmlns:xlink="http://www.w3.org/1999/xlink" content-type="family">Chenopodiacea</named-content></kwd></kwd-group><mixed-citation publication-type="journal"><person-group><name><surname>Sukhorukov</surname><given-names>Alexander P.</given-names></name><name><surname>Liu</surname><given-names>Pei-Liang</given-names></name><name><surname>Kushunina</surname><given-names>Maria</given-names></name></person-group><article-title>Taxonomic revision of <tp:taxon-name><tp:taxon-name-part taxon-name-part-type="family">Chenopodiaceae</tp:taxon-name-part></tp:taxon-name> in Himalaya and Tibet</article-title><source>PhytoKeys</source><day>31</day><month>1</month><year>2019</year><volume>2019</volume><issue>116</issue><fpage>1</fpage><lpage>141</lpage><pub-id pub-id-type="doi">10.3897/phytokeys.116.27301</pub-id></mixed-citation></tp:treatment-meta><tp:nomenclature><label>9.</label><tp:taxon-name>
                  <tp:taxon-name-part taxon-name-part-type="genus" reg="Chenopodium">Chenopodium</tp:taxon-name-part>
                  <tp:taxon-name-part taxon-name-part-type="species" reg="perttii">perttii</tp:taxon-name-part>
                </tp:taxon-name><tp:taxon-authority>Sukhor., Phytotaxa 191(1): 21 (2014)</tp:taxon-authority></tp:nomenclature><tp:treatment-sec sec-type="Holotype" id="SECID0EIFDI"><title>Holotype.</title><p>NEPAL, [Dhaulagiri Zone] Mustang [Distr.], 13000 ft alt., at edge of field, 3 Aug 1954, <italic>J. Stainton, W.R. Sykes &amp; L.H.J. Williams 2159</italic> (BM000832654! isolectotype LE!).</p></tp:treatment-sec><tp:treatment-sec sec-type="Taxonomic notes" id="SECID0EXFDI"><title>Taxonomic notes.</title><p>Morphologically, <italic><tp:taxon-name><tp:taxon-name-part taxon-name-part-type="genus" reg="Chenopodium">Chenopodium</tp:taxon-name-part><tp:taxon-name-part taxon-name-part-type="species" reg="perttii">perttii</tp:taxon-name-part></tp:taxon-name></italic> resembles a Far Eastern and Siberian species, <italic><tp:taxon-name><tp:taxon-name-part taxon-name-part-type="genus" reg="Chenopodium">C.</tp:taxon-name-part><tp:taxon-name-part taxon-name-part-type="species" reg="bryoniifolium">bryoniifolium</tp:taxon-name-part></tp:taxon-name></italic> Bunge, but the species have different distributions and reproductive characters (<xref ref-type="bibr" rid="B108">Sukhorukov and Kushunina 2014</xref>). The recently identified chromosome number for <italic><tp:taxon-name><tp:taxon-name-part taxon-name-part-type="genus" reg="Chenopodium">C.</tp:taxon-name-part><tp:taxon-name-part taxon-name-part-type="species" reg="perttii">perttii</tp:taxon-name-part></tp:taxon-name></italic> is 54, so it is genetically distant from other species previously identified as <italic><tp:taxon-name><tp:taxon-name-part taxon-name-part-type="genus" reg="Chenopodium">C.</tp:taxon-name-part><tp:taxon-name-part taxon-name-part-type="species" reg="album">album</tp:taxon-name-part></tp:taxon-name></italic> (Bohumil Mandak, pers. comm.). However, we assume that <italic><tp:taxon-name><tp:taxon-name-part taxon-name-part-type="genus" reg="Chenopodium">C.</tp:taxon-name-part><tp:taxon-name-part taxon-name-part-type="species" reg="perttii">perttii</tp:taxon-name-part></tp:taxon-name></italic> is more closely related to <tp:taxon-name><tp:taxon-name-part taxon-name-part-type="genus" reg="Chenopodium">Chenopodium</tp:taxon-name-part><tp:taxon-name-part taxon-name-part-type="species" reg="album">album</tp:taxon-name-part><tp:taxon-name-part taxon-name-part-type="infraspecific-rank">subsp.</tp:taxon-name-part><tp:taxon-name-part taxon-name-part-type="subspecies" reg="yunnanense">yunnanense</tp:taxon-name-part></tp:taxon-name> Aellen in <xref ref-type="bibr" rid="B34">Handel-Mazzetti (1929)</xref>. This subspecies was described from Yunnan (China) and differs by the absence of the seed keel. The lectotype of <tp:taxon-name><tp:taxon-name-part taxon-name-part-type="genus" reg="Chenopodium">Chenopodium</tp:taxon-name-part><tp:taxon-name-part taxon-name-part-type="species" reg="album">album</tp:taxon-name-part><tp:taxon-name-part taxon-name-part-type="infraspecific-rank">subsp.</tp:taxon-name-part><tp:taxon-name-part taxon-name-part-type="subspecies" reg="yunnanense">yunnanense</tp:taxon-name-part></tp:taxon-name> was selected in <xref ref-type="bibr" rid="B108">Sukhorukov and Kushunina (2014)</xref>.</p></tp:treatment-sec><tp:treatment-sec sec-type="description" id="SECID0ECJDI"><title>Description.</title><p>Annual up to 1(1.5–2) m with erect, scarcely branched stem. Leaves dark green, petiolate (petioles up to 3 cm), blades 3–4 × 2–3 cm, base truncate or broadly cuneate, margins often red; lower leaves triangular, entire to lobate; middle leaves trilobate with elongated mid-lobe (less than two times as long as the lateral ones) gradually tapering to apex and slightly upward-directed lateral lobes, lobes mostly entire; upper leaves also trilobate or entire, narrowly oblong. Inflorescence green, aphyllous or rather bracteose. Fruit ~1.5 mm, pericarp separating from the seed (not easily) with minute papillae that are hardly restored after soaking, almost smooth in dry fruit. Seed prominently keeled, surface with radial striae (Fig. <xref ref-type="fig" rid="F10">10E, F</xref>).</p></tp:treatment-sec><tp:treatment-sec sec-type="habitat" id="SECID0EMJDI"><title>Habitat.</title><p>Disturbed places, often as a weed in crop fields; 2400–4500 m a.s.l.</p></tp:treatment-sec><tp:treatment-sec sec-type="phenology" id="SECID0ERJDI"><title>Phenology.</title><p>Flowering: June-September; fruiting: August-October.</p></tp:treatment-sec><tp:treatment-sec sec-type="distribution" id="SECID0EWJDI"><title>Distribution.</title><p>See Fig. <xref ref-type="fig" rid="F11">11</xref>.</p><fig id="F11" position="float" orientation="portrait"><label>Figure 11.</label><caption><p>Distribution map of <italic><tp:taxon-name><tp:taxon-name-part taxon-name-part-type="genus" reg="Chenopodium">Chenopodium</tp:taxon-name-part><tp:taxon-name-part taxon-name-part-type="species" reg="perttii">perttii</tp:taxon-name-part></tp:taxon-name></italic>.</p></caption><graphic xmlns:xlink="http://www.w3.org/1999/xlink" xlink:href="phytokeys-116-001-g011.jpg" position="float" orientation="portrait" xlink:type="simple" id="oo_260752.jpg"/></fig></tp:treatment-sec><tp:treatment-sec sec-type="material" id="SECID0EYKDI"><title>Specimens examined.</title><p><bold>CHINA</bold>: <bold>Xizang</bold>: <bold>Ngari Prefecture</bold>: Gêrzê County, 4250 m a.s.l., Aug 1972, <italic>Li 67</italic> (PE00510178); <bold>Xigazê Prefecture</bold>: Nyalam (Nielamu) County, Zham (Zhangmu), 13 May 1966, <italic>Zhang &amp; Lang 3361</italic> (PE00510187); Gyirong (Jilong) County, Gyirong (Jilong) Town, 2900 m a.s.l., 6 Jun 1972, <italic>Tibet Chinese Herbal Medicine Survey Team 151</italic> (PE00510191, PE00510220); Namling (Nanmulin) County, Qunmo, 4000 m a.s.l., 2 Aug 1972, <italic>Tibet Chinese Herbal Medicine Survey Team 912</italic> (PE00510199, PE00510219); Namling (Nanmulin) County, Gangba, 4000 m a.s.l., 3 Aug 1972, <italic>Tibet Chinese Herbal Medicine Survey Team 993</italic> (PE00510221); <bold>Lhasa City</bold>: nr Lhasa, July 1939, <italic>H.E. Richardson 215</italic> (BM); Lhasa, 3800 m a.s.l., 16 Aug 1965, <italic>Zhang &amp; Lang 1532</italic> (PE00510965); [Damxung (Dangxiong) County] Lake Natso, <named-content xmlns:xlink="http://www.w3.org/1999/xlink" content-type="dwc:verbatimCoordinates" xlink:type="simple"><named-content content-type="geo-json" specific-use="{&#34;type&#34;:&#34;Point&#34;,&#34;coordinates&#34;:[90.983333,30.916667]}" id="NCID0EZLDI" xlink:type="simple">30°55'N, 90°59'E</named-content></named-content>, 4740 m a.s.l., 4 Sep 2005, <italic>Nölling &amp; Hanspach NX05-201-10</italic> (herb. Miehe); <bold>Shannan Prefecture</bold>: Zhanang (Chatang) County, 3500 m a.s.l., 13 Aug 1960, <italic>Fu 528</italic> (PE00510203); Lhünzê (Longzi) County, 3800 m a.s.l., 17 Aug 1960, <italic>Fu 564</italic> (PE00510209); <bold>Nyingchi Prefecture</bold>: [Mainling (Milin) County] Tsangpo valley, Timpa, <named-content xmlns:xlink="http://www.w3.org/1999/xlink" content-type="dwc:verbatimCoordinates" xlink:type="simple"><named-content content-type="geo-json" specific-use="{&#34;type&#34;:&#34;Point&#34;,&#34;coordinates&#34;:[94.866667,29.550000]}" id="NCID0ELMDI" xlink:type="simple">29°33'N, 94°52'E</named-content></named-content>, 9700 ft a.s.l., 6 Jul 1938, <italic>F. Ludlow</italic> et al. <italic>5157</italic> (E); [Bomi County], Yi’ong (Yigong), 2300 m a.s.l., 15 Jul 1965, <italic>Ying &amp; Hong 650553</italic> (PE00510158, PE00510159, PE00510160, PE00510161); Nyingchi (Linzhi) County, Deying Distr., 2950 m a.s.l., 17 Jun 1972, <!--PageBreak --><italic>Tibet Chinese Herbal Medicine Survey Team 3330</italic> (PE00510163, PE00510222); Mainling (Milin) County, Jiage, 3100 m a.s.l., 10 Jul 1972, <italic>Tibet Chinese Herbal Medicine Survey Team 3660</italic> (PE00510162); Zayü (Chayu) County, 1700 m a.s.l., 4 Jul 1980, <italic>Ni</italic> et al. <italic>0420</italic> (PE00510183); Zayü (Chayu) County, 2600 m a.s.l., 13 Aug 1980, <italic>Ni</italic> et al. <italic>1026</italic> (PE00510182); <bold>Qamdo Prefecture</bold>: Baxoi (Basu) County, Rawu (Ranwu) to Baima, 4200 m a.s.l., 27 Aug 1973, <italic>Qinghai-Tibet Team 73-1279</italic> (PE00510176, PE00510177); Zhag’yab County, 3100 m a.s.l., 7 Aug 1976, <italic>Qinghai-Tibet Team Vegetation Group 9492</italic> (PE00235126);</p><p><bold>INDIA</bold>. <bold>Jammu &amp; Kashmir</bold>, Tangmarg, 6000 ft a.s.l., 17 Aug 1956, <italic>O. Polunin 56-364</italic> (E); Banihal river, 3300–3835 m a.s.l., 14 Sep 1958, <italic>T.A. Rao 7665</italic> (BSD); Loran, 2000–2500 m a.s.l., 17 Sep 1985, <italic>Vohra 78338</italic> (BSD); Raydha La, 18 Sep 1986, <italic>B.M. Wadhwa 83855</italic> (BSD); <bold>Himachal Pradesh</bold>: [Kinnaur Distr.] Kalpa, 2775 m a.s.l., 3 Jun 1962, <italic>N.C. Nair 22343</italic> (BSD); Chamba Distr., Kilar, 2625 m a.s.l., 19 Jul 1964, <italic>N.C. Nair 32634</italic> (BSD); [Kinnaur Distr.] Sangla, 1950 m a.s.l., 20 Sep 1964, <italic>N.C. Nair 33027</italic> (BSD); Lahaul, Chimrat, 2900 m a.s.l., 2 Aug 1990, <italic>McBeath 2275</italic> (E); Kulu Distr., Kasol, 1667 m a.s.l., Sep 2000, <italic>S. Singh</italic> s.n. (BSD); Lahaul, 3000 m a.s.l., Aug 2000, <italic>S. Singh 144</italic> (BSD); Spiti Distr., Pin Valley National Park, 3800 m a.s.l., 3 Sep 2002, <italic>K.C. Sekar 102975</italic> (BSD); <bold>Uttarakhand</bold>: Kumaon, Nainital, 2100–2500 m a.s.l., 8 Oct 1957, <italic>T.A. Rao 4881</italic> (BSD); Mussoorie, 2320 m a.s.l., 6 Aug 1960, <italic>anonym 12470</italic> (BSD); Chakrata, 6750 ft a.s.l., 29 Jul 1961, <italic>U.C. Bhattacharyya 13069</italic> (BSD); Pauri Garhwal Distr., Pauri, 21 Sep 1979, <italic>A.S. Rao 56423</italic> (BSD); Uttarkashi distr., Janki Chatti, 4 Oct 1993, <italic>S.C</italic>. <italic>Majumdar &amp; S. Singh 86486</italic> (BSD);</p><p><bold>NEPAL</bold>: <bold>Midwestern</bold>: <bold>Karnali Zone</bold>: [Jumla Distr.] Jumla vill., 2400 m a.s.l., 27 Sep 2010, <italic>A. Sukhorukov 567</italic> (MW); Jumla vill., 29 Sep 2014, <italic>A. Sukhorukov 62</italic> (MW); Mugu Distr., Jhari vill., 2600 m a.s.l., 4 Oct 2014, <italic>A. Sukhorukov 510</italic> (MW); Mugu Distr., Gamghadi vill., 5 Oct 2014, <italic>A. Sukhorukov</italic> s.n. (G); Mugu Distr., Pina vill., 6 Oct 2014, <italic>A. Sukhorukov 585</italic> (BR); <bold>Western</bold>: <bold>Dhaulagiri Zone</bold>: [Mustang Distr.] Thinigaon, Muktinath Himal, 11500 ft a.s.l., <italic>J. Stainton, W.R. Sykes &amp; L.H.J. Williams 1372</italic> (LE); [Upper Mustang] Tange, 3500 m a.s.l., 22 Aug 1955, <italic>Lobbichler 26</italic> (M); Mustang Distr., Tangbe, <named-content xmlns:xlink="http://www.w3.org/1999/xlink" content-type="dwc:verbatimCoordinates" xlink:type="simple"><named-content content-type="geo-json" specific-use="{&#34;type&#34;:&#34;Point&#34;,&#34;coordinates&#34;:[83.816667,28.900000]}" id="NCID0EDQDI" xlink:type="simple">28°54'N, 83°49'E</named-content></named-content>, 3065 m a.s.l., 31 Aug 2001, <italic>G. &amp; S. Miehe &amp; Koch 01-098-05</italic> (herb. Miehe); <bold>Gandaki zone</bold>: Manangbhot Distr., Tilicho base camp (4000 m a.s.l.) to Khangsar (3650 m a.s.l.), 1 Aug 1983, <italic>H. Ohba</italic> et al. <italic>8331076</italic> (E00238402).</p></tp:treatment-sec><tp:treatment-sec sec-type="distribution" id="SECID0EQQDI"><title>General distribution.</title><p>Himalaya and Tibet. Frequent or common in West Nepal.</p></tp:treatment-sec><tp:treatment-sec><!--Section generated to contain objects referenced in tp:taxon-treatment.--><fig id="F10" position="float" orientation="portrait"><label>Figure 10.</label><caption><p>SEM micrographs of <italic><tp:taxon-name><tp:taxon-name-part taxon-name-part-type="genus" reg="Chenopodium">Chenopodium</tp:taxon-name-part></tp:taxon-name></italic> seeds. <bold>A, B</bold><italic><tp:taxon-name><tp:taxon-name-part taxon-name-part-type="genus" reg="Chenopodium">C.</tp:taxon-name-part><tp:taxon-name-part taxon-name-part-type="species" reg="novopokrovskyanum">novopokrovskyanum</tp:taxon-name-part></tp:taxon-name></italic><bold>C, D</bold><italic><tp:taxon-name><tp:taxon-name-part taxon-name-part-type="genus" reg="Chenopodium">C.</tp:taxon-name-part><tp:taxon-name-part taxon-name-part-type="species" reg="atripliciforme">atripliciforme</tp:taxon-name-part></tp:taxon-name></italic><bold>E, F</bold><italic><tp:taxon-name><tp:taxon-name-part taxon-name-part-type="genus" reg="Chenopodium">C.</tp:taxon-name-part><tp:taxon-name-part taxon-name-part-type="species" reg="perttii">perttii</tp:taxon-name-part></tp:taxon-name></italic>. Magnification: 50× (<bold>A, C, E</bold>), 200× (<bold>B, D, F</bold>).</p></caption><graphic xmlns:xlink="http://www.w3.org/1999/xlink" xlink:href="phytokeys-116-001-g010.jpg" position="float" orientation="portrait" xlink:type="simple" id="oo_260751.jpg"/></fig></tp:treatment-sec><ref-list><ref id="B108"><mixed-citation xmlns:xlink="http://www.w3.org/1999/xlink" xlink:type="simple"><person-group><name name-style="western"><surname>Sukhorukov</surname><given-names>AP</given-names></name><name name-style="western"><surname>Kushunina</surname><given-names>MA</given-names></name></person-group> (<year>2014</year>) <article-title>Taxonomic revision of <tp:taxon-name><tp:taxon-name-part taxon-name-part-type="family">Chenopodiaceae</tp:taxon-name-part></tp:taxon-name> in Nepal.</article-title><source>Phytotaxa</source><volume>191</volume>(<issue>1</issue>): <fpage>10</fpage>–<lpage>44</lpage>. <ext-link xlink:type="simple" ext-link-type="doi" xlink:href="10.11646/phytotaxa.191.1.2">https://doi.org/10.11646/phytotaxa.191.1.2</ext-link></mixed-citation></ref><ref id="B34"><mixed-citation xmlns:xlink="http://www.w3.org/1999/xlink" xlink:type="simple"><person-group><name name-style="western"><surname>Handel-Mazzetti</surname><given-names>H</given-names></name></person-group> (<year>1929</year>) Symbolae Sinicae. Botanische Ergebnisse der Expedition der Akademie der Wissenschaften in Wien nach Südwest-China 1914–1918, Vol. 7. Springer, Vienna.</mixed-citation></ref></ref-list></tp:taxon-treatment>
