# Supplementary material for: Taxonomic revision of Chenopodiaceae in Himalaya and Tibet
Source: PhytoKeys. 2019 Jan 31;(116):1–141. doi: 10.3897/phytokeys.116.27301 (PMC6367307; doi:10.3897/phytokeys.116.27301)
Supplement: XML Treatment for Chenopodium strictum [file phytokeys.116.27301-treatment11.xml]

<!DOCTYPE tp:taxon-treatment
  PUBLIC "-//TaxonX//DTD Taxonomic Treatment Publishing DTD v0 20100105//EN" "tax-treatment-NSO.dtd">
<tp:taxon-treatment xmlns:tp="http://www.plazi.org/taxpub"><tp:treatment-meta><kwd-group><label>Taxon classification</label><kwd><named-content xmlns:xlink="http://www.w3.org/1999/xlink" content-type="kingdom">Plantae</named-content></kwd><kwd><named-content xmlns:xlink="http://www.w3.org/1999/xlink" content-type="order">Caryophyllales</named-content></kwd><kwd><named-content xmlns:xlink="http://www.w3.org/1999/xlink" content-type="family">Chenopodiacea</named-content></kwd></kwd-group><mixed-citation publication-type="journal"><person-group><name><surname>Sukhorukov</surname><given-names>Alexander P.</given-names></name><name><surname>Liu</surname><given-names>Pei-Liang</given-names></name><name><surname>Kushunina</surname><given-names>Maria</given-names></name></person-group><article-title>Taxonomic revision of <tp:taxon-name><tp:taxon-name-part taxon-name-part-type="family">Chenopodiaceae</tp:taxon-name-part></tp:taxon-name> in Himalaya and Tibet</article-title><source>PhytoKeys</source><day>31</day><month>1</month><year>2019</year><volume>2019</volume><issue>116</issue><fpage>1</fpage><lpage>141</lpage><pub-id pub-id-type="doi">10.3897/phytokeys.116.27301</pub-id></mixed-citation></tp:treatment-meta><tp:nomenclature><tp:taxon-name>
                  <tp:taxon-name-part taxon-name-part-type="genus" reg="Chenopodium">Chenopodium</tp:taxon-name-part>
                  <tp:taxon-name-part taxon-name-part-type="species" reg="strictum">strictum</tp:taxon-name-part>
                </tp:taxon-name><tp:taxon-authority>Roth, Nov. Sp. Pl.: 180 (1821)</tp:taxon-authority></tp:nomenclature><tp:treatment-sec sec-type="material" id="SECID0E3RDI"><title>Type.</title><p>n.v. (not present in HAL and other herbaria).</p><p>This name was previously widely used for the plants growing in Europe, Siberia, Iran and Central Asia (e.g. <xref ref-type="bibr" rid="B47">Iljin 1936</xref>, <xref ref-type="bibr" rid="B58">Kinzikaeva 1968</xref>, <xref ref-type="bibr" rid="B63">Lomonosova 1992</xref>, <xref ref-type="bibr" rid="B124">Uotila 1997</xref>). <xref ref-type="bibr" rid="B107">Sukhorukov (2014)</xref> discovered that the plants growing in North Himalaya <!--PageBreak -->and in Europe differ in their morphological characters and <italic><tp:taxon-name><tp:taxon-name-part taxon-name-part-type="genus" reg="Chenopodium">C.</tp:taxon-name-part><tp:taxon-name-part taxon-name-part-type="species" reg="betaceum">betaceum</tp:taxon-name-part></tp:taxon-name></italic> Andrz. may be the correct name for the European plants. Furthermore, <italic><tp:taxon-name><tp:taxon-name-part taxon-name-part-type="genus" reg="Chenopodium">C.</tp:taxon-name-part><tp:taxon-name-part taxon-name-part-type="species" reg="strictum">strictum</tp:taxon-name-part></tp:taxon-name></italic> material from Himalaya, from where the species was described, is scarce (Jammu and Kashmir, India). Further investigations are needed to discover which plants belong under this name.</p></tp:treatment-sec><ref-list><ref id="B47"><mixed-citation xmlns:xlink="http://www.w3.org/1999/xlink" xlink:type="simple"><person-group><name name-style="western"><surname>Iljin</surname><given-names>MM</given-names></name></person-group> (<year>1936</year>) <article-title><tp:taxon-name><tp:taxon-name-part taxon-name-part-type="family">Chenopodiaceae</tp:taxon-name-part></tp:taxon-name>.</article-title> In: <person-group><name name-style="western"><surname>Shishkin</surname><given-names>BK</given-names></name></person-group> (<role>Ed.</role>) <issue-title>Flora of USSR, Vol.</issue-title><source>6. Akademiya Nauk, Moscow-Leningrad</source>, <fpage>2</fpage>–<lpage>354</lpage>. [In Russian]</mixed-citation></ref><ref id="B58"><mixed-citation xmlns:xlink="http://www.w3.org/1999/xlink" xlink:type="simple"><person-group><name name-style="western"><surname>Kinzikaeva</surname><given-names>GK</given-names></name></person-group> (<year>1968</year>) <article-title><tp:taxon-name><tp:taxon-name-part taxon-name-part-type="family">Chenopodiaceae</tp:taxon-name-part></tp:taxon-name>.</article-title> In: <person-group><name name-style="western"><surname>Ovchinnikov</surname><given-names>PN</given-names></name></person-group> (<role>Ed.</role>) <issue-title>Flora Tajikskoy SSR [Flora of Tajik SSR], Vol.</issue-title><source>3. Nauka, Leningrad</source>, <fpage>307</fpage>–<lpage>459</lpage>. [In Russian]</mixed-citation></ref><ref id="B63"><mixed-citation xmlns:xlink="http://www.w3.org/1999/xlink" xlink:type="simple"><person-group><name name-style="western"><surname>Lomonosova</surname><given-names>MN</given-names></name></person-group> (<year>1992</year>) <article-title><tp:taxon-name><tp:taxon-name-part taxon-name-part-type="family">Chenopodiaceae</tp:taxon-name-part></tp:taxon-name>.</article-title> In: <person-group><name name-style="western"><surname>Krasnoborov</surname><given-names>IM</given-names></name><name name-style="western"><surname>Malyshev</surname><given-names>LI</given-names></name></person-group> (<role>Eds</role>) <issue-title>Flora Sibiri, Vol.</issue-title><source>5. Nauka, Novosibirsk</source>, <fpage>135</fpage>–<lpage>183</lpage>. [In Russian]</mixed-citation></ref><ref id="B124"><mixed-citation xmlns:xlink="http://www.w3.org/1999/xlink" xlink:type="simple"><person-group><name name-style="western"><surname>Uotila</surname><given-names>P</given-names></name></person-group> (<year>1997</year>) <article-title><italic><tp:taxon-name><tp:taxon-name-part taxon-name-part-type="genus">Chenopodium</tp:taxon-name-part></tp:taxon-name></italic> (s.l.).</article-title> In: <person-group><name name-style="western"><surname>Rechinger</surname><given-names>KH</given-names></name></person-group> (<role>Ed.</role>) <issue-title>Flora des Iranischen Hochlandes und der umrahmenden Gebirge, Vol.</issue-title><source>172. Akademische Druck- und Verlagsanstalt, Graz</source>, <fpage>24</fpage>–<lpage>59</lpage>.</mixed-citation></ref><ref id="B107"><mixed-citation xmlns:xlink="http://www.w3.org/1999/xlink" xlink:type="simple"><person-group><name name-style="western"><surname>Sukhorukov</surname><given-names>AP</given-names></name></person-group> (<year>2014</year>) The carpology of the <tp:taxon-name><tp:taxon-name-part taxon-name-part-type="family">Chenopodiaceae</tp:taxon-name-part></tp:taxon-name> with reference to the phylogeny, systematics and diagnostics of its representatives. Grif &amp; Co., Tula. [in Russian with English summary]</mixed-citation></ref></ref-list></tp:taxon-treatment>
