# Supplementary material for: Taxonomic revision of Chenopodiaceae in Himalaya and Tibet
Source: PhytoKeys. 2019 Jan 31;(116):1–141. doi: 10.3897/phytokeys.116.27301 (PMC6367307; doi:10.3897/phytokeys.116.27301)
Supplement: XML Treatment for Chenopodiastrum [file phytokeys.116.27301-treatment14.xml]

<!DOCTYPE tp:taxon-treatment
  PUBLIC "-//TaxonX//DTD Taxonomic Treatment Publishing DTD v0 20100105//EN" "tax-treatment-NSO.dtd">
<tp:taxon-treatment xmlns:tp="http://www.plazi.org/taxpub"><tp:treatment-meta><kwd-group><label>Taxon classification</label><kwd><named-content xmlns:xlink="http://www.w3.org/1999/xlink" content-type="kingdom">Plantae</named-content></kwd><kwd><named-content xmlns:xlink="http://www.w3.org/1999/xlink" content-type="order">Caryophyllales</named-content></kwd><kwd><named-content xmlns:xlink="http://www.w3.org/1999/xlink" content-type="family">Chenopodiacea</named-content></kwd></kwd-group><mixed-citation publication-type="journal"><person-group><name><surname>Sukhorukov</surname><given-names>Alexander P.</given-names></name><name><surname>Liu</surname><given-names>Pei-Liang</given-names></name><name><surname>Kushunina</surname><given-names>Maria</given-names></name></person-group><article-title>Taxonomic revision of <tp:taxon-name><tp:taxon-name-part taxon-name-part-type="family">Chenopodiaceae</tp:taxon-name-part></tp:taxon-name> in Himalaya and Tibet</article-title><source>PhytoKeys</source><day>31</day><month>1</month><year>2019</year><volume>2019</volume><issue>116</issue><fpage>1</fpage><lpage>141</lpage><pub-id pub-id-type="doi">10.3897/phytokeys.116.27301</pub-id></mixed-citation></tp:treatment-meta><tp:nomenclature><label>2.</label><tp:taxon-name>
                  <tp:taxon-name-part taxon-name-part-type="genus" reg="Chenopodiastrum">Chenopodiastrum</tp:taxon-name-part>
                </tp:taxon-name><tp:taxon-authority>S.Fuentes, Uotila &amp; Borsch, Willdenowia 42(1): 14 (2012)</tp:taxon-authority><tp:nomenclature-citation-list><tp:nomenclature-citation><tp:taxon-name>
                      <tp:taxon-name-part taxon-name-part-type="genus" reg="Chenopodiastrum"/>
                    </tp:taxon-name><comment>Type: <tp:taxon-name><tp:taxon-name-part taxon-name-part-type="genus" reg="Chenopodiastrum">Chenopodiastrum</tp:taxon-name-part><tp:taxon-name-part taxon-name-part-type="species" reg="murale">murale</tp:taxon-name-part></tp:taxon-name> (L.) S.Fuentes, Uotila &amp; Borsch. </comment></tp:nomenclature-citation></tp:nomenclature-citation-list></tp:nomenclature><tp:treatment-sec sec-type="description" id="SECID0EXZDI"><title>Description.</title><p>Annuals, glabrous or covered with bladder hairs. Leaves triangular or rhombic, petiolate, entire, dentate or lobate, rarely pinnatisect. Inflorescences spreading, mostly leafless, often with scattered yellowish glandular hairs. Flowers bisexual or female with 5 perianth segments that do not change at the fruiting stage. Perianth segments free or connate to the half of their length; midvein clearly elevated adaxially. Stamens 5. Stigmas 2. Fruit 1.2–2.5 mm in diameter; pericarp 1–2-layered with conical or cylindrical papillae, forming alveolate (in fresh fruits) or reticulate (in dry fruits) surface. Seed black, with keel or not, alveolate or punctate, sometimes with deep combs; seed-coat testa with vertical or obliquely orientated stalactites. Latent structural heterospermy expressed as varying testa thickness found in some species; seed embryo horizontal.</p><p>At least 10 species in all continents.</p></tp:treatment-sec></tp:taxon-treatment>
