# Supplementary material for: Taxonomic revision of Chenopodiaceae in Himalaya and Tibet
Source: PhytoKeys. 2019 Jan 31;(116):1–141. doi: 10.3897/phytokeys.116.27301 (PMC6367307; doi:10.3897/phytokeys.116.27301)
Supplement: XML Treatment for Chenopodiastrum murale [file phytokeys.116.27301-treatment15.xml]

<!DOCTYPE tp:taxon-treatment
  PUBLIC "-//TaxonX//DTD Taxonomic Treatment Publishing DTD v0 20100105//EN" "tax-treatment-NSO.dtd">
<tp:taxon-treatment xmlns:tp="http://www.plazi.org/taxpub"><tp:treatment-meta><kwd-group><label>Taxon classification</label><kwd><named-content xmlns:xlink="http://www.w3.org/1999/xlink" content-type="kingdom">Plantae</named-content></kwd><kwd><named-content xmlns:xlink="http://www.w3.org/1999/xlink" content-type="order">Caryophyllales</named-content></kwd><kwd><named-content xmlns:xlink="http://www.w3.org/1999/xlink" content-type="family">Chenopodiacea</named-content></kwd></kwd-group><mixed-citation publication-type="journal"><person-group><name><surname>Sukhorukov</surname><given-names>Alexander P.</given-names></name><name><surname>Liu</surname><given-names>Pei-Liang</given-names></name><name><surname>Kushunina</surname><given-names>Maria</given-names></name></person-group><article-title>Taxonomic revision of <tp:taxon-name><tp:taxon-name-part taxon-name-part-type="family">Chenopodiaceae</tp:taxon-name-part></tp:taxon-name> in Himalaya and Tibet</article-title><source>PhytoKeys</source><day>31</day><month>1</month><year>2019</year><volume>2019</volume><issue>116</issue><fpage>1</fpage><lpage>141</lpage><pub-id pub-id-type="doi">10.3897/phytokeys.116.27301</pub-id></mixed-citation></tp:treatment-meta><tp:nomenclature><label>1.</label><tp:taxon-name>
                  <tp:taxon-name-part taxon-name-part-type="genus" reg="Chenopodiastrum">Chenopodiastrum</tp:taxon-name-part>
                  <tp:taxon-name-part taxon-name-part-type="species" reg="murale">murale</tp:taxon-name-part>
                </tp:taxon-name><tp:taxon-authority>(L.) S.Fuentes, Uotila &amp; Borsch, Willdenowia 42(1): 14 (2012)</tp:taxon-authority><xref ref-type="fig" rid="F12">Fig. 12</xref><tp:nomenclature-citation-list><tp:nomenclature-citation><tp:taxon-name>
                      <tp:taxon-name-part taxon-name-part-type="genus" reg="Chenopodiastrum"/>
                      <tp:taxon-name-part taxon-name-part-type="species" reg="murale"/>
                    </tp:taxon-name><comment>≡<tp:taxon-name><tp:taxon-name-part taxon-name-part-type="genus" reg="Chenopodium">Chenopodium</tp:taxon-name-part><tp:taxon-name-part taxon-name-part-type="species" reg="murale">murale</tp:taxon-name-part></tp:taxon-name> L., Sp. Pl.: 219 (1753). <bold>Lectotype</bold> (designated by <xref ref-type="bibr" rid="B7">Brenan 1954</xref>): Herb. Linn. 313.6 (LINN! image available at <ext-link xmlns:xlink="http://www.w3.org/1999/xlink" xlink:type="simple" ext-link-type="uri" xlink:href="http://linnean-online.org/3080/">http://linnean-online.org/3080/</ext-link>). </comment></tp:nomenclature-citation><tp:nomenclature-citation><tp:taxon-name>
                      <tp:taxon-name-part taxon-name-part-type="genus" reg="Chenopodiastrum"/>
                      <tp:taxon-name-part taxon-name-part-type="species" reg="murale"/>
                    </tp:taxon-name><comment>=<tp:taxon-name><tp:taxon-name-part taxon-name-part-type="genus" reg="Chenopodium">Chenopodium</tp:taxon-name-part><tp:taxon-name-part taxon-name-part-type="species" reg="ilicifolium">ilicifolium</tp:taxon-name-part></tp:taxon-name> Griff., Not. Pl. Asiat. 4: 337 &amp; Tab. 521 (1854). Described from Shikarpur, Pakistan (type n.v.). </comment></tp:nomenclature-citation></tp:nomenclature-citation-list></tp:nomenclature><tp:treatment-sec sec-type="Taxonomic notes" id="SECID0EJ5DI"><title>Taxonomic notes.</title><p><italic><tp:taxon-name><tp:taxon-name-part taxon-name-part-type="genus" reg="Chenopodium">Chenopodium</tp:taxon-name-part><tp:taxon-name-part taxon-name-part-type="species" reg="ilicifolium">ilicifolium</tp:taxon-name-part></tp:taxon-name></italic> was previously synonymised with <italic><tp:taxon-name><tp:taxon-name-part taxon-name-part-type="genus" reg="Chenopodium">Chenopodium</tp:taxon-name-part><tp:taxon-name-part taxon-name-part-type="species" reg="botrys">botrys</tp:taxon-name-part></tp:taxon-name></italic> (≡<italic><tp:taxon-name><tp:taxon-name-part taxon-name-part-type="genus" reg="Dysphania">Dysphania</tp:taxon-name-part><tp:taxon-name-part taxon-name-part-type="species" reg="botrys">botrys</tp:taxon-name-part></tp:taxon-name></italic>); see <xref ref-type="bibr" rid="B84">Press et al. (2000)</xref>. Despite the absence of the authentic herbarium, we merge <italic><tp:taxon-name><tp:taxon-name-part taxon-name-part-type="genus" reg="Chenopodium">Chenopodium</tp:taxon-name-part><tp:taxon-name-part taxon-name-part-type="species" reg="ilicifolium">ilicifolium</tp:taxon-name-part></tp:taxon-name></italic> with <italic><tp:taxon-name><tp:taxon-name-part taxon-name-part-type="genus" reg="Chenopodiastrum">Chenopodiastrum</tp:taxon-name-part><tp:taxon-name-part taxon-name-part-type="species" reg="murale">murale</tp:taxon-name-part></tp:taxon-name></italic> for the following reasons: (1) the drawings of <italic><tp:taxon-name><tp:taxon-name-part taxon-name-part-type="genus" reg="Chenopodium">C.</tp:taxon-name-part><tp:taxon-name-part taxon-name-part-type="species" reg="ilicifolium">ilicifolium</tp:taxon-name-part></tp:taxon-name></italic> (<xref ref-type="bibr" rid="B28">Griffith 1854</xref>) show the plant with dentate leaves, a short and leafy inflorescence, closed flowers and fruit with a papillate pericarp. These traits are characteristic of <italic><tp:taxon-name><tp:taxon-name-part taxon-name-part-type="genus" reg="Chenopodium">C.</tp:taxon-name-part><tp:taxon-name-part taxon-name-part-type="species" reg="murale">murale</tp:taxon-name-part></tp:taxon-name></italic>. Additionally, the city of Shikarpur is located on the plains where other <italic><tp:taxon-name><tp:taxon-name-part taxon-name-part-type="genus" reg="Chenopodiastrum">Chenopodiastrum</tp:taxon-name-part></tp:taxon-name></italic> do not occur. The merger of <italic><tp:taxon-name><tp:taxon-name-part taxon-name-part-type="genus" reg="Chenopodium">Chenopodium</tp:taxon-name-part><tp:taxon-name-part taxon-name-part-type="species" reg="ilicifolium">ilicifolium</tp:taxon-name-part></tp:taxon-name></italic> with <italic><tp:taxon-name><tp:taxon-name-part taxon-name-part-type="genus" reg="Chenopodiastrum">Chenopodiastrum</tp:taxon-name-part><tp:taxon-name-part taxon-name-part-type="species" reg="murale">murale</tp:taxon-name-part></tp:taxon-name></italic> is consistent with the opinion of <xref ref-type="bibr" rid="B92">Singh (2014</xref>, sub <italic><tp:taxon-name><tp:taxon-name-part taxon-name-part-type="genus" reg="Chenopodium">Chenopodium</tp:taxon-name-part><tp:taxon-name-part taxon-name-part-type="species" reg="murale">murale</tp:taxon-name-part></tp:taxon-name></italic>).</p></tp:treatment-sec><tp:treatment-sec sec-type="description" id="SECID0ERCAK"><title>Description.</title><p>Annual, 10–50 cm, erect, with several lateral branches, slightly mealy. Leaves 2.0–6.0 × 1.0–5.0 cm, dark green, broadly deltoid-ovate, upper leaves narrow and long-acuminate, mucronulate, cuneate, coarsely and irregularly dentate, rarely subentire or erose-dentate; teeth acute and ± incurved. Inflorescences terminal and axillary (leafy) with loosely branched cymes. Perianth segments slightly keeled with a distinct swelling below the apex. Fruit 1.3–1.4 mm, pericarp tightly adjoining the seed, papillate. Seed with prominent keel and surface densely covered with small pits (Fig. <xref ref-type="fig" rid="F13">13A, B</xref>).</p><fig id="F12" position="float" orientation="portrait"><label>Figure 12.</label><caption><p><italic><tp:taxon-name><tp:taxon-name-part taxon-name-part-type="genus" reg="Chenopodiastrum">Chenopodiastrum</tp:taxon-name-part><tp:taxon-name-part taxon-name-part-type="species" reg="murale">murale</tp:taxon-name-part></tp:taxon-name></italic> plants at blooming stage. Photograph by A. Sukhorukov (Dead Sea area, Israel, February 2011).</p></caption><graphic xmlns:xlink="http://www.w3.org/1999/xlink" xlink:href="phytokeys-116-001-g012.jpg" position="float" orientation="portrait" xlink:type="simple" id="oo_260753.jpg"/></fig><fig id="F13" position="float" orientation="portrait"><label>Figure 13.</label><caption><p>SEM micrographs of <italic><tp:taxon-name><tp:taxon-name-part taxon-name-part-type="genus" reg="Chenopodiastrum">Chenopodiastrum</tp:taxon-name-part><tp:taxon-name-part taxon-name-part-type="species" reg="murale">murale</tp:taxon-name-part></tp:taxon-name></italic> (<bold>A, B</bold>) and <italic><tp:taxon-name><tp:taxon-name-part taxon-name-part-type="genus" reg="Chenopodium">C.</tp:taxon-name-part><tp:taxon-name-part taxon-name-part-type="species" reg="badachschanicum">badachschanicum</tp:taxon-name-part></tp:taxon-name></italic> (<bold>C, D</bold>) seeds. Magnification: 50× (<bold>A, C</bold>), 200× (<bold>B, D</bold>).</p></caption><graphic xmlns:xlink="http://www.w3.org/1999/xlink" xlink:href="phytokeys-116-001-g013.jpg" position="float" orientation="portrait" xlink:type="simple" id="oo_260754.jpg"/></fig></tp:treatment-sec><tp:treatment-sec sec-type="habitat" id="SECID0E5EAK"><title>Habitat.</title><p>Disturbed places; up to 2000 m a.s.l. Reported as a common species in the foothills of Chamba District, Himachal Pradesh (<xref ref-type="bibr" rid="B93">Singh and Sharma 2006</xref>).</p></tp:treatment-sec><tp:treatment-sec sec-type="phenology" id="SECID0EIFAK"><title>Phenology.</title><p>Flowering and fruiting: December-April (in the plains), March-September in the foothills.</p></tp:treatment-sec><tp:treatment-sec sec-type="distribution" id="SECID0ENFAK"><title>Distribution.</title><p>See Fig. <xref ref-type="fig" rid="F14">14</xref>.</p><fig id="F14" position="float" orientation="portrait"><label>Figure 14.</label><caption><p>Distribution map of <italic><tp:taxon-name><tp:taxon-name-part taxon-name-part-type="genus" reg="Chenopodiastrum">Chenopodiastrum</tp:taxon-name-part><tp:taxon-name-part taxon-name-part-type="species" reg="murale">murale</tp:taxon-name-part></tp:taxon-name></italic> (circles) and <italic><tp:taxon-name><tp:taxon-name-part taxon-name-part-type="genus" reg="Chenopodium">C.</tp:taxon-name-part><tp:taxon-name-part taxon-name-part-type="species" reg="badachschanicum">badachschanicum</tp:taxon-name-part></tp:taxon-name></italic> (stars).</p></caption><graphic xmlns:xlink="http://www.w3.org/1999/xlink" xlink:href="phytokeys-116-001-g014.jpg" position="float" orientation="portrait" xlink:type="simple" id="oo_260755.jpg"/></fig></tp:treatment-sec><tp:treatment-sec sec-type="material" id="SECID0E1GAK"><title>Specimens examined.</title><p><bold>INDIA: Jammu &amp; Kashmir</bold>: [without locality and date] <italic>Jacquemont</italic> s.n. (P04993274); Udhampur, 3 Apr 1987, <italic>A. Swami 1089</italic> (BSD); <bold>Himachal Pradesh</bold>: Bilaspur Distr., [without date] <italic>P. Lai 78966</italic> (BSD); [Simla Distr.] Rampur, 14 Jun 1962, <italic>N.C. Nair 22677</italic> (BSD); <bold>Uttarakhand</bold>: Dehradun, 23 May 1972, <italic>H. Naithani 3510</italic> (DD); Garhwal Distr., Jogiyna vill., 19 Feb 1979, <!--PageBreak --><!--PageBreak --><italic>A.K. Goel 64713</italic> (BSD); Tehri Garhwal Distr., Chham vill., 10 Apr 1993, <italic>B.P. Uniyal 79275</italic> (BSD);</p><p><bold>NEPAL</bold>: <bold>Midwestern</bold>: <bold>Rapti Zone</bold>: [Rolpa Distr.] Phalabang, 4500 ft a.s.l., 24 Mar 1952, <italic>O. Polunin, W.R. Sykes &amp; L.H.J. Williams 654</italic> (BM); observed by Sukhorukov in Kathmandu valley and near Bidur village (Bagmati Zone).</p></tp:treatment-sec><tp:treatment-sec sec-type="distribution" id="SECID0EMIAK"><title>General distribution.</title><p>Widely distributed in tropics and subtropics in all parts of the world. Origin unknown, but <xref ref-type="bibr" rid="B107">Sukhorukov (2014)</xref> proposed that it may be Eastern Africa and Arabia, where the morphologically similar <italic><tp:taxon-name><tp:taxon-name-part taxon-name-part-type="genus" reg="Chenopodium">C.</tp:taxon-name-part><tp:taxon-name-part taxon-name-part-type="species" reg="fasciculosum">fasciculosum</tp:taxon-name-part></tp:taxon-name></italic> (Aellen) Mosyakin occurs. <italic><tp:taxon-name><tp:taxon-name-part taxon-name-part-type="genus" reg="Chenopodiastrum">Chenopodiastrum</tp:taxon-name-part><tp:taxon-name-part taxon-name-part-type="species" reg="murale">murale</tp:taxon-name-part></tp:taxon-name></italic> is rather common in the plains of India, but there are limited collections from the Himalayan foothills. The species was not observed by AS in Dehradun (Uttarakhand, India) and surroundings in February 2018.</p></tp:treatment-sec><ref-list><ref id="B7"><mixed-citation xmlns:xlink="http://www.w3.org/1999/xlink" xlink:type="simple"><person-group><name name-style="western"><surname>Brenan</surname><given-names>JPM</given-names></name></person-group> (<year>1954</year>) <article-title><tp:taxon-name><tp:taxon-name-part taxon-name-part-type="family">Chenopodiaceae</tp:taxon-name-part></tp:taxon-name>.</article-title> In: <person-group><name name-style="western"><surname>Turrill</surname><given-names>WB</given-names></name><name name-style="western"><surname>Milne-Redhead</surname><given-names>E</given-names></name></person-group> (<role>Eds</role>) <issue-title>Flora of Tropical East Africa.</issue-title><source><tp:taxon-name><tp:taxon-name-part taxon-name-part-type="family">Chenopodiaceae</tp:taxon-name-part></tp:taxon-name>, Vol. 7. Crown Agents, London</source>, <fpage>1</fpage>–<lpage>26</lpage>.</mixed-citation></ref><ref id="B84"><mixed-citation xmlns:xlink="http://www.w3.org/1999/xlink" xlink:type="simple"><person-group><name name-style="western"><surname>Press</surname><given-names>JR</given-names></name><name name-style="western"><surname>Shrestha</surname><given-names>KK</given-names></name><name name-style="western"><surname>Sutton</surname><given-names>DA</given-names></name></person-group> (<year>2000</year>) Annotated checklist of the flowering plants of Nepal. The Natural History Museum, London.</mixed-citation></ref><ref id="B28"><mixed-citation xmlns:xlink="http://www.w3.org/1999/xlink" xlink:type="simple"><person-group><name name-style="western"><surname>Griffith</surname><given-names>W</given-names></name></person-group> (<year>1854</year>) Notulae ad plantas asiaticas, [Vol. 6], part 4. Charles A. Serrao, Calcutta.</mixed-citation></ref><ref id="B92"><mixed-citation xmlns:xlink="http://www.w3.org/1999/xlink" xlink:type="simple"><person-group><name name-style="western"><surname>Singh</surname><given-names>VP</given-names></name></person-group> (<year>2014</year>) Flora of Madhya Pradesh (Western part). Scientific Publishers, Jodhpur.</mixed-citation></ref><ref id="B93"><mixed-citation xmlns:xlink="http://www.w3.org/1999/xlink" xlink:type="simple"><person-group><name name-style="western"><surname>Singh</surname><given-names>H</given-names></name><name name-style="western"><surname>Sharma</surname><given-names>M</given-names></name></person-group> (<year>2006</year>) Flora of Chamba district, Himachal Pradesh. Bishen Singh Mahendra Pal Singh, Dehradun.</mixed-citation></ref><ref id="B107"><mixed-citation xmlns:xlink="http://www.w3.org/1999/xlink" xlink:type="simple"><person-group><name name-style="western"><surname>Sukhorukov</surname><given-names>AP</given-names></name></person-group> (<year>2014</year>) The carpology of the <tp:taxon-name><tp:taxon-name-part taxon-name-part-type="family">Chenopodiaceae</tp:taxon-name-part></tp:taxon-name> with reference to the phylogeny, systematics and diagnostics of its representatives. Grif &amp; Co., Tula. [in Russian with English summary]</mixed-citation></ref></ref-list></tp:taxon-treatment>
