# Supplementary material for: Taxonomic revision of Chenopodiaceae in Himalaya and Tibet
Source: PhytoKeys. 2019 Jan 31;(116):1–141. doi: 10.3897/phytokeys.116.27301 (PMC6367307; doi:10.3897/phytokeys.116.27301)
Supplement: XML Treatment for Oxybasis glauca [file phytokeys.116.27301-treatment18.xml]

<!DOCTYPE tp:taxon-treatment
  PUBLIC "-//TaxonX//DTD Taxonomic Treatment Publishing DTD v0 20100105//EN" "tax-treatment-NSO.dtd">
<tp:taxon-treatment xmlns:tp="http://www.plazi.org/taxpub"><tp:treatment-meta><kwd-group><label>Taxon classification</label><kwd><named-content xmlns:xlink="http://www.w3.org/1999/xlink" content-type="kingdom">Plantae</named-content></kwd><kwd><named-content xmlns:xlink="http://www.w3.org/1999/xlink" content-type="order">Caryophyllales</named-content></kwd><kwd><named-content xmlns:xlink="http://www.w3.org/1999/xlink" content-type="family">Chenopodiacea</named-content></kwd></kwd-group><mixed-citation publication-type="journal"><person-group><name><surname>Sukhorukov</surname><given-names>Alexander P.</given-names></name><name><surname>Liu</surname><given-names>Pei-Liang</given-names></name><name><surname>Kushunina</surname><given-names>Maria</given-names></name></person-group><article-title>Taxonomic revision of <tp:taxon-name><tp:taxon-name-part taxon-name-part-type="family">Chenopodiaceae</tp:taxon-name-part></tp:taxon-name> in Himalaya and Tibet</article-title><source>PhytoKeys</source><day>31</day><month>1</month><year>2019</year><volume>2019</volume><issue>116</issue><fpage>1</fpage><lpage>141</lpage><pub-id pub-id-type="doi">10.3897/phytokeys.116.27301</pub-id></mixed-citation></tp:treatment-meta><tp:nomenclature><label>1.</label><tp:taxon-name>
                  <tp:taxon-name-part taxon-name-part-type="genus" reg="Oxybasis">Oxybasis</tp:taxon-name-part>
                  <tp:taxon-name-part taxon-name-part-type="species" reg="glauca">glauca</tp:taxon-name-part>
                </tp:taxon-name><tp:taxon-authority>(L.) S.Fuentes, Uotila &amp; Borsch, Willdenowia 42(1): 15 (2012)</tp:taxon-authority><tp:nomenclature-citation-list><tp:nomenclature-citation><tp:taxon-name>
                      <tp:taxon-name-part taxon-name-part-type="genus" reg="Oxybasis"/>
                      <tp:taxon-name-part taxon-name-part-type="species" reg="glauca"/>
                    </tp:taxon-name><comment>≡<tp:taxon-name><tp:taxon-name-part taxon-name-part-type="genus" reg="Chenopodium">Chenopodium</tp:taxon-name-part><tp:taxon-name-part taxon-name-part-type="species" reg="glaucum">glaucum</tp:taxon-name-part></tp:taxon-name> L., Sp. Pl.: 220 (1753). <bold>Lectotype</bold> (designated by <xref ref-type="bibr" rid="B123">Uotila 1993</xref>): Herb. Linn. 313.17 (LINN! image of the lectotype available at <ext-link xmlns:xlink="http://www.w3.org/1999/xlink" xlink:type="simple" ext-link-type="uri" xlink:href="http://linnean-online.org/3142/">http://linnean-online.org/3142/</ext-link>). </comment></tp:nomenclature-citation><tp:nomenclature-citation><tp:taxon-name>
                      <tp:taxon-name-part taxon-name-part-type="genus" reg="Oxybasis"/>
                      <tp:taxon-name-part taxon-name-part-type="species" reg="glauca"/>
                    </tp:taxon-name><comment>≡<tp:taxon-name><tp:taxon-name-part taxon-name-part-type="genus" reg="Botrys">Botrys</tp:taxon-name-part><tp:taxon-name-part taxon-name-part-type="species" reg="glauca">glauca</tp:taxon-name-part></tp:taxon-name> (L.) Nieuwl., Am. Midl. Naturalist 3: 275 (1914). </comment></tp:nomenclature-citation></tp:nomenclature-citation-list></tp:nomenclature><tp:treatment-sec sec-type="description" id="SECID0EPYAK"><title>Description.</title><p>Annual up to 70 cm, branched from the base, sometimes forming cushion-like habit at high elevations; stem often prostrate to ascending, rarely straight. Leaves up to 6 × 2 cm, petiolate, cuneate at base, oblong or lanceolate, dentate or lobate with 2–5 lobes, rarely entire, green adaxially, grey or whitish below. Inflorescence leafy, loose. Perianth segments 3 to 5, almost free with hyaline margins, keeled along <!--PageBreak -->midrib, opened at fruiting stage. Fruit 0.65–0.8 mm in diameter, pericarp smooth, whitish, often ruptured. Seed reddish, without keel; embryo in both vertical and horizontal positions (spatial heterospermy), structural (latent) heterospermy expressed in different thickness of seed-coat testa.</p></tp:treatment-sec><tp:treatment-sec sec-type="habitat" id="SECID0EXYAK"><title>Habitat.</title><p>Rocks, streams or other wet (often sandy) places; 2800–4600 m a.s.l.</p></tp:treatment-sec><tp:treatment-sec sec-type="phenology" id="SECID0E3YAK"><title>Phenology.</title><p>Flowering: July-September; fruiting: August-October.</p></tp:treatment-sec><tp:treatment-sec sec-type="distribution" id="SECID0EBZAK"><title>Distribution.</title><p>See Fig. <xref ref-type="fig" rid="F15">15</xref>.</p><fig id="F15" position="float" orientation="portrait"><label>Figure 15.</label><caption><p>Distribution map of <italic><tp:taxon-name><tp:taxon-name-part taxon-name-part-type="genus" reg="Oxybasis">Oxybasis</tp:taxon-name-part><tp:taxon-name-part taxon-name-part-type="species" reg="glauca">glauca</tp:taxon-name-part></tp:taxon-name></italic>.</p></caption><graphic xmlns:xlink="http://www.w3.org/1999/xlink" xlink:href="phytokeys-116-001-g015.jpg" position="float" orientation="portrait" xlink:type="simple" id="oo_260756.jpg"/></fig></tp:treatment-sec><tp:treatment-sec sec-type="material" id="SECID0ED1AK"><title>Specimens examined.</title><p><bold>CHINA</bold>: <bold>Xizang</bold>: <bold>Ngari Prefecture</bold>: Rutog (Ritu) County, west of Lake Bangong (Pangong Tso), 4200 m a.s.l., 11 Jul 1974, <italic>Biological Institute Tibet Expedition Team 3604</italic> (HNWP40756); Rutog (Ritu) County, Lake Bangong (Pangong Tso), 4240 m a.s.l., 4 Sep 1976, <italic>Qinghai-Tibet Team Vegetation Group 13673</italic> (PE00511499); <bold>Xigazê Prefecture</bold>: Tingri, Jul 1921, <italic>A. Wollaston 265</italic> &amp; <italic>266</italic> (K); Namling (Nanmulin) County, Gangba, 4000 m a.s.l., 3 Aug 1972, <italic>Tibet Chinese Herbal Medicine Survey Team 983</italic> (PE00511498, HNWP29013); Gyangzê (Jiangzi) County, 3760 m a.s.l., 5 Sep 1974, <italic>Qinghai-Tibet Team 74-2068</italic> (KUN0587252); <bold>Lhasa City</bold>: Lhasa, 15 Apr 1960, <italic>Fu &amp; Zhang 0046</italic> (PE00511501); <bold>Shannan Prefecture</bold>: Zetang, Changzhu, 3550 m a.s.l., 27 May 1986, <italic>K.Y. Lang</italic> et al. <italic>1470</italic> (PE00511496); <bold>Nyingchi Prefecture</bold>: [Nyingchi (Linzhi) County] Tsangpo, nr Lamdo, <named-content xmlns:xlink="http://www.w3.org/1999/xlink" content-type="dwc:verbatimCoordinates" xlink:type="simple"><named-content content-type="geo-json" specific-use="{&#34;type&#34;:&#34;Point&#34;,&#34;coordinates&#34;:[94.366667,29.383333]}" id="NCID0EM2AK" xlink:type="simple">29°23'N, 94°22'E</named-content></named-content>, 9800 ft a.s.l., 30 May 1938, <italic>F. Ludlow</italic> et al. <italic>4574</italic> (BM, E);</p><p><bold>INDIA: Jammu &amp; Kashmir</bold>: [without locality and date] <italic>Jacquemont 1151</italic> (P04993386; P04993387); Leh, 1 Aug 1976, <italic>B.M. Wadhwa 59401</italic> (BSD); Tirit vill., 3200 m a.s.l., 18 Aug 1976, <italic>B.M. Wadhwa 59977</italic> (BSD); Lukurg to Chushul, 4275 m a.s.l., 29 Aug 1976, <italic>B.M. Wadhwa 60174</italic> (BSD); Ladakh, Rupshu Region, Tso Moriri, 4590 m a.s.l., 16 Jul 2000, <italic>L. Klimeš 923</italic> (PRA); Ladakh, Rupshu Region, Samad Rokchen, 4550 m a.s.l., 8 Sep 2005, <italic>L. Klimeš 6253</italic> (PRA); Ladakh, Indus valley, Sham (W), Wanla to Tarchit, 3160–3180 m a.s.l., 20 Sep 2006, <italic>L. Klimeš 7280</italic><!--PageBreak -->(PRA); Ladakh, Indus valley, Sham (W), Angshang to Konzke La, 4310–4370 m a.s.l., 21 Sep 2006, <italic>L. Klimeš 7308</italic> (PRA).</p><p>The specimens collected in Himachal Pradesh and Uttarakhand and identified as “<italic>Chenopodium glaucum</italic>” belong to other taxa, mostly <italic><tp:taxon-name><tp:taxon-name-part taxon-name-part-type="genus" reg="Atriplex">Atriplex</tp:taxon-name-part><tp:taxon-name-part taxon-name-part-type="species" reg="pallida">pallida</tp:taxon-name-part></tp:taxon-name></italic> (Moq.) Sukhor.</p><p><bold>NEPAL</bold>: <bold>Western</bold>: <bold>Dhaulagiri Zone</bold>: Mustang Distr., Chuksang (2970 m a.s.l.)–Tetang (3000 m a.s.l.)–Gnyu Pass (4100 m a.s.l.), 28°55'N–<named-content xmlns:xlink="http://www.w3.org/1999/xlink" content-type="dwc:verbatimCoordinates" xlink:type="simple"><named-content content-type="geo-json" specific-use="{&#34;type&#34;:&#34;Point&#34;,&#34;coordinates&#34;:[83.816667,28.850000]}" id="NCID0EU4AK" xlink:type="simple">28°51'N, 83°49'E</named-content></named-content>, 13 Jul 2000, <italic>Y. Iokawa</italic> et al. <italic>20020169</italic> (E00435483).</p></tp:treatment-sec><tp:treatment-sec sec-type="distribution" id="SECID0E44AK"><title>General distribution.</title><p>Eurasia (mostly temperate regions), North America, North Africa. In Himalaya and Tibet, the species is found at high altitudes (2800–4600 m a.s.l.) and the plants hardly reach 30 cm in length. Its frequency is not known, but it seems to be rare in our area.</p></tp:treatment-sec><ref-list><ref id="B123"><mixed-citation xmlns:xlink="http://www.w3.org/1999/xlink" xlink:type="simple"><person-group><name name-style="western"><surname>Uotila</surname><given-names>P</given-names></name></person-group> (<year>1993</year>) <article-title>Taxonomic and nomenclatural notes on <italic><tp:taxon-name><tp:taxon-name-part taxon-name-part-type="genus">Chenopodium</tp:taxon-name-part></tp:taxon-name></italic> in the Flora Iranica area.</article-title><source>Annales Botanici Fennici</source><volume>30</volume>: <fpage>189</fpage>–<lpage>194</lpage>. <ext-link xlink:type="simple" ext-link-type="uri" xlink:href="https://www.jstor.org/stable/23726474">https://www.jstor.org/stable/23726474</ext-link></mixed-citation></ref></ref-list></tp:taxon-treatment>
