# Supplementary material for: Taxonomic revision of Chenopodiaceae in Himalaya and Tibet
Source: PhytoKeys. 2019 Jan 31;(116):1–141. doi: 10.3897/phytokeys.116.27301 (PMC6367307; doi:10.3897/phytokeys.116.27301)
Supplement: XML Treatment for Atriplex [file phytokeys.116.27301-treatment19.xml]

<!DOCTYPE tp:taxon-treatment
  PUBLIC "-//TaxonX//DTD Taxonomic Treatment Publishing DTD v0 20100105//EN" "tax-treatment-NSO.dtd">
<tp:taxon-treatment xmlns:tp="http://www.plazi.org/taxpub"><tp:treatment-meta><kwd-group><label>Taxon classification</label><kwd><named-content xmlns:xlink="http://www.w3.org/1999/xlink" content-type="kingdom">Plantae</named-content></kwd><kwd><named-content xmlns:xlink="http://www.w3.org/1999/xlink" content-type="order">Caryophyllales</named-content></kwd><kwd><named-content xmlns:xlink="http://www.w3.org/1999/xlink" content-type="family">Chenopodiacea</named-content></kwd></kwd-group><mixed-citation publication-type="journal"><person-group><name><surname>Sukhorukov</surname><given-names>Alexander P.</given-names></name><name><surname>Liu</surname><given-names>Pei-Liang</given-names></name><name><surname>Kushunina</surname><given-names>Maria</given-names></name></person-group><article-title>Taxonomic revision of <tp:taxon-name><tp:taxon-name-part taxon-name-part-type="family">Chenopodiaceae</tp:taxon-name-part></tp:taxon-name> in Himalaya and Tibet</article-title><source>PhytoKeys</source><day>31</day><month>1</month><year>2019</year><volume>2019</volume><issue>116</issue><fpage>1</fpage><lpage>141</lpage><pub-id pub-id-type="doi">10.3897/phytokeys.116.27301</pub-id></mixed-citation></tp:treatment-meta><tp:nomenclature><label>4.</label><tp:taxon-name>
                  <tp:taxon-name-part taxon-name-part-type="genus" reg="Atriplex">Atriplex</tp:taxon-name-part>
                </tp:taxon-name><tp:taxon-authority>L., Sp. Pl.: 979 (1753).</tp:taxon-authority></tp:nomenclature><tp:treatment-sec sec-type="Lectotype" id="SECID0EC6AK"><title>Lectotype</title><p>(designated by <xref ref-type="bibr" rid="B66">McNeill et al. 1983</xref>): <italic><tp:taxon-name><tp:taxon-name-part taxon-name-part-type="genus" reg="Atriplex">Atriplex</tp:taxon-name-part><tp:taxon-name-part taxon-name-part-type="species" reg="hortensis">hortensis</tp:taxon-name-part></tp:taxon-name></italic> L.</p></tp:treatment-sec><tp:treatment-sec sec-type="description" id="SECID0EX6AK"><title>Description.</title><p>Annual herbs, subshrubs or shrubs, monoecious or dioecious, covered with bladder hairs having short basal cell and globular terminal cell; occasionally, other hair types (simple bristle-like or curved hairs) can be detected under higher magnification. Leaves alternate or opposite, simple, flat, petiolate. Inflorescence leafy or not, consisting of few or numerous flowers that are usually unisexual. The male and bisexual flowers are enclosed by (3–4)5 green perianth segments that remain unchanged at fruiting in bisexual flowers; female flowers enclosed by two accrescent perianth segments [valves] (often called ‘bracteoles’ or bract-like cover) that are free or connate to varying degrees. Seeds have a vertical embryo, some seeds rarely with horizontally orientated embryo. Often (in annual species) heterospermy is present (seed coat black and brown/red).</p><p>The largest genus amongst the <tp:taxon-name><tp:taxon-name-part taxon-name-part-type="family">Chenopodiaceae</tp:taxon-name-part></tp:taxon-name> (~260 species).</p></tp:treatment-sec><ref-list><ref id="B66"><mixed-citation xmlns:xlink="http://www.w3.org/1999/xlink" xlink:type="simple"><person-group><name name-style="western"><surname>McNeill</surname><given-names>J</given-names></name><name name-style="western"><surname>Bassett</surname><given-names>IJ</given-names></name><name name-style="western"><surname>Crompton</surname><given-names>CW</given-names></name><name name-style="western"><surname>Taschereau</surname><given-names>PM</given-names></name></person-group> (<year>1983</year>) <article-title>Taxonomic and nomenclatural notes on <italic><tp:taxon-name><tp:taxon-name-part taxon-name-part-type="genus">Atriplex</tp:taxon-name-part></tp:taxon-name></italic> L. (<tp:taxon-name><tp:taxon-name-part taxon-name-part-type="family">Chenopodiaceae</tp:taxon-name-part></tp:taxon-name>).</article-title><source>Taxon</source><volume>32</volume>(<issue>4</issue>): <fpage>549</fpage>–<lpage>556</lpage>. <ext-link xlink:type="simple" ext-link-type="doi" xlink:href="10.2307/1221723">https://doi.org/10.2307/1221723</ext-link></mixed-citation></ref></ref-list></tp:taxon-treatment>
