# Supplementary material for: Taxonomic revision of Chenopodiaceae in Himalaya and Tibet
Source: PhytoKeys. 2019 Jan 31;(116):1–141. doi: 10.3897/phytokeys.116.27301 (PMC6367307; doi:10.3897/phytokeys.116.27301)
Supplement: XML Treatment for Atriplex centralasiatica [file phytokeys.116.27301-treatment20.xml]

<!DOCTYPE tp:taxon-treatment
  PUBLIC "-//TaxonX//DTD Taxonomic Treatment Publishing DTD v0 20100105//EN" "tax-treatment-NSO.dtd">
<tp:taxon-treatment xmlns:tp="http://www.plazi.org/taxpub"><tp:treatment-meta><kwd-group><label>Taxon classification</label><kwd><named-content xmlns:xlink="http://www.w3.org/1999/xlink" content-type="kingdom">Plantae</named-content></kwd><kwd><named-content xmlns:xlink="http://www.w3.org/1999/xlink" content-type="order">Caryophyllales</named-content></kwd><kwd><named-content xmlns:xlink="http://www.w3.org/1999/xlink" content-type="family">Chenopodiacea</named-content></kwd></kwd-group><mixed-citation publication-type="journal"><person-group><name><surname>Sukhorukov</surname><given-names>Alexander P.</given-names></name><name><surname>Liu</surname><given-names>Pei-Liang</given-names></name><name><surname>Kushunina</surname><given-names>Maria</given-names></name></person-group><article-title>Taxonomic revision of <tp:taxon-name><tp:taxon-name-part taxon-name-part-type="family">Chenopodiaceae</tp:taxon-name-part></tp:taxon-name> in Himalaya and Tibet</article-title><source>PhytoKeys</source><day>31</day><month>1</month><year>2019</year><volume>2019</volume><issue>116</issue><fpage>1</fpage><lpage>141</lpage><pub-id pub-id-type="doi">10.3897/phytokeys.116.27301</pub-id></mixed-citation></tp:treatment-meta><tp:nomenclature><label>1.</label><tp:taxon-name>
                  <tp:taxon-name-part taxon-name-part-type="genus" reg="Atriplex">Atriplex</tp:taxon-name-part>
                  <tp:taxon-name-part taxon-name-part-type="species" reg="centralasiatica">centralasiatica</tp:taxon-name-part>
                </tp:taxon-name><tp:taxon-authority>Iljin, Act. Inst. Bot. Ac. Sci. USSR, ser. 1, 2: 124 (1936)</tp:taxon-authority></tp:nomenclature><tp:treatment-sec sec-type="Holotype" id="SECID0EPFBK"><title>Holotype.</title><p>[KAZAKHSTAN] Lac. Balchasch, prope Aczie [Balkhash Lake, near Acshi], 19 Sep 1930, <italic>E. Czerniakowska 819</italic> (LE!).</p></tp:treatment-sec><tp:treatment-sec sec-type="Taxonomic notes" id="SECID0EXFBK"><title>Taxonomic notes.</title><p>Some specimens collected in China (e.g. Xinjiang, Xizang and Qinghai), East Kazakhstan and Kyrgyzstan are characterised by the presence of long-stalked bract-like cover of female flowers and such plants were described as <italic><tp:taxon-name><tp:taxon-name-part taxon-name-part-type="genus" reg="Atriplex">A.</tp:taxon-name-part><tp:taxon-name-part taxon-name-part-type="species" reg="megalotheca">megalotheca</tp:taxon-name-part></tp:taxon-name></italic> Popov and <italic><tp:taxon-name><tp:taxon-name-part taxon-name-part-type="genus" reg="Atriplex">A.</tp:taxon-name-part><tp:taxon-name-part taxon-name-part-type="species" reg="tianschanica">tianschanica</tp:taxon-name-part></tp:taxon-name></italic> Pratov. We believe that these two species are indeed varieties of <italic><tp:taxon-name><tp:taxon-name-part taxon-name-part-type="genus" reg="Atriplex">A.</tp:taxon-name-part><tp:taxon-name-part taxon-name-part-type="species" reg="centralasiatica">centralasiatica</tp:taxon-name-part></tp:taxon-name></italic>. In the preliminary, recently constructed ITS tree (Sukhorukov et al. in prep.), the specimens of <italic><tp:taxon-name><tp:taxon-name-part taxon-name-part-type="genus" reg="Atriplex">A.</tp:taxon-name-part><tp:taxon-name-part taxon-name-part-type="species" reg="centralasiatica">centralasiatica</tp:taxon-name-part></tp:taxon-name></italic> and <italic><tp:taxon-name><tp:taxon-name-part taxon-name-part-type="genus" reg="Atriplex">A.</tp:taxon-name-part><tp:taxon-name-part taxon-name-part-type="species" reg="megalotheca">megalotheca</tp:taxon-name-part></tp:taxon-name></italic> (<italic><tp:taxon-name><tp:taxon-name-part taxon-name-part-type="genus" reg="Atriplex">A.</tp:taxon-name-part><tp:taxon-name-part taxon-name-part-type="species" reg="tianschanica">tianschanica</tp:taxon-name-part></tp:taxon-name></italic> was not included in the analysis) are intermixed within one subclade (as a part of the C<sub>4</sub>-<italic><tp:taxon-name><tp:taxon-name-part taxon-name-part-type="genus" reg="Atriplex">Atriplex</tp:taxon-name-part></tp:taxon-name></italic> clade). A closely related <italic><tp:taxon-name><tp:taxon-name-part taxon-name-part-type="genus" reg="Atriplex">Atriplex</tp:taxon-name-part><tp:taxon-name-part taxon-name-part-type="species" reg="sibirica">sibirica</tp:taxon-name-part></tp:taxon-name></italic> possesses bract-like cover with warty or spiny outgrowths, whereas <italic><tp:taxon-name><tp:taxon-name-part taxon-name-part-type="genus" reg="Atriplex">A.</tp:taxon-name-part><tp:taxon-name-part taxon-name-part-type="species" reg="centralasiatica">centralasiatica</tp:taxon-name-part></tp:taxon-name></italic> is distinguished by having two forms of the valves, with and without outgrowths (smooth on dorsal side). The results of the first molecular phylogeny of the genus support the existence of two morphologically similar species, <italic><tp:taxon-name><tp:taxon-name-part taxon-name-part-type="genus" reg="Atriplex">A.</tp:taxon-name-part><tp:taxon-name-part taxon-name-part-type="species" reg="sibirica">sibirica</tp:taxon-name-part></tp:taxon-name></italic> and <italic><tp:taxon-name><tp:taxon-name-part taxon-name-part-type="genus" reg="Atriplex">A.</tp:taxon-name-part><tp:taxon-name-part taxon-name-part-type="species" reg="centralasiatica">centralasiatica</tp:taxon-name-part></tp:taxon-name></italic> (<xref ref-type="bibr" rid="B56">Kadereit et al. 2010</xref>). The distribution area of <italic><tp:taxon-name><tp:taxon-name-part taxon-name-part-type="genus" reg="Atriplex">A.</tp:taxon-name-part><tp:taxon-name-part taxon-name-part-type="species" reg="sibirica">sibirica</tp:taxon-name-part></tp:taxon-name></italic> mostly covers the northern and middle parts of Central Asia and no specimens were seen from Tibet and Himalaya. For this reason, <italic><tp:taxon-name><tp:taxon-name-part taxon-name-part-type="genus" reg="Atriplex">A.</tp:taxon-name-part><tp:taxon-name-part taxon-name-part-type="species" reg="centralasiatica">centralasiatica</tp:taxon-name-part></tp:taxon-name></italic> is still considered to be in its own specific rank.</p></tp:treatment-sec><tp:treatment-sec sec-type="description" id="SECID0EOKBK"><title>Description.</title><p>Annual up to 50 cm, basally branched and forming a tumble-weed habit at the fruiting stage. Leaves triangular or rhombic-triangular, rarely ovate, mostly entire. Inflorescence leafy to the top. Female flowers in axillary clusters and intermixed with male flowers, forming terminal inflorescences. Bract-like cover enclosing the female flowers sessile or pedunculate (peduncles up to 2 cm), rhombic with concrescent (from 1/2 to 2/3) valves 5.0–10.0(15.0) mm long, sclerified and slightly inflated, entire or dentate, either without abaxial outgrowths or with acute outgrowths. Seeds heteromorphic: red seeds convex, 1.5–2.0(2.5) mm in diameter, brown seeds 2.0–2.5(3.0) mm, flattened.</p></tp:treatment-sec><tp:treatment-sec sec-type="habitat" id="SECID0ETKBK"><title>Habitat.</title><p>Screes, roadsides at altitudes of 3500–4800 m a.s.l. (in Himalaya and Tibet). Widespread in Tibet and in some parts of Ladakh (India).</p></tp:treatment-sec><tp:treatment-sec sec-type="phenology" id="SECID0EYKBK"><title>Phenology.</title><p>Flowering: July-September; fruiting: September-October.</p></tp:treatment-sec><tp:treatment-sec sec-type="distribution" id="SECID0E4KBK"><title>Distribution.</title><p>See Fig. <xref ref-type="fig" rid="F16">16</xref>.</p><fig id="F16" position="float" orientation="portrait"><label>Figure 16.</label><caption><p>Distribution map of <italic><tp:taxon-name><tp:taxon-name-part taxon-name-part-type="genus" reg="Atriplex">Atriplex</tp:taxon-name-part><tp:taxon-name-part taxon-name-part-type="species" reg="centralasiatica">centralasiatica</tp:taxon-name-part></tp:taxon-name></italic> (circles) and <italic><tp:taxon-name><tp:taxon-name-part taxon-name-part-type="genus" reg="Atriplex">A.</tp:taxon-name-part><tp:taxon-name-part taxon-name-part-type="species" reg="pallida">pallida</tp:taxon-name-part></tp:taxon-name></italic> (stars).</p></caption><graphic xmlns:xlink="http://www.w3.org/1999/xlink" xlink:href="phytokeys-116-001-g016.jpg" position="float" orientation="portrait" xlink:type="simple" id="oo_260757.jpg"/></fig></tp:treatment-sec><tp:treatment-sec sec-type="material" id="SECID0EKMBK"><title>Specimens examined.</title><p><bold>CHINA</bold>: <bold>Xizang</bold>: <bold>Ngari Prefecture</bold>: [Gar (Gaer) County] Shiquanhe, 4300 m a.s.l., 30 Jul 1974, <!--PageBreak --><italic>Biological Institute Tibet Expedition Team 3749</italic> (PE00121143); Gêrzê (Gaize) County, Datan, 4400 m a.s.l., 8 Sep 1974, <italic>Biological Institute Tibet Expedition Team 4320</italic> (PE00121144, HNWP40796); Zanda (Zhada) County, Qangzê (Xiangzi) Distr., 4100 m a.s.l., 5 Jul 1976, <italic>Qinghai-Tibet Team 76-7926</italic> (PE00121133, PE00121134); Zanda (Zhada) County, Qangzê (Xiangzi) Distr., 4200 m a.s.l., 5 Jul 1976, <italic>Qinghai-Tibet Team Vegetation Group 12768</italic> (PE00165736); Zanda (Zhada) County, Qangzê (Xiangzi) Distr., Rabgyailing (Rebujialin), 4100 m a.s.l., 5 Jul 1976, <italic>Qinghai-Tibet Team Meadow Group 76-083</italic> (PE00541020); Gar (Gaer) County, Moincêr (Menshi) Distr., 4300 m a.s.l., 10 Jul 1976, <italic>Qinghai-Tibet Team 76-7988</italic> (PE00121135, PE00121136, KUN0586474); Gar (Gaer) County, nr Moincêr hot spring, 4400 m a.s.l., 10 Jul 1976, <italic>Qinghai-Tibet Team Vegetation Group 13227</italic> (PE00165737, PE00235125); Gar (Gaer) County, Moincêr (Menshi) Distr., 4300 m a.s.l., 10 Jul 1976, <italic>Qinghai-Tibet Team Meadow Group 76-101</italic> (PE00541019); Rutog (Ritu) County, Rabang (Rebang) Distr., 4300 m a.s.l., 28 Aug 1976, <italic>Qinghai-Tibet Team 76-9125</italic> (PE00121139); Rutog (Ritu) County, Rabang (Rebang) Distr., 4500 m a.s.l., 28 Aug 1976, <italic>Qinghai-Tibet Team Meadow Group 76-12971</italic> (PE00541017); Rutog (Ritu) County, Lake Bangong (Pangong Tso), 4250 m a.s.l., 3 Sep 1976, <italic>Qinghai-Tibet Team 76-8743</italic> (PE00121140, PE00121141, PE00121142); Rutog (Ritu) County, Lake Bangong (Pangong Tso), 4220 m a.s.l., 3 Sep 1976, <italic>Qinghai-Tibet Team Meadow Group 76-237</italic> (PE00541015, PE00541016); Rutog (Ritu) County, E Lake Bangong (Pangong Tso), 4250 m a.s.l., 3 Sep 1976, <italic>Qinghai-Tibet Team Vegetation Group 13551</italic> (PE00165735); Gêrzê (Gaize) County, Marmê (Mami) Distr., 4500 m a.s.l., 8 Sep 1976, <italic>Gansu Agriculture University 159</italic> (PE00541018); Gêrzê (Gaize) County, Marmê (Mami) Distr., Camco (Chacuo), 4500 m a.s.l., 8 Sep 1976, <italic>Qinghai-Tibet Team 10152</italic> (PE00121131, KUN0586476); Rutog County, Bangong lake (Pangong Tso), 4300 m a.s.l., 3 Sep 1990, <italic>Y. Fei</italic> et al. <italic>737 &amp; 741</italic> (KUN0264613, KUN0264614); <bold>Xigazê Prefecture</bold>: Gyirong (Jilong) County, 4150 m a.s.l., 28 Jul 1975, <italic>Qinghai-Tibet Team 7083</italic> (PE00121130); <bold>Lhasa City</bold>: Kyichu valley, E of Lhasa, Aug 1904, <italic>H.J. Walton &amp; F.E. Younghusband</italic> s.n. (K); <bold>Shannan Prefecture</bold>: Cona (Cuona) County, 4300 m a.s.l., 24 Aug 1975, <italic>Qinghai-Tibet Team Additional Group 751508</italic> (PE00121137, PE00121138, KUN0587334); South Tibet, Subansiri tributary Lhuenze–Cona (Camp 11), <named-content xmlns:xlink="http://www.w3.org/1999/xlink" content-type="dwc:verbatimCoordinates" xlink:type="simple"><named-content content-type="geo-json" specific-use="{&#34;type&#34;:&#34;Point&#34;,&#34;coordinates&#34;:[92.133333,28.383333]}" id="NCID0EIOBK" xlink:type="simple">28°23'N, 92°8'E</named-content></named-content>, 4300 m a.s.l., 1 Aug 1998, <italic>B. Dickoré 10293</italic> (MSB144289); Cona (Cuona) County, 4000 m a.s.l., 16 Aug 1977, <italic>B.Z. Guo</italic> et al. <italic>22787</italic> (WUK0344207);</p><p><bold>INDIA</bold> (new records for the country): <bold>Jammu &amp; Kashmir</bold>: Ladakh, Rupshu, 4 Sep 1970, 4600 m a.s.l., <italic>U.C. Bhattacharyya 41004</italic> (BSD); Ladakh, Lukung vill., 29 Aug 1976, <italic>B.M. Wadhwa 60146 &amp; 60176</italic> (BSD); Ladakh, Indus valley, Stot (E) [Stod River valley] Sumdo to Zildat La, 4760 m a.s.l., 15 Sep 2003, <italic>L. Klimeš 3493</italic> (PRA); Ladakh, Rupshu, Samad Rakchan vill., <named-content xmlns:xlink="http://www.w3.org/1999/xlink" content-type="dwc:verbatimCoordinates" xlink:type="simple"><named-content content-type="geo-json" specific-use="{&#34;type&#34;:&#34;Point&#34;,&#34;coordinates&#34;:[78.029722,33.345556]}" id="NCID0ECPBK" xlink:type="simple">33°20'44"N, 78°1'47"E</named-content></named-content>, 4620 m a.s.l., 7 Sep 2005, <italic>L. Klimeš 6249</italic> (PRA).</p><p>The records from India (Ladakh) were previously identified as <italic><tp:taxon-name><tp:taxon-name-part taxon-name-part-type="genus" reg="Atriplex">A.</tp:taxon-name-part><tp:taxon-name-part taxon-name-part-type="species" reg="pamirica">pamirica</tp:taxon-name-part></tp:taxon-name></italic> Iljin.</p></tp:treatment-sec><tp:treatment-sec sec-type="distribution" id="SECID0EWPBK"><title>General distribution.</title><p>Widespread in Central Asia and Tibet (Asian part of Russia, China, Kazakhstan, Kyrgyzstan, North India, Mongolia, Tajikistan and E Uzbekistan).</p><!--PageBreak --></tp:treatment-sec><ref-list><ref id="B56"><mixed-citation xmlns:xlink="http://www.w3.org/1999/xlink" xlink:type="simple"><person-group><name name-style="western"><surname>Kadereit</surname><given-names>G</given-names></name><name name-style="western"><surname>Zacharias</surname><given-names>E</given-names></name><name name-style="western"><surname>Mavrodiev</surname><given-names>E</given-names></name><name name-style="western"><surname>Sukhorukov</surname><given-names>AP</given-names></name></person-group> (<year>2010</year>) <article-title>Molecular phylogeny of Atripliceae (<tp:taxon-name><tp:taxon-name-part taxon-name-part-type="subfamily">Chenopodioideae</tp:taxon-name-part></tp:taxon-name>, <tp:taxon-name><tp:taxon-name-part taxon-name-part-type="family">Chenopodiaceae</tp:taxon-name-part></tp:taxon-name>): Implications for systematics, biogeography, flower and fruit evolution, and the origin of C<sub>4</sub> photosynthesis.</article-title><source>American Journal of Botany</source><volume>97</volume>(<issue>10</issue>): <fpage>1664</fpage>–<lpage>1687</lpage>. <ext-link xlink:type="simple" ext-link-type="doi" xlink:href="10.3732/ajb.1000169">https://doi.org/10.3732/ajb.1000169</ext-link></mixed-citation></ref></ref-list></tp:taxon-treatment>
