# Supplementary material for: Taxonomic revision of Chenopodiaceae in Himalaya and Tibet
Source: PhytoKeys. 2019 Jan 31;(116):1–141. doi: 10.3897/phytokeys.116.27301 (PMC6367307; doi:10.3897/phytokeys.116.27301)
Supplement: XML Treatment for Atriplex pallida [file phytokeys.116.27301-treatment21.xml]

<!DOCTYPE tp:taxon-treatment
  PUBLIC "-//TaxonX//DTD Taxonomic Treatment Publishing DTD v0 20100105//EN" "tax-treatment-NSO.dtd">
<tp:taxon-treatment xmlns:tp="http://www.plazi.org/taxpub"><tp:treatment-meta><kwd-group><label>Taxon classification</label><kwd><named-content xmlns:xlink="http://www.w3.org/1999/xlink" content-type="kingdom">Plantae</named-content></kwd><kwd><named-content xmlns:xlink="http://www.w3.org/1999/xlink" content-type="order">Caryophyllales</named-content></kwd><kwd><named-content xmlns:xlink="http://www.w3.org/1999/xlink" content-type="family">Chenopodiacea</named-content></kwd></kwd-group><mixed-citation publication-type="journal"><person-group><name><surname>Sukhorukov</surname><given-names>Alexander P.</given-names></name><name><surname>Liu</surname><given-names>Pei-Liang</given-names></name><name><surname>Kushunina</surname><given-names>Maria</given-names></name></person-group><article-title>Taxonomic revision of <tp:taxon-name><tp:taxon-name-part taxon-name-part-type="family">Chenopodiaceae</tp:taxon-name-part></tp:taxon-name> in Himalaya and Tibet</article-title><source>PhytoKeys</source><day>31</day><month>1</month><year>2019</year><volume>2019</volume><issue>116</issue><fpage>1</fpage><lpage>141</lpage><pub-id pub-id-type="doi">10.3897/phytokeys.116.27301</pub-id></mixed-citation></tp:treatment-meta><tp:nomenclature><label>2.</label><tp:taxon-name>
                  <tp:taxon-name-part taxon-name-part-type="genus" reg="Atriplex">Atriplex</tp:taxon-name-part>
                  <tp:taxon-name-part taxon-name-part-type="species" reg="pallida">pallida</tp:taxon-name-part>
                </tp:taxon-name><tp:taxon-authority>(Moq.) Sukhor., Phytotaxa 226(3): 288 (2015).</tp:taxon-authority><tp:nomenclature-citation-list><tp:nomenclature-citation><tp:taxon-name>
                      <tp:taxon-name-part taxon-name-part-type="genus" reg="Atriplex"/>
                      <tp:taxon-name-part taxon-name-part-type="species" reg="pallida"/>
                    </tp:taxon-name><comment>≡<tp:taxon-name><tp:taxon-name-part taxon-name-part-type="genus" reg="Chenopodium">Chenopodium</tp:taxon-name-part><tp:taxon-name-part taxon-name-part-type="species" reg="pallidum">pallidum</tp:taxon-name-part></tp:taxon-name> Moq., Chenop. Monogr. Enum.: 30 (1840). <bold>Lectotype</bold> (designated by <xref ref-type="bibr" rid="B108">Sukhorukov and Kushunina 2014</xref>): [Probably NE INDIA] Voyage de V. Jacquemont aux Indes Orient., Jacquemont 1377 (P04993339! isolectotypes P00606416! P04993338! P05047853!). Image of the lectotype available at: <ext-link xmlns:xlink="http://www.w3.org/1999/xlink" xlink:type="simple" ext-link-type="uri" xlink:href="https://science.mnhn.fr/institution/mnhn/collection/p/item/p04993339">https://science.mnhn.fr/institution/mnhn/collection/p/item/p04993339</ext-link> (isolectotypes at: <ext-link xmlns:xlink="http://www.w3.org/1999/xlink" xlink:type="simple" ext-link-type="uri" xlink:href="https://science.mnhn.fr/institution/mnhn/collection/p/item/p00606416">https://science.mnhn.fr/institution/mnhn/collection/p/item/p00606416</ext-link><ext-link xmlns:xlink="http://www.w3.org/1999/xlink" xlink:type="simple" ext-link-type="uri" xlink:href="https://science.mnhn.fr/institution/mnhn/collection/p/item/p04993338">https://science.mnhn.fr/institution/mnhn/collection/p/item/p04993338</ext-link><ext-link xmlns:xlink="http://www.w3.org/1999/xlink" xlink:type="simple" ext-link-type="uri" xlink:href="https://science.mnhn.fr/institution/mnhn/collection/p/item/p05047853">https://science.mnhn.fr/institution/mnhn/collection/p/item/p05047853</ext-link>) </comment></tp:nomenclature-citation><tp:nomenclature-citation><tp:taxon-name>
                      <tp:taxon-name-part taxon-name-part-type="genus" reg="Atriplex"/>
                      <tp:taxon-name-part taxon-name-part-type="species" reg="pallida"/>
                    </tp:taxon-name><comment>=<tp:taxon-name><tp:taxon-name-part taxon-name-part-type="genus" reg="Atriplex">Atriplex</tp:taxon-name-part><tp:taxon-name-part taxon-name-part-type="species" reg="schugnanica">schugnanica</tp:taxon-name-part></tp:taxon-name> Iljin, Acta Inst. Bot. Acad. Sc. URSS, ser. 1, 2: 123 (1936). <bold>Lectotype</bold> (designated by Sukhorukov and Tscherneva in <xref ref-type="bibr" rid="B101">Sukhorukov 2006</xref>): [TAJIKISTAN] Roschan, Usoj, in ripa flum. Bartanga [river bank of Bartanga river], in decliviis lapidosis [rocky slopes], 20 Aug 1897, <italic>S. Korshinsky 4692</italic> (LE! isolectotype LE!). </comment></tp:nomenclature-citation></tp:nomenclature-citation-list></tp:nomenclature><tp:treatment-sec sec-type="description" id="SECID0EHTBK"><title>Description.</title><p>Annual up to 70 cm, basally branched with ascending stems. Leaves triangular, oblong or rhombic-triangular, entire or dentate, sometimes with two marginal lobes; upper leaves lanceolate. Inflorescence leafy in lower part. Female flowers in axillary clusters and intermixed with male flowers forming terminal inflorescences. Bract-like cover enclosing the female flowers sessile or shortly pedunculate (peduncles up to 3.0 mm), ovate, rhombic or triangular, 1.2–5.0(7.0) mm long, sclerified but not or slightly inflated, entire or dentate, usually without outgrowths on the back. Seeds heteromorphic: red seeds convex, 0.7–1.2 mm in diameter, brown seeds 1.2–1.8 mm, flattened.</p></tp:treatment-sec><tp:treatment-sec sec-type="habitat" id="SECID0EMTBK"><title>Habitat.</title><p>Screes, sands and ruderal sites; 2600–4800 m a.s.l.</p></tp:treatment-sec><tp:treatment-sec sec-type="phenology" id="SECID0ERTBK"><title>Phenology.</title><p>Flowering: August-September; fruiting: September-October.</p><!--PageBreak --></tp:treatment-sec><tp:treatment-sec sec-type="distribution" id="SECID0EXTBK"><title>Distribution.</title><p>See Fig. <xref ref-type="fig" rid="F16">16</xref>.</p></tp:treatment-sec><tp:treatment-sec sec-type="material" id="SECID0EBUBK"><title>Specimens examined.</title><p><bold>INDIA</bold>: <bold>Jammu &amp; Kashmir</bold>: Ladakh, Rupshu, 4600 m a.s.l., 4 Sep 1970, <italic>U.C. Bhattacharyya 41004</italic> (BSD); Ladakh, 24 Jul 1976, <italic>B.M. Wadhwa 58992</italic> (BSD); Ladakh, Fatula, 3990 m a.s.l., 25 Jul 1976, <italic>B.M. Wadhwa 58984 &amp; 58992</italic> (BSD); Ladakh, Lamayuru, 3400 m a.s.l., 26 Aug 1979, <italic>Bruhn</italic> s.n. (M70063); Ladakh, Saspol, 3120 m a.s.l., 8 Sep 1989, <italic>L. Klimeš &amp; M. Šrůtek 22/8</italic> (PRA); Ladakh, Zanskar Region, Tsarap, Kurgiakh vill., 4100–4150 m a.s.l., 18 Aug 2004, <italic>L. Klimeš 4127</italic> (PRA); Ladakh, Zanskar Region, Tsarap, Shadde, 4150–4290 m a.s.l., 25 Aug 2004, <italic>L. Klimeš 4217</italic> (PRA); Ladakh, Zanskar Region, S of Padum, 3570–3590 m a.s.l., 29 Aug 2004, <italic>L. Klimeš 4289</italic> (PRA); Ladakh, Rupshu Region, Tso Moriri, Thakshang, 4670–4710 m a.s.l., 13 Sep 2005, <italic>L. Klimeš 6299</italic> (PRA); Ladakh, Indus valley, Domkhar Dha, Hanu Pur, 3360–3440 m a.s.l., 9 Sep 2006, <italic>L. Klimeš 7019</italic> (PRA);</p><p><bold>Himachal Pradesh</bold>: Kinnaur [distr.], above Leppa [Lippa], 8000–12000 ft a.s.l., Aug 1847, <italic>T.T. Thomson</italic> s.n. (BM, G, K, M); [Kangra distr.] Nurpur, Jul 1856, [<italic>Schlagintweit</italic>] s.n. (LE); Simla distr., Simla [without date and collector] (K); [Kinnaur distr.] Leppa, 2600 m a.s.l., 17 Aug 1890, <italic>J.H</italic>. <italic>Lace 529</italic> (E); [Border between Himachal Pradesh and Jammu &amp; Kashmir] Lahaul [Lahaul Distr.], Serchu [Sarchu], 13000 ft a.s.l., 30 Jun 1941, <italic>N.L</italic>. <italic>Bor 15116</italic> (DD, K); Bashahr vill., 2900 m a.s.l., 5 Sep 1963, <italic>N.C. Nair 30540</italic> (BSD); [Kinnaur Distr.] Pooh, 3050 m a.s.l., 7 Jun 1972, <italic>K.P. Janardhanan 47780 &amp; 47781</italic> (BSD); Spiti valley, Kibber, 4250 m a.s.l., 2 Aug 1972, <italic>U.C. Bhattacharyya 49260</italic> (BSD); Spiti valley, Tabo vill., 19 Aug 1994, <italic>S.K. Musti &amp; S. Singh 88480</italic> (BSD); Kinnaur Distr., Skiba vill., 9 Oct 1991, <italic>K.P. Janardhanan 46553</italic> (BSD); Spiti Distr., Pin Valley National Park, 27 Aug 2002, <italic>K.C. Sekar 100735</italic> (BSD); <bold>Uttarakhand</bold>: Chamoli Distr., Malari vill., 20 Aug 1979, <italic>B. Nailhani 56011</italic> (BSD).</p></tp:treatment-sec><tp:treatment-sec sec-type="distribution" id="SECID0EJWBK"><title>General distribution.</title><p>Tajikistan, Afghanistan, NE Pakistan, N India. Most likely present in W Xizang (China). Common in Ladakh, many parts of Himachal Pradesh and Uttarakhand (Chamoli Distr.).</p></tp:treatment-sec><tp:treatment-sec><!--Section generated to contain objects referenced in tp:taxon-treatment.--><fig id="F16" position="float" orientation="portrait"><label>Figure 16.</label><caption><p>Distribution map of <italic><tp:taxon-name><tp:taxon-name-part taxon-name-part-type="genus" reg="Atriplex">Atriplex</tp:taxon-name-part><tp:taxon-name-part taxon-name-part-type="species" reg="centralasiatica">centralasiatica</tp:taxon-name-part></tp:taxon-name></italic> (circles) and <italic><tp:taxon-name><tp:taxon-name-part taxon-name-part-type="genus" reg="Atriplex">A.</tp:taxon-name-part><tp:taxon-name-part taxon-name-part-type="species" reg="pallida">pallida</tp:taxon-name-part></tp:taxon-name></italic> (stars).</p></caption><graphic xmlns:xlink="http://www.w3.org/1999/xlink" xlink:href="phytokeys-116-001-g016.jpg" position="float" orientation="portrait" xlink:type="simple" id="oo_260757.jpg"/></fig></tp:treatment-sec><ref-list><ref id="B108"><mixed-citation xmlns:xlink="http://www.w3.org/1999/xlink" xlink:type="simple"><person-group><name name-style="western"><surname>Sukhorukov</surname><given-names>AP</given-names></name><name name-style="western"><surname>Kushunina</surname><given-names>MA</given-names></name></person-group> (<year>2014</year>) <article-title>Taxonomic revision of <tp:taxon-name><tp:taxon-name-part taxon-name-part-type="family">Chenopodiaceae</tp:taxon-name-part></tp:taxon-name> in Nepal.</article-title><source>Phytotaxa</source><volume>191</volume>(<issue>1</issue>): <fpage>10</fpage>–<lpage>44</lpage>. <ext-link xlink:type="simple" ext-link-type="doi" xlink:href="10.11646/phytotaxa.191.1.2">https://doi.org/10.11646/phytotaxa.191.1.2</ext-link></mixed-citation></ref><ref id="B101"><mixed-citation xmlns:xlink="http://www.w3.org/1999/xlink" xlink:type="simple"><person-group><name name-style="western"><surname>Sukhorukov</surname><given-names>AP</given-names></name></person-group> (<year>2006</year>) Zur Systematik und Chorologie der in Russland und den benachbarten Staaten (in den Grenzen der ehemaligen USSR) vorkommenden <italic><tp:taxon-name><tp:taxon-name-part taxon-name-part-type="genus">Atriplex</tp:taxon-name-part></tp:taxon-name></italic>-Arten (<tp:taxon-name><tp:taxon-name-part taxon-name-part-type="family">Chenopodiaceae</tp:taxon-name-part></tp:taxon-name>). Annalen des Naturhistorischen Museums in Wien 108 B: 307–420.</mixed-citation></ref></ref-list></tp:taxon-treatment>
