# Supplementary material for: Taxonomic revision of Chenopodiaceae in Himalaya and Tibet
Source: PhytoKeys. 2019 Jan 31;(116):1–141. doi: 10.3897/phytokeys.116.27301 (PMC6367307; doi:10.3897/phytokeys.116.27301)
Supplement: XML Treatment for Atriplex pamirica [file phytokeys.116.27301-treatment22.xml]

<!DOCTYPE tp:taxon-treatment
  PUBLIC "-//TaxonX//DTD Taxonomic Treatment Publishing DTD v0 20100105//EN" "tax-treatment-NSO.dtd">
<tp:taxon-treatment xmlns:tp="http://www.plazi.org/taxpub"><tp:treatment-meta><kwd-group><label>Taxon classification</label><kwd><named-content xmlns:xlink="http://www.w3.org/1999/xlink" content-type="kingdom">Plantae</named-content></kwd><kwd><named-content xmlns:xlink="http://www.w3.org/1999/xlink" content-type="order">Caryophyllales</named-content></kwd><kwd><named-content xmlns:xlink="http://www.w3.org/1999/xlink" content-type="family">Chenopodiacea</named-content></kwd></kwd-group><mixed-citation publication-type="journal"><person-group><name><surname>Sukhorukov</surname><given-names>Alexander P.</given-names></name><name><surname>Liu</surname><given-names>Pei-Liang</given-names></name><name><surname>Kushunina</surname><given-names>Maria</given-names></name></person-group><article-title>Taxonomic revision of <tp:taxon-name><tp:taxon-name-part taxon-name-part-type="family">Chenopodiaceae</tp:taxon-name-part></tp:taxon-name> in Himalaya and Tibet</article-title><source>PhytoKeys</source><day>31</day><month>1</month><year>2019</year><volume>2019</volume><issue>116</issue><fpage>1</fpage><lpage>141</lpage><pub-id pub-id-type="doi">10.3897/phytokeys.116.27301</pub-id></mixed-citation></tp:treatment-meta><tp:nomenclature><label>3.</label><tp:taxon-name>
                  <tp:taxon-name-part taxon-name-part-type="genus" reg="Atriplex">Atriplex</tp:taxon-name-part>
                  <tp:taxon-name-part taxon-name-part-type="species" reg="pamirica">pamirica</tp:taxon-name-part>
                </tp:taxon-name><tp:taxon-authority>Iljin, Acta Inst. Bot. Ac. Sc. USSR, ser. 1, 2: 124 (1936)</tp:taxon-authority><tp:nomenclature-citation-list><tp:nomenclature-citation><tp:taxon-name>
                      <tp:taxon-name-part taxon-name-part-type="genus" reg="Atriplex">Atriplex</tp:taxon-name-part>
                      <tp:taxon-name-part taxon-name-part-type="species" reg="pamirica">pamirica</tp:taxon-name-part>
                    </tp:taxon-name><comment>Iljin, Acta Inst. Bot. Ac. Sc. USSR, ser. 1, 2: 124 (1936). <bold>Holotype</bold>: [TAJIKISTAN] Khargosh, in ripa lac. Kara-kul [bank of Kara-kul Lake], 30 Jul 1878, <italic>Yu. Ashurbayev</italic> s.n. (LE!).</comment></tp:nomenclature-citation><tp:nomenclature-citation><tp:taxon-name>
                      <tp:taxon-name-part taxon-name-part-type="genus" reg="Atriplex"/>
                      <tp:taxon-name-part taxon-name-part-type="species" reg="pamirica"/>
                    </tp:taxon-name><comment>≡<tp:taxon-name><tp:taxon-name-part taxon-name-part-type="genus" reg="Atriplex">Atriplex</tp:taxon-name-part><tp:taxon-name-part taxon-name-part-type="species" reg="tatarica">tatarica</tp:taxon-name-part><tp:taxon-name-part taxon-name-part-type="infraspecific-rank">var.</tp:taxon-name-part><tp:taxon-name-part taxon-name-part-type="variety" reg="pamirica">pamirica</tp:taxon-name-part></tp:taxon-name> (Iljin) G.L.Chu in Kung &amp; Tsien, Fl. Reipubl. Pop. Sin. 25(2): 46 (1979). </comment></tp:nomenclature-citation></tp:nomenclature-citation-list></tp:nomenclature><tp:treatment-sec sec-type="Taxonomic notes" id="SECID0EYYBK"><title>Taxonomic notes.</title><p><italic><tp:taxon-name><tp:taxon-name-part taxon-name-part-type="genus" reg="Atriplex">Atriplex</tp:taxon-name-part><tp:taxon-name-part taxon-name-part-type="species" reg="pamirica">pamirica</tp:taxon-name-part></tp:taxon-name></italic> is a morphologically highly recognisable species (<xref ref-type="bibr" rid="B101">Sukhorukov 2006</xref>). The varietal rank <tp:taxon-name><tp:taxon-name-part taxon-name-part-type="genus" reg="Atriplex">Atriplex</tp:taxon-name-part><tp:taxon-name-part taxon-name-part-type="species" reg="tatarica">tatarica</tp:taxon-name-part><tp:taxon-name-part taxon-name-part-type="infraspecific-rank">var.</tp:taxon-name-part><tp:taxon-name-part taxon-name-part-type="variety" reg="pamirica">pamirica</tp:taxon-name-part></tp:taxon-name>, proposed by Chu in Kung and Tsien (1979), cannot be accepted. <italic><tp:taxon-name><tp:taxon-name-part taxon-name-part-type="genus" reg="Atriplex">Atriplex</tp:taxon-name-part><tp:taxon-name-part taxon-name-part-type="species" reg="tatarica">tatarica</tp:taxon-name-part></tp:taxon-name></italic> is a taller plant with an aphyllous or bracteose inflorescence. The results of molecular phylogeny have confirmed the specific rank of <italic><tp:taxon-name><tp:taxon-name-part taxon-name-part-type="genus" reg="Atriplex">A.</tp:taxon-name-part><tp:taxon-name-part taxon-name-part-type="species" reg="pamirica">pamirica</tp:taxon-name-part></tp:taxon-name></italic> (<xref ref-type="bibr" rid="B56">Kadereit et al. 2010</xref>).</p><!--PageBreak --></tp:treatment-sec><tp:treatment-sec sec-type="description" id="SECID0EZ1BK"><title>Description.</title><p>Annual up to 30(50) cm, branched at the base with ascending stems but not forming tumble-weed habit at the fruiting stage. Stems and leaves covered with white and brown bladder hairs. Leaves grey on both sides, oblong or spatulate, entire or crisp. Inflorescence leafy. Bract-like cover enclosing the female flowers 3.0–7.0 mm long, rhombic, entire or dentate with concrescent (up to 1/3–1/2) valves, valves sessile or pedicellate (pedicels up to 3 mm), sclerified and inflated in the lower part, abaxial surface smooth or with two small outgrowths. Seeds heteromorphic: red seeds convex, 1.0–1.7 mm, brown seeds flattened, 1.2–1.8 mm.</p></tp:treatment-sec><tp:treatment-sec sec-type="habitat" id="SECID0E51BK"><title>Habitat.</title><p>Screes or roadsides at altitudes of 3500–5300 m a.s.l.</p></tp:treatment-sec><tp:treatment-sec sec-type="phenology" id="SECID0ED2BK"><title>Phenology.</title><p>Flowering: July-September; fruiting: September-October.</p></tp:treatment-sec><tp:treatment-sec sec-type="distribution" id="SECID0EI2BK"><title>Distribution.</title><p>See Fig. <xref ref-type="fig" rid="F17">17</xref>.</p><fig id="F17" position="float" orientation="portrait"><label>Figure 17.</label><caption><p>Distribution map of <italic><tp:taxon-name><tp:taxon-name-part taxon-name-part-type="genus" reg="Atriplex">Atriplex</tp:taxon-name-part><tp:taxon-name-part taxon-name-part-type="species" reg="pamirica">pamirica</tp:taxon-name-part></tp:taxon-name></italic> (circles), <italic><tp:taxon-name><tp:taxon-name-part taxon-name-part-type="genus" reg="Atriplex">A.</tp:taxon-name-part><tp:taxon-name-part taxon-name-part-type="species" reg="hortensis">hortensis</tp:taxon-name-part></tp:taxon-name></italic> (stars) and <italic><tp:taxon-name><tp:taxon-name-part taxon-name-part-type="genus" reg="Microgynoecium">Microgynoecium</tp:taxon-name-part><tp:taxon-name-part taxon-name-part-type="species" reg="tibeticum">tibeticum</tp:taxon-name-part></tp:taxon-name></italic> (triangles).</p></caption><graphic xmlns:xlink="http://www.w3.org/1999/xlink" xlink:href="phytokeys-116-001-g017.jpg" position="float" orientation="portrait" xlink:type="simple" id="oo_260758.jpg"/></fig></tp:treatment-sec><tp:treatment-sec sec-type="material" id="SECID0EA4BK"><title>Specimens examined.</title><p><bold>INDIA</bold>: <bold>Jammu &amp; Kashmir</bold>: Ladakh, Rupshu Region, Samad Rakchan, Pongunagu, <named-content xmlns:xlink="http://www.w3.org/1999/xlink" content-type="dwc:verbatimCoordinates" xlink:type="simple"><named-content content-type="geo-json" specific-use="{&#34;type&#34;:&#34;Point&#34;,&#34;coordinates&#34;:[77.950000,33.366667]}" id="NCID0EN4BK" xlink:type="simple">33°22'N, 77°57'E</named-content></named-content>, 4670 m a.s.l., 29 Aug 1998, <italic>L. Klimeš 254</italic> (PRA); Ladakh, Rupshu Region, Tso Moriri, 5170–5200 m a.s.l., 12 Aug 2001, <italic>L. Klimeš 1335</italic> (PRA); Ladakh, Pangong Region, Spangmik, 4300–4320 m a.s.l., 9 Sep 2002, <italic>L. Klimeš 2678</italic> (PRA).</p></tp:treatment-sec><tp:treatment-sec sec-type="distribution" id="SECID0EY4BK"><title>General distribution.</title><p>Tajikistan, Afghanistan, NE Pakistan and N India. Most likely, present in NW Xizang (China).</p></tp:treatment-sec><ref-list><ref id="B101"><mixed-citation xmlns:xlink="http://www.w3.org/1999/xlink" xlink:type="simple"><person-group><name name-style="western"><surname>Sukhorukov</surname><given-names>AP</given-names></name></person-group> (<year>2006</year>) Zur Systematik und Chorologie der in Russland und den benachbarten Staaten (in den Grenzen der ehemaligen USSR) vorkommenden <italic><tp:taxon-name><tp:taxon-name-part taxon-name-part-type="genus">Atriplex</tp:taxon-name-part></tp:taxon-name></italic>-Arten (<tp:taxon-name><tp:taxon-name-part taxon-name-part-type="family">Chenopodiaceae</tp:taxon-name-part></tp:taxon-name>). Annalen des Naturhistorischen Museums in Wien 108 B: 307–420.</mixed-citation></ref><ref id="B56"><mixed-citation xmlns:xlink="http://www.w3.org/1999/xlink" xlink:type="simple"><person-group><name name-style="western"><surname>Kadereit</surname><given-names>G</given-names></name><name name-style="western"><surname>Zacharias</surname><given-names>E</given-names></name><name name-style="western"><surname>Mavrodiev</surname><given-names>E</given-names></name><name name-style="western"><surname>Sukhorukov</surname><given-names>AP</given-names></name></person-group> (<year>2010</year>) <article-title>Molecular phylogeny of Atripliceae (<tp:taxon-name><tp:taxon-name-part taxon-name-part-type="subfamily">Chenopodioideae</tp:taxon-name-part></tp:taxon-name>, <tp:taxon-name><tp:taxon-name-part taxon-name-part-type="family">Chenopodiaceae</tp:taxon-name-part></tp:taxon-name>): Implications for systematics, biogeography, flower and fruit evolution, and the origin of C<sub>4</sub> photosynthesis.</article-title><source>American Journal of Botany</source><volume>97</volume>(<issue>10</issue>): <fpage>1664</fpage>–<lpage>1687</lpage>. <ext-link xlink:type="simple" ext-link-type="doi" xlink:href="10.3732/ajb.1000169">https://doi.org/10.3732/ajb.1000169</ext-link></mixed-citation></ref></ref-list></tp:taxon-treatment>
