# Supplementary material for: Taxonomic revision of Chenopodiaceae in Himalaya and Tibet
Source: PhytoKeys. 2019 Jan 31;(116):1–141. doi: 10.3897/phytokeys.116.27301 (PMC6367307; doi:10.3897/phytokeys.116.27301)
Supplement: XML Treatment for Atriplex hortensis [file phytokeys.116.27301-treatment23.xml]

<!DOCTYPE tp:taxon-treatment
  PUBLIC "-//TaxonX//DTD Taxonomic Treatment Publishing DTD v0 20100105//EN" "tax-treatment-NSO.dtd">
<tp:taxon-treatment xmlns:tp="http://www.plazi.org/taxpub"><tp:treatment-meta><kwd-group><label>Taxon classification</label><kwd><named-content xmlns:xlink="http://www.w3.org/1999/xlink" content-type="kingdom">Plantae</named-content></kwd><kwd><named-content xmlns:xlink="http://www.w3.org/1999/xlink" content-type="order">Caryophyllales</named-content></kwd><kwd><named-content xmlns:xlink="http://www.w3.org/1999/xlink" content-type="family">Chenopodiacea</named-content></kwd></kwd-group><mixed-citation publication-type="journal"><person-group><name><surname>Sukhorukov</surname><given-names>Alexander P.</given-names></name><name><surname>Liu</surname><given-names>Pei-Liang</given-names></name><name><surname>Kushunina</surname><given-names>Maria</given-names></name></person-group><article-title>Taxonomic revision of <tp:taxon-name><tp:taxon-name-part taxon-name-part-type="family">Chenopodiaceae</tp:taxon-name-part></tp:taxon-name> in Himalaya and Tibet</article-title><source>PhytoKeys</source><day>31</day><month>1</month><year>2019</year><volume>2019</volume><issue>116</issue><fpage>1</fpage><lpage>141</lpage><pub-id pub-id-type="doi">10.3897/phytokeys.116.27301</pub-id></mixed-citation></tp:treatment-meta><tp:nomenclature><label>4.</label><tp:taxon-name>
                  <tp:taxon-name-part taxon-name-part-type="genus" reg="Atriplex">Atriplex</tp:taxon-name-part>
                  <tp:taxon-name-part taxon-name-part-type="species" reg="hortensis">hortensis</tp:taxon-name-part>
                </tp:taxon-name><tp:taxon-authority>L., Sp. Pl.: 1053 (1753)</tp:taxon-authority><tp:nomenclature-citation-list><tp:nomenclature-citation><tp:taxon-name>
                      <tp:taxon-name-part taxon-name-part-type="genus" reg="Atriplex"/>
                      <tp:taxon-name-part taxon-name-part-type="species" reg="hortensis"/>
                    </tp:taxon-name><comment><bold>Lectotype</bold> (designated by <xref ref-type="bibr" rid="B66">McNeill et al. 1983</xref>): Hort. Sicc. Cliff. (BM000647538! image of the lectotype available at <ext-link xmlns:xlink="http://www.w3.org/1999/xlink" xlink:type="simple" ext-link-type="uri" xlink:href="http://www.nhm.ac.uk/resources/research-curation/projects/clifford-herbarium/lgimages/BM000647538.JPG">http://www.nhm.ac.uk/resources/research-curation/projects/clifford-herbarium/lgimages/BM000647538.JPG</ext-link>). </comment></tp:nomenclature-citation><tp:nomenclature-citation><tp:taxon-name>
                      <tp:taxon-name-part taxon-name-part-type="genus" reg="Atriplex"/>
                      <tp:taxon-name-part taxon-name-part-type="species" reg="hortensis"/>
                    </tp:taxon-name><comment>=<tp:taxon-name><tp:taxon-name-part taxon-name-part-type="genus" reg="Atriplex">A.</tp:taxon-name-part><tp:taxon-name-part taxon-name-part-type="species" reg="heterantha">heterantha</tp:taxon-name-part></tp:taxon-name> Wight, Icon. Pl. Ind. Orient. 5: tab. 1787 (1852). <bold>Holotype</bold>: [INDIA] Coimbatore, Nov 1849 [<italic>Wight</italic>] <italic>2481</italic> (K000898565!). </comment></tp:nomenclature-citation><tp:nomenclature-citation><tp:taxon-name>
                      <tp:taxon-name-part taxon-name-part-type="genus" reg="Atriplex"/>
                      <tp:taxon-name-part taxon-name-part-type="species" reg="hortensis"/>
                    </tp:taxon-name><comment>=<tp:taxon-name><tp:taxon-name-part taxon-name-part-type="genus" reg="Atriplex">A.</tp:taxon-name-part><tp:taxon-name-part taxon-name-part-type="species" reg="microtheca">microtheca</tp:taxon-name-part></tp:taxon-name> Moq. in DC., Prodr. 13(2): 91 (1849) nom. illegit., non Fries 1835. <bold>Type</bold>: not selected. </comment></tp:nomenclature-citation></tp:nomenclature-citation-list></tp:nomenclature><tp:treatment-sec sec-type="description" id="SECID0ERACK"><title>Description.</title><p>Annual up to 150 cm, erect, usually branched. Leaf petioles 1.5–4.0 cm, blades 4.0–15.0(22.0) × 3.5–7.0(8.0–20.0) cm, triangular-hastate or ovoid, entire or dentate, basally slightly cordate or rounded, apically obtuse, green or reddish, glabrous or with scattered bladder hairs abaxially. Inflorescence mostly basally leafy, spike-like. As a rule, three kinds of flowers are present: (i) male flowers surrounded by a perianth with (4)5 segments, (ii) bisexual flowers surrounded by a perianth with (4)5 segments (sometimes not observed in the Indian specimens) and (iii) female flowers supported only by two accrescent, basally connate perianth valves forming a bract-like cover up to 12.0(15.0–20.0) mm in diameter, valves sessile or sometimes tapered into a peduncle up to 5 mm long (seen on Indian material). Seeds heteromorphic (three seed types present on one individual). Black seeds (1.6–1.8 mm in diameter) are formed in second (ii) and third (iii) flower types while the brownish ones (2.0–3.5 mm) are usually yielded by female (iii) flowers.</p><!--PageBreak --></tp:treatment-sec><tp:treatment-sec sec-type="habitat" id="SECID0EXACK"><title>Habitat.</title><p>Disturbed places (cultivated in vegetable gardens or as a weed); 2500–3600 m a.s.l. (in our area).</p></tp:treatment-sec><tp:treatment-sec sec-type="phenology" id="SECID0E3ACK"><title>Phenology.</title><p>Flowering: July-September; fruiting: September-October.</p></tp:treatment-sec><tp:treatment-sec sec-type="distribution" id="SECID0EBBCK"><title>Distribution.</title><p>See Fig. <xref ref-type="fig" rid="F17">17</xref>.</p></tp:treatment-sec><tp:treatment-sec sec-type="material" id="SECID0ELBCK"><title>Specimens examined.</title><p><bold>INDIA: Jammu &amp; Kashmir</bold>: Ladakh, Leh, 1856, <italic>Schlagintweit</italic> [several sheets s.n., <italic>nrs 9 &amp; 10</italic>] (BM, G, P04930288); Ladakh, Upschi to Leh, Aug 1856, <italic>Schlagintweit 1290</italic> (E); Ladakh, Chushul, 5500 m a.s.l., 24 Sep 1975, <italic>M.V. Viswanathan 55009</italic> (BSD); Ladakh, Indus valley, Domkhar Dha, Hanu-Thang vill., 2810 m a.s.l., 31 Aug 2002, <italic>L. Klimeš 2554</italic> (PRA); Ladakh, Zanskar Region, S of Padum, 3580 m a.s.l., 1 Sep 2003, <italic>L. Klimeš 3418</italic> (PRA); Ladakh, Leh, 3450 m a.s.l., 28 Sep 2003, <italic>L. Klimeš 3655</italic> (PRA); Ladakh, Suru Region, Baroo, 2730 m a.s.l., 18 Sep 2004, <italic>L. Klimeš 4912</italic> (PRA); Ladakh, Indus valley, Domkhar Dha, Hagnis vill., 3150–3250 m a.s.l., 13 Sep 2006, <italic>L. Klimeš 7169</italic> (PRA);</p><p><bold>NEPAL</bold>: “<tp:taxon-name>Napalia</tp:taxon-name>” [without precise location and year] 1821, <italic>R. Wight 9089</italic> (K, LE).</p></tp:treatment-sec><tp:treatment-sec sec-type="distribution" id="SECID0EZCCK"><title>General distribution.</title><p>Eurasia (seems to be native in southern Europe and Turkey only); cultivated and sometimes well-established in Northern Himalaya, North and South America and Australia.</p></tp:treatment-sec><tp:treatment-sec><!--Section generated to contain objects referenced in tp:taxon-treatment.--><fig id="F17" position="float" orientation="portrait"><label>Figure 17.</label><caption><p>Distribution map of <italic><tp:taxon-name><tp:taxon-name-part taxon-name-part-type="genus" reg="Atriplex">Atriplex</tp:taxon-name-part><tp:taxon-name-part taxon-name-part-type="species" reg="pamirica">pamirica</tp:taxon-name-part></tp:taxon-name></italic> (circles), <italic><tp:taxon-name><tp:taxon-name-part taxon-name-part-type="genus" reg="Atriplex">A.</tp:taxon-name-part><tp:taxon-name-part taxon-name-part-type="species" reg="hortensis">hortensis</tp:taxon-name-part></tp:taxon-name></italic> (stars) and <italic><tp:taxon-name><tp:taxon-name-part taxon-name-part-type="genus" reg="Microgynoecium">Microgynoecium</tp:taxon-name-part><tp:taxon-name-part taxon-name-part-type="species" reg="tibeticum">tibeticum</tp:taxon-name-part></tp:taxon-name></italic> (triangles).</p></caption><graphic xmlns:xlink="http://www.w3.org/1999/xlink" xlink:href="phytokeys-116-001-g017.jpg" position="float" orientation="portrait" xlink:type="simple" id="oo_260758.jpg"/></fig></tp:treatment-sec><ref-list><ref id="B66"><mixed-citation xmlns:xlink="http://www.w3.org/1999/xlink" xlink:type="simple"><person-group><name name-style="western"><surname>McNeill</surname><given-names>J</given-names></name><name name-style="western"><surname>Bassett</surname><given-names>IJ</given-names></name><name name-style="western"><surname>Crompton</surname><given-names>CW</given-names></name><name name-style="western"><surname>Taschereau</surname><given-names>PM</given-names></name></person-group> (<year>1983</year>) <article-title>Taxonomic and nomenclatural notes on <italic><tp:taxon-name><tp:taxon-name-part taxon-name-part-type="genus">Atriplex</tp:taxon-name-part></tp:taxon-name></italic> L. (<tp:taxon-name><tp:taxon-name-part taxon-name-part-type="family">Chenopodiaceae</tp:taxon-name-part></tp:taxon-name>).</article-title><source>Taxon</source><volume>32</volume>(<issue>4</issue>): <fpage>549</fpage>–<lpage>556</lpage>. <ext-link xlink:type="simple" ext-link-type="doi" xlink:href="10.2307/1221723">https://doi.org/10.2307/1221723</ext-link></mixed-citation></ref></ref-list></tp:taxon-treatment>
