# Supplementary material for: Taxonomic revision of Chenopodiaceae in Himalaya and Tibet
Source: PhytoKeys. 2019 Jan 31;(116):1–141. doi: 10.3897/phytokeys.116.27301 (PMC6367307; doi:10.3897/phytokeys.116.27301)
Supplement: XML Treatment for Microgynoecium [file phytokeys.116.27301-treatment24.xml]

<!DOCTYPE tp:taxon-treatment
  PUBLIC "-//TaxonX//DTD Taxonomic Treatment Publishing DTD v0 20100105//EN" "tax-treatment-NSO.dtd">
<tp:taxon-treatment xmlns:tp="http://www.plazi.org/taxpub"><tp:treatment-meta><kwd-group><label>Taxon classification</label><kwd><named-content xmlns:xlink="http://www.w3.org/1999/xlink" content-type="kingdom">Plantae</named-content></kwd><kwd><named-content xmlns:xlink="http://www.w3.org/1999/xlink" content-type="order">Caryophyllales</named-content></kwd><kwd><named-content xmlns:xlink="http://www.w3.org/1999/xlink" content-type="family">Chenopodiacea</named-content></kwd></kwd-group><mixed-citation publication-type="journal"><person-group><name><surname>Sukhorukov</surname><given-names>Alexander P.</given-names></name><name><surname>Liu</surname><given-names>Pei-Liang</given-names></name><name><surname>Kushunina</surname><given-names>Maria</given-names></name></person-group><article-title>Taxonomic revision of <tp:taxon-name><tp:taxon-name-part taxon-name-part-type="family">Chenopodiaceae</tp:taxon-name-part></tp:taxon-name> in Himalaya and Tibet</article-title><source>PhytoKeys</source><day>31</day><month>1</month><year>2019</year><volume>2019</volume><issue>116</issue><fpage>1</fpage><lpage>141</lpage><pub-id pub-id-type="doi">10.3897/phytokeys.116.27301</pub-id></mixed-citation></tp:treatment-meta><tp:nomenclature><label>5.</label><tp:taxon-name>
                  <tp:taxon-name-part taxon-name-part-type="genus" reg="Microgynoecium">Microgynoecium</tp:taxon-name-part>
                </tp:taxon-name><tp:taxon-authority>Hook.f. in Bentham &amp; Hook.f., Gen. Pl. 3(1): 56 (1880)</tp:taxon-authority><tp:nomenclature-citation-list><tp:nomenclature-citation><tp:taxon-name>
                      <tp:taxon-name-part taxon-name-part-type="genus" reg="Microgynoecium">Microgynoecium</tp:taxon-name-part>
                    </tp:taxon-name><comment>Hook.f. (1880). Type: <tp:taxon-name><tp:taxon-name-part taxon-name-part-type="genus" reg="Microgynoecium">Microgynoecium</tp:taxon-name-part><tp:taxon-name-part taxon-name-part-type="species" reg="tibeticum">tibeticum</tp:taxon-name-part></tp:taxon-name> Hook.f.</comment></tp:nomenclature-citation></tp:nomenclature-citation-list></tp:nomenclature><tp:treatment-sec sec-type="description" id="SECID0E2HCK"><title>Description.</title><p>Monoecious annuals up to 20 cm with scattered, long-stalked bladder hairs; stems branched, prostrate or ascending; at elevations above 5000 m plants <!--PageBreak -->are often cushion-like. Leaves fleshy or not, petiolate (petiole up to 1.5–2.0 cm), green, leaf blades up to 1.5 cm, decreasing in size upwards, entire, rhombic, ovate or oblong, mostly entire or sometimes with small lateral lobes. Male flowers inconspicuous with (4)5 hyaline perianth segments and 2–4 stamens with large (ca. 2.0 mm) protruding filaments in anthesis, anthers ~0.5 mm; female flowers hidden in bract (each bract usually covers 3 female flowers) without a conspicuous perianth. Fruits and seeds dimorphic. The fruits of the first type reddish-brown, 0.9–1.0 mm long, 0.4–0.5 mm thick, ear-like pericarp appendages in the upper part of the fruit up to 0.1 mm and much smaller in the lower part; pericarp one-layered, some cells papillate; seed testa 10–12 µm thick, undulate, outer cell walls with stalactites. The fruits of the second type dark, 1.0–1.5 mm long, 0.75–0.80 mm thick (visibly swollen) with ear-like pericarp outgrowths up to 0.1 mm expressed throughout; pericarp one-layered with papillate cells, 12–15 µm; seed coat testa 20–25 µm thick. Seed coat tegmen of both seed types minute; embryo vertical, annular; perisperm present. The fruit anatomy is similar to that of <italic><tp:taxon-name><tp:taxon-name-part taxon-name-part-type="genus" reg="Archiatriplex">Archiatriplex</tp:taxon-name-part></tp:taxon-name></italic> Chu (<xref ref-type="bibr" rid="B56">Kadereit et al. 2010</xref>), especially in the presence of pericarp outgrowths over the fruit surface (<xref ref-type="bibr" rid="B107">Sukhorukov 2014</xref>).</p><p>One species in Himalaya, Tibet, Pamir and Tian Shan.</p></tp:treatment-sec><ref-list><ref id="B56"><mixed-citation xmlns:xlink="http://www.w3.org/1999/xlink" xlink:type="simple"><person-group><name name-style="western"><surname>Kadereit</surname><given-names>G</given-names></name><name name-style="western"><surname>Zacharias</surname><given-names>E</given-names></name><name name-style="western"><surname>Mavrodiev</surname><given-names>E</given-names></name><name name-style="western"><surname>Sukhorukov</surname><given-names>AP</given-names></name></person-group> (<year>2010</year>) <article-title>Molecular phylogeny of Atripliceae (<tp:taxon-name><tp:taxon-name-part taxon-name-part-type="subfamily">Chenopodioideae</tp:taxon-name-part></tp:taxon-name>, <tp:taxon-name><tp:taxon-name-part taxon-name-part-type="family">Chenopodiaceae</tp:taxon-name-part></tp:taxon-name>): Implications for systematics, biogeography, flower and fruit evolution, and the origin of C<sub>4</sub> photosynthesis.</article-title><source>American Journal of Botany</source><volume>97</volume>(<issue>10</issue>): <fpage>1664</fpage>–<lpage>1687</lpage>. <ext-link xlink:type="simple" ext-link-type="doi" xlink:href="10.3732/ajb.1000169">https://doi.org/10.3732/ajb.1000169</ext-link></mixed-citation></ref><ref id="B107"><mixed-citation xmlns:xlink="http://www.w3.org/1999/xlink" xlink:type="simple"><person-group><name name-style="western"><surname>Sukhorukov</surname><given-names>AP</given-names></name></person-group> (<year>2014</year>) The carpology of the <tp:taxon-name><tp:taxon-name-part taxon-name-part-type="family">Chenopodiaceae</tp:taxon-name-part></tp:taxon-name> with reference to the phylogeny, systematics and diagnostics of its representatives. Grif &amp; Co., Tula. [in Russian with English summary]</mixed-citation></ref></ref-list></tp:taxon-treatment>
