# Supplementary material for: Taxonomic revision of Chenopodiaceae in Himalaya and Tibet
Source: PhytoKeys. 2019 Jan 31;(116):1–141. doi: 10.3897/phytokeys.116.27301 (PMC6367307; doi:10.3897/phytokeys.116.27301)
Supplement: XML Treatment for Microgynoecium tibeticum [file phytokeys.116.27301-treatment25.xml]

<!DOCTYPE tp:taxon-treatment
  PUBLIC "-//TaxonX//DTD Taxonomic Treatment Publishing DTD v0 20100105//EN" "tax-treatment-NSO.dtd">
<tp:taxon-treatment xmlns:tp="http://www.plazi.org/taxpub"><tp:treatment-meta><kwd-group><label>Taxon classification</label><kwd><named-content xmlns:xlink="http://www.w3.org/1999/xlink" content-type="kingdom">Plantae</named-content></kwd><kwd><named-content xmlns:xlink="http://www.w3.org/1999/xlink" content-type="order">Caryophyllales</named-content></kwd><kwd><named-content xmlns:xlink="http://www.w3.org/1999/xlink" content-type="family">Chenopodiacea</named-content></kwd></kwd-group><mixed-citation publication-type="journal"><person-group><name><surname>Sukhorukov</surname><given-names>Alexander P.</given-names></name><name><surname>Liu</surname><given-names>Pei-Liang</given-names></name><name><surname>Kushunina</surname><given-names>Maria</given-names></name></person-group><article-title>Taxonomic revision of <tp:taxon-name><tp:taxon-name-part taxon-name-part-type="family">Chenopodiaceae</tp:taxon-name-part></tp:taxon-name> in Himalaya and Tibet</article-title><source>PhytoKeys</source><day>31</day><month>1</month><year>2019</year><volume>2019</volume><issue>116</issue><fpage>1</fpage><lpage>141</lpage><pub-id pub-id-type="doi">10.3897/phytokeys.116.27301</pub-id></mixed-citation></tp:treatment-meta><tp:nomenclature><label>1.</label><tp:taxon-name>
                  <tp:taxon-name-part taxon-name-part-type="genus" reg="Microgynoecium">Microgynoecium</tp:taxon-name-part>
                  <tp:taxon-name-part taxon-name-part-type="species" reg="tibeticum">tibeticum</tp:taxon-name-part>
                </tp:taxon-name><tp:taxon-authority>Hook.f., Fl. Brit. India 5(13): 9 (1890)</tp:taxon-authority></tp:nomenclature><tp:treatment-sec sec-type="Lectotype" id="SECID0EXJCK"><title>Lectotype</title><p>(designated by <xref ref-type="bibr" rid="B108">Sukhorukov and Kushunina 2014</xref>): [INDIA, Uttarakhand State, Kumaon Division] Topedunga, 15000 ft a.s.l., <italic>S. Strachey &amp; J.E. Winterbottom 1</italic> (K000898740! image of the lectotype available at <ext-link xmlns:xlink="http://www.w3.org/1999/xlink" xlink:type="simple" ext-link-type="uri" xlink:href="http://apps.kew.org/herbcat/getImage.do?imageBarcode=K000898740">http://apps.kew.org/herbcat/getImage.do?imageBarcode=K000898740</ext-link>, isolectotypes K! P04921830! P04930937!).</p><!--PageBreak --></tp:treatment-sec><tp:treatment-sec sec-type="description" id="SECID0EJKCK"><title>Description.</title><p>See the genus description. <italic><tp:taxon-name><tp:taxon-name-part taxon-name-part-type="genus" reg="Microgynoecium">Microgynoecium</tp:taxon-name-part><tp:taxon-name-part taxon-name-part-type="species" reg="tibeticum">tibeticum</tp:taxon-name-part></tp:taxon-name></italic> is often confused with <italic><tp:taxon-name><tp:taxon-name-part taxon-name-part-type="genus" reg="Chenopodium">Chenopodium</tp:taxon-name-part><tp:taxon-name-part taxon-name-part-type="species" reg="pamiricum">pamiricum</tp:taxon-name-part></tp:taxon-name></italic>; both species are present in North Himalaya at high altitudes. In the early blooming stage, <italic><tp:taxon-name><tp:taxon-name-part taxon-name-part-type="genus" reg="Microgynoecium">M.</tp:taxon-name-part><tp:taxon-name-part taxon-name-part-type="species" reg="tibeticum">tibeticum</tp:taxon-name-part></tp:taxon-name></italic> differs by having unisexual flowers and long (2.0 mm) filaments of stamens protruding from the perianth (<italic><tp:taxon-name><tp:taxon-name-part taxon-name-part-type="genus" reg="Chenopodium">Chenopodium</tp:taxon-name-part><tp:taxon-name-part taxon-name-part-type="species" reg="pamiricum">pamiricum</tp:taxon-name-part></tp:taxon-name></italic> has bisexual flowers and shorter filaments). The fruit and seed characters greatly differ between the genera.</p></tp:treatment-sec><tp:treatment-sec sec-type="habitat" id="SECID0E2LCK"><title>Habitat.</title><p>Screes, grassy slopes or ruderal sites; 3500–5500 m a.s.l.</p></tp:treatment-sec><tp:treatment-sec sec-type="phenology" id="SECID0EAMCK"><title>Phenology.</title><p>Flowering: August-October; fruiting: September-November.</p></tp:treatment-sec><tp:treatment-sec sec-type="distribution" id="SECID0EFMCK"><title>Distribution.</title><p>See Fig. <xref ref-type="fig" rid="F17">17</xref>.</p></tp:treatment-sec><tp:treatment-sec sec-type="material" id="SECID0EPMCK"><title>Specimens examined.</title><p><bold>CHINA: Xizang</bold>: <bold>Ngari Prefecture</bold>: Gêrzê (Gaize) County, 4250 m a.s.l., Aug 1972, <italic>Li 065</italic> (PE00526697); Burang (Pulan) County, Mapam Yumco (lake), 4500 m a.s.l., 24 Aug 1974, <italic>Biological Institute Tibet Expedition Team 4204</italic> (HNWP40746); Coqên (Cuoqin) County, Cêri (Cishi) Distr., 4600 m a.s.l., 17 Sep 1976, <italic>Qinghai-Tibet Team Lang 10331</italic> (PE00526701); Burang (Pulan) County, E Hor (Huoer), <named-content xmlns:xlink="http://www.w3.org/1999/xlink" content-type="dwc:verbatimCoordinates" xlink:type="simple"><named-content content-type="geo-json" specific-use="{&#34;type&#34;:&#34;Point&#34;,&#34;coordinates&#34;:[81.715058,30.714683]}" id="NCID0ECNCK" xlink:type="simple">30°42'52.86"N, 81°42'54.21"E</named-content></named-content>, 4682 m a.s.l., 3 Sep 2012, <italic>FLPH Tibet Expedition 12-0067</italic> (PE); <bold>Nagqu Prefecture</bold>: Xainza (Shenzha) County, 4580 m a.s.l., 19 Jul 1961, <italic>Wang 3582</italic> (PE00526695); Amdo County, 4750 m a.s.l., 14 Aug 1963, <italic>Yang 2233</italic> (WUK); Amdo (Anduo) County, 4750 m a.s.l., 14 Aug 1963, <italic>Z.Y. Qin 10163</italic> (HNWP000180); Baingoin (Ban’ge) County to Lake Qilin (Siling County), 4500–4600 m a.s.l., 17 Jul 1976, <italic>Qinghai-Tibet Team 10630</italic> (PE00526693, KUN0587747); Shuanghu County, 4850 m a.s.l., 21 Jul 1976, <italic>Qinghai-Tibet Team 9751</italic> (PE00526700, KUN0587762); Shuanghu County, 4800 m a.s.l., 2 Aug 1976, <italic>Qinghai-Tibet Team Vegetation Group 12121</italic> (PE00235029), <italic>Qinghai-Tibet Team Vegetation Group 12122</italic> (PE00235045); Xainza (Shenzha) County, 4750 m a.s.l., 1 Sep 1976, <italic>Qinghai-Tibet Team 10099</italic> (KUN0587755); Biru County, 3 Sep 1976, <italic>Qinghai-Tibet Team 11180</italic> (KUN0587749); Amdo, Upper Salween basin, 4 Sep 1989, <italic>B. Dickoré 4675</italic> (MSB157861); Central/East Plateau, Amdo (Ragnag), <named-content xmlns:xlink="http://www.w3.org/1999/xlink" content-type="dwc:verbatimCoordinates" xlink:type="simple"><named-content content-type="geo-json" specific-use="{&#34;type&#34;:&#34;Point&#34;,&#34;coordinates&#34;:[91.716667,32.283333]}" id="NCID0ECOCK" xlink:type="simple">32°17'N, 91°43'E</named-content></named-content>, 4820 m a.s.l., 10 Aug 1993, <italic>G. &amp; S. Miehe 9461/05</italic> (herb. Miehe); Nagqu County, <named-content xmlns:xlink="http://www.w3.org/1999/xlink" content-type="dwc:verbatimCoordinates" xlink:type="simple"><named-content content-type="geo-json" specific-use="{&#34;type&#34;:&#34;Point&#34;,&#34;coordinates&#34;:[92.600000,30.800000]}" id="NCID0EMOCK" xlink:type="simple">30°48'N, 92°36'E</named-content></named-content>, 4750 m a.s.l., 31 Jul 2004, <italic>G. Miehe</italic> et al.. <italic>04-060-05</italic> (herb. Miehe); [Amdo (Anduo) County] Lake Xiketang, <named-content xmlns:xlink="http://www.w3.org/1999/xlink" content-type="dwc:verbatimCoordinates" xlink:type="simple"><named-content content-type="geo-json" specific-use="{&#34;type&#34;:&#34;Point&#34;,&#34;coordinates&#34;:[91.183333,32.066667]}" id="NCID0EYOCK" xlink:type="simple">32°04'N, 91°11'E</named-content></named-content>, 4710 m a.s.l., 2 Aug 2005, <italic>Nölling &amp; Hanspach NX05-039-03</italic> (herb. Miehe); <bold>Xigazê Prefecture</bold>: [Yadong County] Phari [Pagri], 14000 ft a.s.l., 12 Sep 1912, <italic>R. Lepcha 253</italic> (E, G); [Gamba County] Kamba Jong [Kamba Dzong], Sep 1903, <italic>Prain 1172</italic> (B-100655561, K); [Ngamring (Angren) County] Tsabsang Tso, <named-content xmlns:xlink="http://www.w3.org/1999/xlink" content-type="dwc:verbatimCoordinates" xlink:type="simple"><named-content content-type="geo-json" specific-use="{&#34;type&#34;:&#34;Point&#34;,&#34;coordinates&#34;:[86.233333,29.400000]}" id="NCID0EIPCK" xlink:type="simple">29°24'N, 86°14'E</named-content></named-content>, 4900 m a.s.l., 2 Sep 2003, <italic>G. &amp; S. Miehe 03-060-03</italic> (herb. Miehe); <bold>Lhasa City</bold>: Lhünzhub (Linzhou) County, Poindo (Pangduo), 4050 m a.s.l., 7 Oct 1972, <italic>Tibet Chinese Herbal Medicine Survey Team 1945</italic> (PE00526692); NW of Lhasa, Nyainqentanglha Shan, <named-content xmlns:xlink="http://www.w3.org/1999/xlink" content-type="dwc:verbatimCoordinates" xlink:type="simple"><named-content content-type="geo-json" specific-use="{&#34;type&#34;:&#34;Point&#34;,&#34;coordinates&#34;:[90.633333,30.283333]}" id="NCID0EWPCK" xlink:type="simple">30°17'N, 90°38'E</named-content></named-content>, 4850 m a.s.l., 9 Aug 1989, <italic>B. Dickoré 3489</italic> (K, MSB157862); [Damxung (Dangxiong) County] Namtso Lake, <named-content xmlns:xlink="http://www.w3.org/1999/xlink" content-type="dwc:verbatimCoordinates" xlink:type="simple"><named-content content-type="geo-json" specific-use="{&#34;type&#34;:&#34;Point&#34;,&#34;coordinates&#34;:[90.783333,30.900000]}" id="NCID0EAQCK" xlink:type="simple">30°54'N, 90°47'E</named-content></named-content>, 4720 m a.s.l., 14 Sep 2005, <italic>Nölling &amp; Hanspach NX05-256-01</italic> (herb. Miehe); <bold>Shannan Prefecture</bold>: Nêdong (Naidong) County, Zêtang (Zedang) to [Qusum (Qusong) County] Yardoi Chagla (Yaduizhala), 4370 m a.s.l., 16 Jul 1975, <italic>Wu</italic> et al. <italic>75-794</italic> (PE00526704, KUN0587753); [Nagarzê County] Nagarze-Lozhak, <named-content xmlns:xlink="http://www.w3.org/1999/xlink" content-type="dwc:verbatimCoordinates" xlink:type="simple"><named-content content-type="geo-json" specific-use="{&#34;type&#34;:&#34;Point&#34;,&#34;coordinates&#34;:[90.550000,28.483333]}" id="NCID0EQQCK" xlink:type="simple">28°29'N, 90°33'E</named-content></named-content>, 5060 m a.s.l., 23 Jul 1994, <italic>B. Dickoré 9879</italic> (MSB157863); <bold>Qamdo Prefecture</bold>: Baxoi (Basu) County, N of Mt. Dêmo La, 4200 m a.s.l., 17 Aug 1980, <italic>Ni</italic> et al. <italic>1216</italic> (PE00526698);</p><!--PageBreak --><p><bold>INDIA</bold>: <bold>Jammu &amp; Kashmir</bold>: Ladakh, Rupshu, Rachogba, 13400 ft a.s.l., 24 Jun 1931, <italic>W. Koelz 2105</italic> (E, K); Ladakh, Gya, Aug 1933, <italic>W. Koelz 6461</italic> (H1037932); Ladakh, Chushul, 5500 m a.s.l., 24 Aug 1975, <italic>M.V. Viswanathan 55021</italic> (BSD); Ladakh, Taglang La, 18 Aug 1988, <italic>H.J. Chowdhery &amp; B.P. Uniyal 86208</italic> (BSD); Ladakh, Zanskar Region, Zara, Jakang vill., 4580 m a.s.l., 25 Aug 1998, <italic>L. Klimeš 194</italic> (PRA); <bold>Himachal Pradesh</bold>: Lahaul, Kyelong [Kilang], 15000 ft a.s.l., 19 Jul 1941, <italic>N.L</italic>. <italic>Bor 15184</italic> &amp; <italic>R.E</italic>. <italic>Cooper 5462</italic> (B, DD, K); [Simla distr.] Manan, 4500 m a.s.l., 14 Aug 1972, <italic>U.C. Bhattacharyya 49452</italic> (BSD); <bold>Uttarakhand</bold>: [Kumaon division] Topedunga, 15000 ft a.s.l., <italic>S. Strachey &amp; J.E. Winterbottom 1</italic> (K, lectotype!); Kumaon, Kutti valley, 14000–15000 ft a.s.l., 1 Aug 1886, <italic>J.F. Duthie 5952</italic> (K, WU); <bold>Sikkim</bold>: Gholamo [Tso Lhamo lake], 6 Sep 1911, <italic>R. Lepcha 5469</italic> (E); Gongchungchu, 17820 ft a.s.l., 16 Aug 1972, <italic>Pradhan</italic> et al. <italic>118</italic> (E);</p><p><bold>NEPAL</bold>: <bold>Midwestern</bold>: <bold>Karnali Zone</bold>: Below Namja La, 15500 ft a.s.l., 22 Aug 1952, <italic>O. Polunin, W.R. Sykes &amp; L.H.J. Williams 5387</italic> (BM); <bold>Western: Dhaulagiri Zone</bold>: Mustang Distr., Lo-Manthang, NW of Lo-Manthang, 4500 m a.s.l., <named-content xmlns:xlink="http://www.w3.org/1999/xlink" content-type="dwc:verbatimCoordinates" xlink:type="simple"><named-content content-type="geo-json" specific-use="{&#34;type&#34;:&#34;Point&#34;,&#34;coordinates&#34;:[83.916667,29.250000]}" id="NCID0EITCK" xlink:type="simple">29°15'N, 83°55'E</named-content></named-content>, 21 Aug 2002, <italic>F. Miyamoto</italic> et al. <italic>20220226</italic> (E00238922); <bold>Central</bold>: <bold>Bagmati Zone</bold>: [Rasuwa Distr.] Langsisa Kharka, 15000 ft a.s.l., 15 Jun 1949, <italic>O. Polunin 348</italic> (BM).</p></tp:treatment-sec><tp:treatment-sec sec-type="distribution" id="SECID0EXTCK"><title>General distribution.</title><p>Himalaya (rare in Central Himalaya) and Tibet (common). The populations from Tian Shan and Pamir belong to another (undescribed) species (<xref ref-type="bibr" rid="B107">Sukhorukov 2014</xref>).</p></tp:treatment-sec><tp:treatment-sec><!--Section generated to contain objects referenced in tp:taxon-treatment.--><fig id="F17" position="float" orientation="portrait"><label>Figure 17.</label><caption><p>Distribution map of <italic><tp:taxon-name><tp:taxon-name-part taxon-name-part-type="genus" reg="Atriplex">Atriplex</tp:taxon-name-part><tp:taxon-name-part taxon-name-part-type="species" reg="pamirica">pamirica</tp:taxon-name-part></tp:taxon-name></italic> (circles), <italic><tp:taxon-name><tp:taxon-name-part taxon-name-part-type="genus" reg="Atriplex">A.</tp:taxon-name-part><tp:taxon-name-part taxon-name-part-type="species" reg="hortensis">hortensis</tp:taxon-name-part></tp:taxon-name></italic> (stars) and <italic><tp:taxon-name><tp:taxon-name-part taxon-name-part-type="genus" reg="Microgynoecium">Microgynoecium</tp:taxon-name-part><tp:taxon-name-part taxon-name-part-type="species" reg="tibeticum">tibeticum</tp:taxon-name-part></tp:taxon-name></italic> (triangles).</p></caption><graphic xmlns:xlink="http://www.w3.org/1999/xlink" xlink:href="phytokeys-116-001-g017.jpg" position="float" orientation="portrait" xlink:type="simple" id="oo_260758.jpg"/></fig></tp:treatment-sec><ref-list><ref id="B108"><mixed-citation xmlns:xlink="http://www.w3.org/1999/xlink" xlink:type="simple"><person-group><name name-style="western"><surname>Sukhorukov</surname><given-names>AP</given-names></name><name name-style="western"><surname>Kushunina</surname><given-names>MA</given-names></name></person-group> (<year>2014</year>) <article-title>Taxonomic revision of <tp:taxon-name><tp:taxon-name-part taxon-name-part-type="family">Chenopodiaceae</tp:taxon-name-part></tp:taxon-name> in Nepal.</article-title><source>Phytotaxa</source><volume>191</volume>(<issue>1</issue>): <fpage>10</fpage>–<lpage>44</lpage>. <ext-link xlink:type="simple" ext-link-type="doi" xlink:href="10.11646/phytotaxa.191.1.2">https://doi.org/10.11646/phytotaxa.191.1.2</ext-link></mixed-citation></ref><ref id="B107"><mixed-citation xmlns:xlink="http://www.w3.org/1999/xlink" xlink:type="simple"><person-group><name name-style="western"><surname>Sukhorukov</surname><given-names>AP</given-names></name></person-group> (<year>2014</year>) The carpology of the <tp:taxon-name><tp:taxon-name-part taxon-name-part-type="family">Chenopodiaceae</tp:taxon-name-part></tp:taxon-name> with reference to the phylogeny, systematics and diagnostics of its representatives. Grif &amp; Co., Tula. [in Russian with English summary]</mixed-citation></ref></ref-list></tp:taxon-treatment>
