# Supplementary material for: Taxonomic revision of Chenopodiaceae in Himalaya and Tibet
Source: PhytoKeys. 2019 Jan 31;(116):1–141. doi: 10.3897/phytokeys.116.27301 (PMC6367307; doi:10.3897/phytokeys.116.27301)
Supplement: XML Treatment for Blitum [file phytokeys.116.27301-treatment26.xml]

<!DOCTYPE tp:taxon-treatment
  PUBLIC "-//TaxonX//DTD Taxonomic Treatment Publishing DTD v0 20100105//EN" "tax-treatment-NSO.dtd">
<tp:taxon-treatment xmlns:tp="http://www.plazi.org/taxpub"><tp:treatment-meta><kwd-group><label>Taxon classification</label><kwd><named-content xmlns:xlink="http://www.w3.org/1999/xlink" content-type="kingdom">Plantae</named-content></kwd><kwd><named-content xmlns:xlink="http://www.w3.org/1999/xlink" content-type="order">Caryophyllales</named-content></kwd><kwd><named-content xmlns:xlink="http://www.w3.org/1999/xlink" content-type="family">Chenopodiacea</named-content></kwd></kwd-group><mixed-citation publication-type="journal"><person-group><name><surname>Sukhorukov</surname><given-names>Alexander P.</given-names></name><name><surname>Liu</surname><given-names>Pei-Liang</given-names></name><name><surname>Kushunina</surname><given-names>Maria</given-names></name></person-group><article-title>Taxonomic revision of <tp:taxon-name><tp:taxon-name-part taxon-name-part-type="family">Chenopodiaceae</tp:taxon-name-part></tp:taxon-name> in Himalaya and Tibet</article-title><source>PhytoKeys</source><day>31</day><month>1</month><year>2019</year><volume>2019</volume><issue>116</issue><fpage>1</fpage><lpage>141</lpage><pub-id pub-id-type="doi">10.3897/phytokeys.116.27301</pub-id></mixed-citation></tp:treatment-meta><tp:nomenclature><label>6.</label><tp:taxon-name>
                <tp:taxon-name-part taxon-name-part-type="genus" reg="Blitum">Blitum</tp:taxon-name-part>
              </tp:taxon-name><tp:taxon-authority>L., Sp. Pl.: 4 (1753)</tp:taxon-authority><tp:nomenclature-citation-list><tp:nomenclature-citation><tp:taxon-name>
                    <tp:taxon-name-part taxon-name-part-type="genus" reg="Blitum">Blitum</tp:taxon-name-part>
                  </tp:taxon-name><comment>L., Sp. Pl.: 4 (1753). <bold>Lectotype</bold> (designated by <xref ref-type="bibr" rid="B8">Britton and Brown 1913</xref>): <tp:taxon-name><tp:taxon-name-part taxon-name-part-type="genus" reg="Blitum">Blitum</tp:taxon-name-part><tp:taxon-name-part taxon-name-part-type="species" reg="capitatum">capitatum</tp:taxon-name-part></tp:taxon-name> L.</comment></tp:nomenclature-citation><tp:nomenclature-citation><tp:taxon-name>
                    <tp:taxon-name-part taxon-name-part-type="genus" reg="Blitum"/>
                  </tp:taxon-name><comment>=<tp:taxon-name><tp:taxon-name-part taxon-name-part-type="genus" reg="Morocarpus">Morocarpus</tp:taxon-name-part></tp:taxon-name> Boehmer in Ludwig, Def. Gen. Pl., ed. 3: 385 (1760); </comment></tp:nomenclature-citation><tp:nomenclature-citation><tp:taxon-name>
                    <tp:taxon-name-part taxon-name-part-type="genus" reg="Blitum"/>
                  </tp:taxon-name><comment>=<tp:taxon-name><tp:taxon-name-part taxon-name-part-type="genus" reg="Anserina">Anserina</tp:taxon-name-part></tp:taxon-name> Dumort., Fl. Belg.: 21 (1827); <bold>Type</bold>: <tp:taxon-name><tp:taxon-name-part taxon-name-part-type="genus" reg="Anserina">Anserina</tp:taxon-name-part><tp:taxon-name-part taxon-name-part-type="species" reg="bonus-henricus">bonus-henricus</tp:taxon-name-part></tp:taxon-name> (L.) Dumort. (≡<tp:taxon-name><tp:taxon-name-part taxon-name-part-type="genus" reg="Blitum">Blitum</tp:taxon-name-part><tp:taxon-name-part taxon-name-part-type="species" reg="bonus-henricus">bonus-henricus</tp:taxon-name-part></tp:taxon-name> (L.) Reichenb.). </comment></tp:nomenclature-citation><tp:nomenclature-citation><tp:taxon-name>
                    <tp:taxon-name-part taxon-name-part-type="genus" reg="Blitum"/>
                  </tp:taxon-name><comment>=<tp:taxon-name><tp:taxon-name-part taxon-name-part-type="genus" reg="Monolepis">Monolepis</tp:taxon-name-part></tp:taxon-name> Schrad., Ind. Sem. Hort. Gotting.: 4 (1830). <bold>Type</bold>: <tp:taxon-name><tp:taxon-name-part taxon-name-part-type="genus" reg="Monolepis">Monolepis</tp:taxon-name-part><tp:taxon-name-part taxon-name-part-type="species" reg="trifida">trifida</tp:taxon-name-part></tp:taxon-name> Schrad., Ind. Sem. Hort. Gotting.: 4 (1830) =<tp:taxon-name><tp:taxon-name-part taxon-name-part-type="genus" reg="Monolepis">Monolepis</tp:taxon-name-part><tp:taxon-name-part taxon-name-part-type="species" reg="nuttalliana">nuttalliana</tp:taxon-name-part></tp:taxon-name> (Schult.) Green; </comment></tp:nomenclature-citation><tp:nomenclature-citation><tp:taxon-name>
                    <tp:taxon-name-part taxon-name-part-type="genus" reg="Blitum"/>
                  </tp:taxon-name><comment>=<tp:taxon-name><tp:taxon-name-part taxon-name-part-type="genus" reg="Agathophytum">Agathophytum</tp:taxon-name-part></tp:taxon-name> Moq., Ann. Sci. Nat. Bot., ser. 2(1): 291 (1834). <bold>Type</bold>: <tp:taxon-name><tp:taxon-name-part taxon-name-part-type="genus" reg="Agathophytum">Agathophytum</tp:taxon-name-part><tp:taxon-name-part taxon-name-part-type="species" reg="bonus-henricus">bonus-henricus</tp:taxon-name-part></tp:taxon-name> (L.) Moq. (≡<tp:taxon-name><tp:taxon-name-part taxon-name-part-type="genus" reg="Blitum">Blitum</tp:taxon-name-part><tp:taxon-name-part taxon-name-part-type="species" reg="bonus-henricus">bonus-henricus</tp:taxon-name-part></tp:taxon-name>); </comment></tp:nomenclature-citation><tp:nomenclature-citation><tp:taxon-name>
                    <tp:taxon-name-part taxon-name-part-type="genus" reg="Blitum"/>
                  </tp:taxon-name><comment>=<tp:taxon-name><tp:taxon-name-part taxon-name-part-type="genus" reg="Scleroblitum">Scleroblitum</tp:taxon-name-part></tp:taxon-name> Ulbr. in Engler &amp; Harms, Nat. Pflanzenfam., ed. 2, 16c: 495 (1934). <bold>Type</bold>: <tp:taxon-name><tp:taxon-name-part taxon-name-part-type="genus" reg="Scleroblitum">Scleroblitum</tp:taxon-name-part><tp:taxon-name-part taxon-name-part-type="species" reg="atriplicinum">atriplicinum</tp:taxon-name-part></tp:taxon-name> (F.Muell.) Ulbr. (≡<tp:taxon-name><tp:taxon-name-part taxon-name-part-type="genus" reg="Blitum">Blitum</tp:taxon-name-part><tp:taxon-name-part taxon-name-part-type="species" reg="atriplicinum">atriplicinum</tp:taxon-name-part></tp:taxon-name> F.Muell.). </comment></tp:nomenclature-citation></tp:nomenclature-citation-list></tp:nomenclature><tp:treatment-sec sec-type="description" id="SECID0E41CK"><title>Description.</title><p>Annual or perennial herbs, glabrous or covered with bladder hairs (scattered glandular hairs may be present). Leaves long-petiolate with triangular, hastate or rhombic blades; basal leaves often in a rosette. Inflorescences leafy or aphyllous in the upper part. Flowers in dense glomerules, bisexual or sometimes unisexual. Perianth of 1–5 free or insignificantly concrescent segments or perianth reduced, green, but sometimes fleshy and red or indurated in the fruiting stage. Stamens 1–5, usually equalling the perianth <!--PageBreak -->segments. Stigmas 2–3. Fruits with 1–2(3)-layered, smooth or mamillate pericarp, usually tightly adjoining the seed coat. Seed round or ovoid, red or reddish-black, without keel or with 2 blunt keels. Seed surface smooth or alveolate; testa cells without stalactites, sometimes with hair-like outgrowths. Seed embryo horizontally or vertically orientated or sometimes both embryo positions present on an individual (spatial heterospermy).</p><p>Approximately 14 species worldwide.</p></tp:treatment-sec><ref-list><ref id="B8"><mixed-citation xmlns:xlink="http://www.w3.org/1999/xlink" xlink:type="simple"><person-group><name name-style="western"><surname>Britton</surname><given-names>N</given-names></name><name name-style="western"><surname>Brown</surname><given-names>A</given-names></name></person-group> (<year>1913</year>) An illustrated flora of the Northern United States, Canada and the British posessions, Vol. 2 (2<sup>nd</sup> edn). C. Scribner’s sons, New York.</mixed-citation></ref></ref-list></tp:taxon-treatment>
