# Supplementary material for: Taxonomic revision of Chenopodiaceae in Himalaya and Tibet
Source: PhytoKeys. 2019 Jan 31;(116):1–141. doi: 10.3897/phytokeys.116.27301 (PMC6367307; doi:10.3897/phytokeys.116.27301)
Supplement: XML Treatment for Dysphania [file phytokeys.116.27301-treatment28.xml]

<!DOCTYPE tp:taxon-treatment
  PUBLIC "-//TaxonX//DTD Taxonomic Treatment Publishing DTD v0 20100105//EN" "tax-treatment-NSO.dtd">
<tp:taxon-treatment xmlns:tp="http://www.plazi.org/taxpub"><tp:treatment-meta><kwd-group><label>Taxon classification</label><kwd><named-content xmlns:xlink="http://www.w3.org/1999/xlink" content-type="kingdom">Plantae</named-content></kwd><kwd><named-content xmlns:xlink="http://www.w3.org/1999/xlink" content-type="order">Caryophyllales</named-content></kwd><kwd><named-content xmlns:xlink="http://www.w3.org/1999/xlink" content-type="family">Chenopodiacea</named-content></kwd></kwd-group><mixed-citation publication-type="journal"><person-group><name><surname>Sukhorukov</surname><given-names>Alexander P.</given-names></name><name><surname>Liu</surname><given-names>Pei-Liang</given-names></name><name><surname>Kushunina</surname><given-names>Maria</given-names></name></person-group><article-title>Taxonomic revision of <tp:taxon-name><tp:taxon-name-part taxon-name-part-type="family">Chenopodiaceae</tp:taxon-name-part></tp:taxon-name> in Himalaya and Tibet</article-title><source>PhytoKeys</source><day>31</day><month>1</month><year>2019</year><volume>2019</volume><issue>116</issue><fpage>1</fpage><lpage>141</lpage><pub-id pub-id-type="doi">10.3897/phytokeys.116.27301</pub-id></mixed-citation></tp:treatment-meta><tp:nomenclature><label>7.</label><tp:taxon-name>
                <tp:taxon-name-part taxon-name-part-type="genus" reg="Dysphania">Dysphania</tp:taxon-name-part>
              </tp:taxon-name><tp:taxon-authority>Brown, Fl. Nov. Holland.: 411 (1810)</tp:taxon-authority><tp:nomenclature-citation-list><tp:nomenclature-citation><tp:taxon-name>
                    <tp:taxon-name-part taxon-name-part-type="genus" reg="Dysphania">Dysphania</tp:taxon-name-part>
                    <tp:taxon-name-part taxon-name-part-type="species" reg="littoralis">littoralis</tp:taxon-name-part>
                  </tp:taxon-name><comment>R.Br., Prodr. Fl. Nov. Holland. 412 (1810) (<bold>Type</bold>).</comment></tp:nomenclature-citation><tp:nomenclature-citation><tp:taxon-name>
                    <tp:taxon-name-part taxon-name-part-type="genus" reg="Dysphania"/>
                    <tp:taxon-name-part taxon-name-part-type="species" reg="littoralis"/>
                  </tp:taxon-name><comment>=<tp:taxon-name><tp:taxon-name-part taxon-name-part-type="genus" reg="Roubieva">Roubieva</tp:taxon-name-part></tp:taxon-name> Moq., Ann. Sci. Nat. Bot., ser. 2(1): 292 (1834); <bold>Type</bold>: <tp:taxon-name><tp:taxon-name-part taxon-name-part-type="genus" reg="Roubieva">Roubieva</tp:taxon-name-part><tp:taxon-name-part taxon-name-part-type="species" reg="multifida">multifida</tp:taxon-name-part></tp:taxon-name> (L.) Moq. (≡<tp:taxon-name><tp:taxon-name-part taxon-name-part-type="genus" reg="Dysphania">Dysphania</tp:taxon-name-part><tp:taxon-name-part taxon-name-part-type="species" reg="multifida">multifida</tp:taxon-name-part></tp:taxon-name> (L.) Mosyakin &amp; Clemants). </comment></tp:nomenclature-citation><tp:nomenclature-citation><tp:taxon-name>
                    <tp:taxon-name-part taxon-name-part-type="genus" reg="Dysphania"/>
                    <tp:taxon-name-part taxon-name-part-type="species" reg="littoralis"/>
                  </tp:taxon-name><comment>=<tp:taxon-name><tp:taxon-name-part taxon-name-part-type="genus" reg="Ambrina">Ambrina</tp:taxon-name-part></tp:taxon-name> Spach, Hist. Nat. Vég. 5: 295 (1836); <bold>Lectotype</bold> (<xref ref-type="bibr" rid="B91">Simón 1996</xref>): <tp:taxon-name><tp:taxon-name-part taxon-name-part-type="genus" reg="Ambrina">Ambrina</tp:taxon-name-part><tp:taxon-name-part taxon-name-part-type="species" reg="ambrosioides">ambrosioides</tp:taxon-name-part></tp:taxon-name> (L.) Spach (≡<tp:taxon-name><tp:taxon-name-part taxon-name-part-type="genus" reg="Dysphania">Dysphania</tp:taxon-name-part><tp:taxon-name-part taxon-name-part-type="species" reg="ambrosioides">ambrosioides</tp:taxon-name-part></tp:taxon-name> (L.) Mosyakin &amp; Clemants). </comment></tp:nomenclature-citation><tp:nomenclature-citation><tp:taxon-name>
                    <tp:taxon-name-part taxon-name-part-type="genus" reg="Dysphania"/>
                    <tp:taxon-name-part taxon-name-part-type="species" reg="littoralis"/>
                  </tp:taxon-name><comment><!--PageBreak -->=<tp:taxon-name><tp:taxon-name-part taxon-name-part-type="genus" reg="Botrydium">Botrydium</tp:taxon-name-part></tp:taxon-name> Spach, Hist. Nat. Vég. 5: 298 (1836) nom. illegit., non Wallroth (1815). <bold>Lectotype</bold> (<xref ref-type="bibr" rid="B89">Scott 1978</xref>): <tp:taxon-name><tp:taxon-name-part taxon-name-part-type="genus" reg="Botrydium">Botrydium</tp:taxon-name-part><tp:taxon-name-part taxon-name-part-type="species" reg="aromaticum">aromaticum</tp:taxon-name-part></tp:taxon-name> Spach (=<tp:taxon-name><tp:taxon-name-part taxon-name-part-type="genus" reg="Dysphania">Dysphania</tp:taxon-name-part><tp:taxon-name-part taxon-name-part-type="species" reg="botrys">botrys</tp:taxon-name-part></tp:taxon-name> (L.) Mosyakin &amp; Clemants); </comment></tp:nomenclature-citation><tp:nomenclature-citation><tp:taxon-name>
                    <tp:taxon-name-part taxon-name-part-type="genus" reg="Dysphania"/>
                    <tp:taxon-name-part taxon-name-part-type="species" reg="littoralis"/>
                  </tp:taxon-name><comment>=<tp:taxon-name><tp:taxon-name-part taxon-name-part-type="genus" reg="Neobotrydium">Neobotrydium</tp:taxon-name-part></tp:taxon-name> Moldenke, Amer. Midl. Naturalist 35: 330 (1946). <bold>Type</bold>: <tp:taxon-name><tp:taxon-name-part taxon-name-part-type="genus" reg="Neobotrydium">Neobotrydium</tp:taxon-name-part><tp:taxon-name-part taxon-name-part-type="species" reg="botrys">botrys</tp:taxon-name-part></tp:taxon-name> (L.) Moldenke, Amer. Midl. Naturalist 35: 330 (1946) (≡<tp:taxon-name><tp:taxon-name-part taxon-name-part-type="genus" reg="Dysphania">Dysphania</tp:taxon-name-part><tp:taxon-name-part taxon-name-part-type="species" reg="botrys">botrys</tp:taxon-name-part></tp:taxon-name> (L.) Mosyakin &amp; Clemants); </comment></tp:nomenclature-citation></tp:nomenclature-citation-list></tp:nomenclature><tp:treatment-sec sec-type="description" id="SECID0EQKDK"><title>Description.</title><p>Aromatic annuals or, rarely, perennial herbs and small subshrubs covered with glandular hairs, subsessile yellow or orange glands and simple white hairs. Leaves alternate, entire, lobate or pinnatisect. Inflorescence lax or dense, leafy or not, consisting of cymes that are often reduced to one flower only. Perianth segments 2–5, free or variously connate, the midrib usually with keel. Stamens 1–5. Styles 2, free or basally connate. Fruit subglobose or rarely flattened, 0.3–1.5 mm, its surface reticulate or papillate, rarely smooth, dark coloured but often with whitish longitudinal stripes. Pericarp adjoining the seed coat, rarely bursting, hyaline, consisting of 1–2 very thin layers. Seed reddish or reddish-black, sometimes brown, its testa (outer seed coat layer) lacking vertical tannin-like deposits called “stalactites” in cross-section. Embryo horizontal or vertical, sometimes in both positions within one plant (spatial heterospermy).</p><p>More than 50 species worldwide, mostly in the tropics and subtropics. According to the first comprehensive molecular phylogeny (Kadereit et al. in prep.), the genus <italic><tp:taxon-name><tp:taxon-name-part taxon-name-part-type="genus" reg="Dysphania">Dysphania</tp:taxon-name-part></tp:taxon-name></italic> is monophyletic and there is no reason to accept the genera <italic><tp:taxon-name><tp:taxon-name-part taxon-name-part-type="genus" reg="Neobotrydium">Neobotrydium</tp:taxon-name-part></tp:taxon-name></italic> or <italic><tp:taxon-name><tp:taxon-name-part taxon-name-part-type="genus" reg="Ambrina">Ambrina</tp:taxon-name-part></tp:taxon-name></italic> as was recently proposed (<xref ref-type="bibr" rid="B134">Zhang and Zhu 2016</xref>, <xref ref-type="bibr" rid="B138">Zhu and Sanderson 2017</xref>). All native species are closely related and belong to a large clade consisting of Eurasian and African representatives. The mountainous areas of Himalaya and Tibet are now considered one of the four centres of <italic><tp:taxon-name><tp:taxon-name-part taxon-name-part-type="genus" reg="Dysphania">Dysphania</tp:taxon-name-part></tp:taxon-name></italic> diversity, together with Australia, South America and East Tropical Africa (<xref ref-type="bibr" rid="B108">Sukhorukov and Kushunina 2014</xref>, <xref ref-type="bibr" rid="B116">Sukhorukov et al. 2016a</xref>). The evident structural fruit and seed dimorphism in <italic><tp:taxon-name><tp:taxon-name-part taxon-name-part-type="genus" reg="Dysphania">Dysphania</tp:taxon-name-part></tp:taxon-name></italic> (<italic><tp:taxon-name><tp:taxon-name-part taxon-name-part-type="genus" reg="Dysphania">D.</tp:taxon-name-part><tp:taxon-name-part taxon-name-part-type="species" reg="tibetica">tibetica</tp:taxon-name-part></tp:taxon-name></italic>) is stated here for the first time.</p></tp:treatment-sec><ref-list><ref id="B91"><mixed-citation xmlns:xlink="http://www.w3.org/1999/xlink" xlink:type="simple"><person-group><name name-style="western"><surname>Simón</surname><given-names>LE</given-names></name></person-group> (<year>1996</year>) <article-title>Notas sobre <tp:taxon-name><tp:taxon-name-part taxon-name-part-type="genus">Chenopodium</tp:taxon-name-part><tp:taxon-name-part taxon-name-part-type="authority">L.</tp:taxon-name-part><tp:taxon-name-part taxon-name-part-type="infraspecific-rank">subgen.</tp:taxon-name-part><tp:taxon-name-part taxon-name-part-type="subgenus">Ambrosia</tp:taxon-name-part></tp:taxon-name> A.J.Scott (<tp:taxon-name><tp:taxon-name-part taxon-name-part-type="family">Chenopodiaceae</tp:taxon-name-part></tp:taxon-name>). 1. Taxonomía. 2. Fitogeografía: Áreas disyuntas.</article-title><source>Anales del Jardin Botanico de Madrid</source><volume>54</volume>: <fpage>137</fpage>–<lpage>148</lpage>.</mixed-citation></ref><ref id="B89"><mixed-citation xmlns:xlink="http://www.w3.org/1999/xlink" xlink:type="simple"><person-group><name name-style="western"><surname>Scott</surname><given-names>AJ</given-names></name></person-group> (<year>1978</year>) <article-title>A review of the classification of <italic><tp:taxon-name><tp:taxon-name-part taxon-name-part-type="genus">Chenopodium</tp:taxon-name-part></tp:taxon-name></italic> L. and related genera (<tp:taxon-name><tp:taxon-name-part taxon-name-part-type="family">Chenopodiaceae</tp:taxon-name-part></tp:taxon-name>).</article-title><source>Botanische Jahrbücher für Systematik, Pflanzengeschichte und Pflanzengeographie</source><volume>100</volume>(<issue>2</issue>): <fpage>205</fpage>–<lpage>220</lpage>.</mixed-citation></ref><ref id="B134"><mixed-citation xmlns:xlink="http://www.w3.org/1999/xlink" xlink:type="simple"><person-group><name name-style="western"><surname>Zhang</surname><given-names>M</given-names></name><name name-style="western"><surname>Zhu</surname><given-names>GL</given-names></name></person-group> (<year>2016</year>) <article-title>Resurrection of the genus <italic><tp:taxon-name><tp:taxon-name-part taxon-name-part-type="genus">Botrydium</tp:taxon-name-part></tp:taxon-name></italic> Spach (<tp:taxon-name><tp:taxon-name-part taxon-name-part-type="family">Chenopodiaceae</tp:taxon-name-part></tp:taxon-name>), with a description of four new species from China, Peru and Burundi.</article-title><source>Plant Diversity</source><volume>38</volume>(<issue>6</issue>): <fpage>322</fpage>–<lpage>329</lpage>. <ext-link xlink:type="simple" ext-link-type="doi" xlink:href="10.1016/j.pld.2016.10.005">https://doi.org/10.1016/j.pld.2016.10.005</ext-link></mixed-citation></ref><ref id="B138"><mixed-citation xmlns:xlink="http://www.w3.org/1999/xlink" xlink:type="simple"><person-group><name name-style="western"><surname>Zhu</surname><given-names>GL</given-names></name><name name-style="western"><surname>Sanderson</surname><given-names>SC</given-names></name></person-group> (<year>2017</year>) Genera and a new evolutionary system of World <tp:taxon-name><tp:taxon-name-part taxon-name-part-type="family">Chenopodiaceae</tp:taxon-name-part></tp:taxon-name>. Science Press, Beijing.</mixed-citation></ref><ref id="B108"><mixed-citation xmlns:xlink="http://www.w3.org/1999/xlink" xlink:type="simple"><person-group><name name-style="western"><surname>Sukhorukov</surname><given-names>AP</given-names></name><name name-style="western"><surname>Kushunina</surname><given-names>MA</given-names></name></person-group> (<year>2014</year>) <article-title>Taxonomic revision of <tp:taxon-name><tp:taxon-name-part taxon-name-part-type="family">Chenopodiaceae</tp:taxon-name-part></tp:taxon-name> in Nepal.</article-title><source>Phytotaxa</source><volume>191</volume>(<issue>1</issue>): <fpage>10</fpage>–<lpage>44</lpage>. <ext-link xlink:type="simple" ext-link-type="doi" xlink:href="10.11646/phytotaxa.191.1.2">https://doi.org/10.11646/phytotaxa.191.1.2</ext-link></mixed-citation></ref><ref id="B116"><mixed-citation xmlns:xlink="http://www.w3.org/1999/xlink" xlink:type="simple"><person-group><name name-style="western"><surname>Sukhorukov</surname><given-names>AP</given-names></name><name name-style="western"><surname>Kushunina</surname><given-names>MA</given-names></name><name name-style="western"><surname>Verloove</surname><given-names>F</given-names></name></person-group> (<year>2016a</year>) <article-title>Notes on <italic><tp:taxon-name><tp:taxon-name-part taxon-name-part-type="genus">Atriplex</tp:taxon-name-part></tp:taxon-name>, <tp:taxon-name><tp:taxon-name-part taxon-name-part-type="genus">Oxybasis</tp:taxon-name-part></tp:taxon-name></italic> and <italic><tp:taxon-name><tp:taxon-name-part taxon-name-part-type="genus">Dysphania</tp:taxon-name-part></tp:taxon-name></italic> (<tp:taxon-name><tp:taxon-name-part taxon-name-part-type="family">Chenopodiaceae</tp:taxon-name-part></tp:taxon-name>) in West-Central Tropical Africa.</article-title><source>Plant Ecology and Evolution</source><volume>149</volume>(<issue>2</issue>): <fpage>249</fpage>–<lpage>256</lpage>. <ext-link xlink:type="simple" ext-link-type="doi" xlink:href="10.5091/plecevo.2016.1181">https://doi.org/10.5091/plecevo.2016.1181</ext-link></mixed-citation></ref></ref-list></tp:taxon-treatment>
