# Supplementary material for: Taxonomic revision of Chenopodiaceae in Himalaya and Tibet
Source: PhytoKeys. 2019 Jan 31;(116):1–141. doi: 10.3897/phytokeys.116.27301 (PMC6367307; doi:10.3897/phytokeys.116.27301)
Supplement: XML Treatment for Dysphania ambrosioides [file phytokeys.116.27301-treatment29.xml]

<!DOCTYPE tp:taxon-treatment
  PUBLIC "-//TaxonX//DTD Taxonomic Treatment Publishing DTD v0 20100105//EN" "tax-treatment-NSO.dtd">
<tp:taxon-treatment xmlns:tp="http://www.plazi.org/taxpub"><tp:treatment-meta><kwd-group><label>Taxon classification</label><kwd><named-content xmlns:xlink="http://www.w3.org/1999/xlink" content-type="kingdom">Plantae</named-content></kwd><kwd><named-content xmlns:xlink="http://www.w3.org/1999/xlink" content-type="order">Caryophyllales</named-content></kwd><kwd><named-content xmlns:xlink="http://www.w3.org/1999/xlink" content-type="family">Chenopodiacea</named-content></kwd></kwd-group><mixed-citation publication-type="journal"><person-group><name><surname>Sukhorukov</surname><given-names>Alexander P.</given-names></name><name><surname>Liu</surname><given-names>Pei-Liang</given-names></name><name><surname>Kushunina</surname><given-names>Maria</given-names></name></person-group><article-title>Taxonomic revision of <tp:taxon-name><tp:taxon-name-part taxon-name-part-type="family">Chenopodiaceae</tp:taxon-name-part></tp:taxon-name> in Himalaya and Tibet</article-title><source>PhytoKeys</source><day>31</day><month>1</month><year>2019</year><volume>2019</volume><issue>116</issue><fpage>1</fpage><lpage>141</lpage><pub-id pub-id-type="doi">10.3897/phytokeys.116.27301</pub-id></mixed-citation></tp:treatment-meta><tp:nomenclature><label>1.</label><tp:taxon-name>
                  <tp:taxon-name-part taxon-name-part-type="genus" reg="Dysphania">Dysphania</tp:taxon-name-part>
                  <tp:taxon-name-part taxon-name-part-type="species" reg="ambrosioides">ambrosioides</tp:taxon-name-part>
                </tp:taxon-name><tp:taxon-authority>(L.) Mosyakin &amp; Clemants, Ukr. Bot. Zhurn. 59(4): 382 (2002)</tp:taxon-authority><xref ref-type="fig" rid="F19">Fig. 19</xref><!--PageBreak --><tp:nomenclature-citation-list><tp:nomenclature-citation><tp:taxon-name>
                      <tp:taxon-name-part taxon-name-part-type="genus" reg="Dysphania"/>
                      <tp:taxon-name-part taxon-name-part-type="species" reg="ambrosioides"/>
                    </tp:taxon-name><comment>≡<tp:taxon-name><tp:taxon-name-part taxon-name-part-type="genus" reg="Chenopodium">Chenopodium</tp:taxon-name-part><tp:taxon-name-part taxon-name-part-type="species" reg="ambrosioides">ambrosioides</tp:taxon-name-part></tp:taxon-name> L., Sp. Pl.: 219 (1753). <bold>Lectotype</bold> (designated by <xref ref-type="bibr" rid="B7">Brenan 1954</xref>): Herb. Linn. 313.13 (LINN! image of the lectotype available at <ext-link xmlns:xlink="http://www.w3.org/1999/xlink" xlink:type="simple" ext-link-type="uri" xlink:href="http://linnean-online.org/3087/">http://linnean-online.org/3087/</ext-link>). </comment></tp:nomenclature-citation><tp:nomenclature-citation><tp:taxon-name>
                      <tp:taxon-name-part taxon-name-part-type="genus" reg="Dysphania"/>
                      <tp:taxon-name-part taxon-name-part-type="species" reg="ambrosioides"/>
                    </tp:taxon-name><comment>≡<tp:taxon-name><tp:taxon-name-part taxon-name-part-type="genus" reg="Ambrina">Ambrina</tp:taxon-name-part><tp:taxon-name-part taxon-name-part-type="species" reg="ambrosioides">ambrosioides</tp:taxon-name-part></tp:taxon-name> (L.) Spach, Hist. Nat. Veg. 5: 297 (1836); </comment></tp:nomenclature-citation><tp:nomenclature-citation><tp:taxon-name>
                      <tp:taxon-name-part taxon-name-part-type="genus" reg="Dysphania"/>
                      <tp:taxon-name-part taxon-name-part-type="species" reg="ambrosioides"/>
                    </tp:taxon-name><comment>≡<tp:taxon-name><tp:taxon-name-part taxon-name-part-type="genus" reg="Vulvaria">Vulvaria</tp:taxon-name-part><tp:taxon-name-part taxon-name-part-type="species" reg="ambrosioides">ambrosioides</tp:taxon-name-part></tp:taxon-name> (L.) Bubani, Fl. Pyren. 1: 178 (1897); </comment></tp:nomenclature-citation><tp:nomenclature-citation><tp:taxon-name>
                      <tp:taxon-name-part taxon-name-part-type="genus" reg="Dysphania"/>
                      <tp:taxon-name-part taxon-name-part-type="species" reg="ambrosioides"/>
                    </tp:taxon-name><comment>≡<tp:taxon-name><tp:taxon-name-part taxon-name-part-type="genus" reg="Botrys">Botrys</tp:taxon-name-part><tp:taxon-name-part taxon-name-part-type="species" reg="ambrosioides">ambrosioides</tp:taxon-name-part></tp:taxon-name> (L.) Nieuwl., Am. Midl. Naturalist 3: 275 (1914); </comment></tp:nomenclature-citation><tp:nomenclature-citation><tp:taxon-name>
                      <tp:taxon-name-part taxon-name-part-type="genus" reg="Dysphania"/>
                      <tp:taxon-name-part taxon-name-part-type="species" reg="ambrosioides"/>
                    </tp:taxon-name><comment>≡<tp:taxon-name><tp:taxon-name-part taxon-name-part-type="genus" reg="Neobotrydium">Neobotrydium</tp:taxon-name-part><tp:taxon-name-part taxon-name-part-type="species" reg="ambrosioides">ambrosioides</tp:taxon-name-part></tp:taxon-name> (L.) M.L.Zhang &amp; G.L.Chu [Zhu], Pl. Diversity 38(6): 327 (2016). </comment></tp:nomenclature-citation></tp:nomenclature-citation-list></tp:nomenclature><tp:treatment-sec sec-type="Taxonomic notes" id="SECID0EN1DK"><title>Taxonomic notes.</title><p>In the species circumscription, we follow the opinion of <xref ref-type="bibr" rid="B73">Mosyakin and Clemants (2002)</xref> and <xref ref-type="bibr" rid="B44">Iamonico (2011)</xref> and maintain separation from <italic><tp:taxon-name><tp:taxon-name-part taxon-name-part-type="genus" reg="Dysphania">D.</tp:taxon-name-part><tp:taxon-name-part taxon-name-part-type="species" reg="anthelmintica">anthelmintica</tp:taxon-name-part></tp:taxon-name></italic> (L.) Mosyakin &amp; Clemants.</p><!--PageBreak --></tp:treatment-sec><tp:treatment-sec sec-type="description" id="SECID0EH2DK"><title>Description.</title><p>Annual or short-lived perennial up to 1.5(2.0) m, very aromatic, covered (at least the young parts of the plant) with curved simple hairs, yellow (subsessile) glands and glandular hairs with a prominent stalk. Leaves long-petiolate, 5.0–16.0 × 1.0–4.0 cm, elliptic-oblong or lanceolate, dentate or sinuate; upper leaves often entire. Inflorescence usually highly branched, spike-like, bracteate or aphyllous in the upper part. Flowers sessile. Perianth segments (4)5, green, ca. 1.0 mm long, (nearly) half concrescent, concave near the apex, completely enclosing the fruit (Fig. <xref ref-type="fig" rid="F20">20A</xref>). Pericarp thin, hyaline, tightly adjoining the seed coat but separating from it when rubbed, in its upper part covered with glandular hairs (up to 0.12 mm long) with a large terminal cell (Fig. <xref ref-type="fig" rid="F20">20B</xref>). Seed dark red or almost black, 0.7 × 0.5–0.6 mm, not keeled. Embryo horizontal, rarely oblique or vertical.</p><fig id="F19" position="float" orientation="portrait"><label>Figure 19.</label><caption><p><italic><tp:taxon-name><tp:taxon-name-part taxon-name-part-type="genus" reg="Dysphania">Dysphania</tp:taxon-name-part><tp:taxon-name-part taxon-name-part-type="species" reg="ambrosioides">ambrosioides</tp:taxon-name-part></tp:taxon-name></italic>: <bold>A</bold> general view <bold>B</bold> close-up of the inflorescence branch. Photographs by A. Sukhorukov (Dehradun, Uttarakhand, India, February 2018).</p></caption><graphic xmlns:xlink="http://www.w3.org/1999/xlink" xlink:href="phytokeys-116-001-g019.jpg" position="float" orientation="portrait" xlink:type="simple" id="oo_260760.jpg"/></fig><fig id="F20" position="float" orientation="portrait"><label>Figure 20.</label><caption><p>SEM micrographs: <bold>A</bold> perianth of <italic><tp:taxon-name><tp:taxon-name-part taxon-name-part-type="genus" reg="Dysphania">Dysphania</tp:taxon-name-part><tp:taxon-name-part taxon-name-part-type="species" reg="ambrosioides">ambrosioides</tp:taxon-name-part></tp:taxon-name></italic><bold>B</bold> pericarp of <italic><tp:taxon-name><tp:taxon-name-part taxon-name-part-type="genus" reg="Dysphania">Dysphania</tp:taxon-name-part><tp:taxon-name-part taxon-name-part-type="species" reg="ambrosioides">ambrosioides</tp:taxon-name-part></tp:taxon-name></italic><bold>C</bold> perianth of <italic><tp:taxon-name><tp:taxon-name-part taxon-name-part-type="genus" reg="Dysphania">D.</tp:taxon-name-part><tp:taxon-name-part taxon-name-part-type="species" reg="himalaica">himalaica</tp:taxon-name-part></tp:taxon-name></italic><bold>D</bold> pericarp of <italic><tp:taxon-name><tp:taxon-name-part taxon-name-part-type="genus" reg="Dysphania">D.</tp:taxon-name-part><tp:taxon-name-part taxon-name-part-type="species" reg="himalaica">himalaica</tp:taxon-name-part></tp:taxon-name></italic><bold>E</bold> perianth of <italic><tp:taxon-name><tp:taxon-name-part taxon-name-part-type="genus" reg="Dysphania">D.</tp:taxon-name-part><tp:taxon-name-part taxon-name-part-type="species" reg="bhutanica">bhutanica</tp:taxon-name-part></tp:taxon-name></italic><bold>F</bold> pericarp of <italic><tp:taxon-name><tp:taxon-name-part taxon-name-part-type="genus" reg="Dysphania">D.</tp:taxon-name-part><tp:taxon-name-part taxon-name-part-type="species" reg="bhutanica">bhutanica</tp:taxon-name-part></tp:taxon-name></italic><bold>G</bold> perianth of <italic><tp:taxon-name><tp:taxon-name-part taxon-name-part-type="genus" reg="Dysphania">D.</tp:taxon-name-part><tp:taxon-name-part taxon-name-part-type="species" reg="kitiae">kitiae</tp:taxon-name-part></tp:taxon-name></italic><bold>H</bold> pericarp of <italic><tp:taxon-name><tp:taxon-name-part taxon-name-part-type="genus" reg="Dysphania">D.</tp:taxon-name-part><tp:taxon-name-part taxon-name-part-type="species" reg="kitiae">kitiae</tp:taxon-name-part></tp:taxon-name></italic>. Magnification: 150× (<bold>A</bold>), 250× (<bold>C, E, G</bold>), 500× (<bold>B, D, F, H</bold>).</p></caption><graphic xmlns:xlink="http://www.w3.org/1999/xlink" xlink:href="phytokeys-116-001-g020.jpg" position="float" orientation="portrait" xlink:type="simple" id="oo_260761.jpg"/></fig></tp:treatment-sec><tp:treatment-sec sec-type="habitat" id="SECID0EMAEK"><title>Habitat.</title><p>Disturbed places and riversides, gravelly substrates; 0–2300 m a.s.l.</p></tp:treatment-sec><tp:treatment-sec sec-type="phenology" id="SECID0ERAEK"><title>Phenology.</title><p>Flowers and fruits year-round. Fruits develop only at elevations up to 2300 m. At higher elevations, the plants, even if occasionally present, do not produce flowers and fruits (<xref ref-type="bibr" rid="B108">Sukhorukov and Kushunina 2014</xref>).</p></tp:treatment-sec><tp:treatment-sec sec-type="distribution" id="SECID0E2AEK"><title>Distribution.</title><p>See Fig. <xref ref-type="fig" rid="F21">21</xref>.</p><fig id="F21" position="float" orientation="portrait"><label>Figure 21.</label><caption><p>Distribution map of <italic><tp:taxon-name><tp:taxon-name-part taxon-name-part-type="genus" reg="Dysphania">Dysphania</tp:taxon-name-part><tp:taxon-name-part taxon-name-part-type="species" reg="ambrosioides">ambrosioides</tp:taxon-name-part></tp:taxon-name></italic> (circles) and <italic><tp:taxon-name><tp:taxon-name-part taxon-name-part-type="genus" reg="Dysphania">D.</tp:taxon-name-part><tp:taxon-name-part taxon-name-part-type="species" reg="himalaica">himalaica</tp:taxon-name-part></tp:taxon-name></italic> (stars).</p></caption><graphic xmlns:xlink="http://www.w3.org/1999/xlink" xlink:href="phytokeys-116-001-g021.jpg" position="float" orientation="portrait" xlink:type="simple" id="oo_260762.jpg"/></fig></tp:treatment-sec><tp:treatment-sec sec-type="material" id="SECID0EICEK"><title>Specimens examined.</title><p><bold>BHUTAN</bold>: Torsa river, Phuntsholing, 200 m a.s.l., 1 May 1979, <italic>A.J.C. Grierson &amp; D.G. Long 743</italic> (E); Gaylegphug [Gelephu], 300 m a.s.l., 29 May 1979, <italic>A.J.C. Grierson &amp; D.G. Long 1432</italic> (E00168232, K); Tashigang, <named-content xmlns:xlink="http://www.w3.org/1999/xlink" content-type="dwc:verbatimCoordinates" xlink:type="simple"><named-content content-type="geo-json" specific-use="{&#34;type&#34;:&#34;Point&#34;,&#34;coordinates&#34;:[91.566667,27.316667]}" id="NCID0EXCEK" xlink:type="simple">27°19'N, 91°34'E</named-content></named-content>, 1330 m a.s.l., 18 Jun 1979, <italic>A.J.C. Grierson &amp; D.G. Long 2066</italic> (E00168230, K); Wangdue <!--PageBreak -->Phodrang, 1450 m a.s.l., 12 Jul 1979, <italic>A.J.C. Grierson &amp; D.G. Long 2674</italic> (E00037493); Punakha Distr., Wangdue Phodrang, 1250 m a.s.l., 12 Jul 1991, <italic>C. Parker 4962</italic> (E);</p><p><bold>CHINA: Xizang</bold> (new record for Xizang): <bold>Nyingchi Prefecture</bold>: Bomi County, Tangmai (Tongmai) vill., 2300 m a.s.l., 14 Aug 1960, <italic>anonym 756</italic> (KUN0587049);</p><p><bold>INDIA: Jammu &amp; Kashmir</bold>: Jammu city, 29 Mar 1966, <italic>I.A</italic>. <italic>Gubanov 88</italic> (MW); nr Jakhbar vill., 5 Aug 1986, <italic>P.K. Hajra 82448</italic> (BSD); Doda, 16 Aug 1986, <italic>B.D. Naithani 82708</italic> (BSD); <bold>Himachal Pradesh</bold>: nr Rampur Bushahr, 21 Aug 1963, <italic>N.C. Nair 28289</italic> (BSD); Jeoni, 1400 m a.s.l., 26 Aug 1963, <italic>N.C. Nair 29924</italic> (BSD); Hatkoti, 14 Jul 1965, <italic>N.C. Nair 35764</italic> (BSD); Bilaspur Distr., Ner Chowk, 1000 m a.s.l., 24 Jun 1972, <italic>P. Uotila 18175</italic> (H1101254); Rakh, 1175 m a.s.l., 3 Jul 1974, <italic>B.M. Wadhwa 49482</italic> (BSD); Hamirpur, 1 Aug 1977, <italic>M.V. Vishwanathan 61408</italic> (BSD); Baggi canal area, Mandi, 17 Jun 1984, <italic>H.J. Chowdhery</italic> et al. <italic>75811</italic> (BSD); Simla Distr., Suni, 2 Jun 1986, <italic>P.C. Pani 80906</italic> (BSD); Sirmaur Distr., Sataun, 10 Aug 1986, <italic>R.S. Karki 82287</italic> (BSD); <bold>Sikkim</bold>: [without exact location] 22 Jul 1874, <italic>Treuler 383</italic> (K); [without exact location] 4000 ft a.s.l., 11 Jun 1884, <italic>anonym</italic> s.n. (G); Feb 1909, <italic>anonym 525</italic> (M); <bold>Uttarakhand</bold> (selected specimens): Dehradun, Sep 1930, <italic>Krishnan 131</italic> (K); Dehradun, 26 Oct 1956, <italic>T.A. Rao 1055</italic> (BSD); Dehradun, 9 Jun 1972, <italic>B.D</italic>. <italic>Naithani 3623</italic> (BR); Kumaon, 7 Sep 1973, <italic>anonym 52430</italic> (BSD); Mussoorie, 12 Aug 1978, <italic>G. Pongrohi</italic> et al. <italic>64940</italic> (BSD); Kumaon, Guptakashi, Sep 1978, <italic>G. Panigsahi 65168</italic> (BSD); Tehri Garhwal Distr., Chamiyala, 10 Mar 1979, <italic>A.K. Goel 65955</italic> (BSD); Tehri Distr., Jogiana, 640 m a.s.l., 19 Sep 1979, <italic>A.K. Goel 64717</italic> (BSD); Tehri Garhwal [Distr.], Athoor [Athhoorwala], 7 Jun 1983, <italic>B.S. Aswal 11998</italic> (G452574, K); Uttarkashi Distr., Mori, 17 Sep 1995, <italic>S. Singh 89835</italic> (BSD); Dehradun, Guchhupani, 16 Feb 2018, <italic>A. Sukhorukov 76</italic> (K, MW);</p><p><bold>NEPAL</bold>: <bold>Far-Western</bold>: <bold>Seti Zone</bold>: Bajhang Distr., 19 Aug 1991, <italic>M. Suzuki</italic> et al. <italic>9160762</italic> (BM); <bold>Midwestern</bold>: <bold>Karnali Zone</bold>: Mugu Distr., 1 km S of Rara Lake, 2900 m a.s.l., 29 Sep 2013, <italic>A. Sukhorukov 108</italic> (MW); <bold>Western</bold>: <bold>Dhaulagiri Zone</bold>: Myagdi [Distr.], Annapurna conservation area, trekking route Jomosom-Ghorepani, Tatopani vill., Kali Gandaki river, 1200 m a.s.l., 11 May 2010, <italic>A. Sukhorukov 120</italic> (W2010-0015369, E00428104); <bold>Gandaki Zone</bold>: [Syangja Distr.] Andhi Khola, 2500 ft a.s.l., 1 Oct 1954, <italic>J. Stainton, W.R. Sykes &amp; L.H.J. Williams 8700</italic> (BM); [Kaski Distr.] Pokhara, 17 Oct 1973, <italic>Schwabe</italic> s.n. (B); Gorkha Distr., Gorkha, nr Gorkha Kali temple, <named-content xmlns:xlink="http://www.w3.org/1999/xlink" content-type="dwc:verbatimCoordinates" xlink:type="simple"><named-content content-type="geo-json" specific-use="{&#34;type&#34;:&#34;Point&#34;,&#34;coordinates&#34;:[84.616667,28.000000]}" id="NCID0ERHEK" xlink:type="simple">28°00'N, 84°37'E</named-content></named-content>, 1200 m a.s.l., 22 Aug 2008, <italic>H. Ikeda</italic> et al. <italic>20812007</italic> (E00640133); <bold>Lumbini zone</bold>: [Palpa Distr.] Tansing [Tansen], 3000 ft a.s.l., 5 Oct 1959, <italic>J. Stainton, W.R. Sykes &amp; L.H.J. Williams 8747</italic> (E, BM, LE); <bold>Central</bold>: <bold>Bagmati Zone</bold>: Phulchoki, 8500 ft a.s.l., 8 Sep 1967, <italic>Manadhar 7397</italic> (BM); Dhulikel, 30 Oct 2000, <italic>C.R. Fraser-Jenkins</italic> et al. <italic>4631</italic> (H1723699); [Kathmandu Distr.] Godawari, 1400 m a.s.l., 15 Nov 2005, <italic>A. Sukhorukov</italic> s.n. (H1735140, MW); <bold>Eastern</bold>: <bold>Koshi Zone</bold>: [Dhankuta Distr.] Dhankuta, <named-content xmlns:xlink="http://www.w3.org/1999/xlink" content-type="dwc:verbatimCoordinates" xlink:type="simple"><named-content content-type="geo-json" specific-use="{&#34;type&#34;:&#34;Point&#34;,&#34;coordinates&#34;:[87.333333,26.966667]}" id="NCID0E2IEK" xlink:type="simple">26°58'N, 87°20'E</named-content></named-content>, 980 ft a.s.l., 6 Jul 1969, <italic>L.H.J</italic>. <italic>Williams 1155</italic> (BM); Dhankuta Distr., <named-content xmlns:xlink="http://www.w3.org/1999/xlink" content-type="dwc:verbatimCoordinates" xlink:type="simple"><named-content content-type="geo-json" specific-use="{&#34;type&#34;:&#34;Point&#34;,&#34;coordinates&#34;:[87.250000,27.000000]}" id="NCID0EHJEK" xlink:type="simple">27°00'N, 87°15'E</named-content></named-content>, 2 Jul 1988, <italic>M. Suzuki</italic> et al. <italic>8820036</italic> (BM); [Sunsari Distr.] Dharan, <named-content xmlns:xlink="http://www.w3.org/1999/xlink" content-type="dwc:verbatimCoordinates" xlink:type="simple"><named-content content-type="geo-json" specific-use="{&#34;type&#34;:&#34;Point&#34;,&#34;coordinates&#34;:[87.333333,26.833333]}" id="NCID0EZJEK" xlink:type="simple">26°50'N, 87°20'E</named-content></named-content>, 1500 ft a.s.l., 3 Sep 1967, <italic>L.H.J</italic>. <italic>Williams &amp; J. Stainton 8341</italic> (BM); Sankhuwasabha Distr., nr Hatiya, Upper Arun valley, <named-content xmlns:xlink="http://www.w3.org/1999/xlink" content-type="dwc:verbatimCoordinates" xlink:type="simple"><named-content content-type="geo-json" specific-use="{&#34;type&#34;:&#34;Point&#34;,&#34;coordinates&#34;:[87.333333,27.733333]}" id="NCID0EFKEK" xlink:type="simple">27°44'N, 87°20'E</named-content></named-content>, 1600 m a.s.l., 13 Oct 1991, <italic>D.G</italic>. <italic>Long</italic> et al. <italic>769</italic> (E); Bhojpur distr., 1610 m a.s.l., 1 Nov 1995, <italic>M. Mikage</italic> et al. <italic>9558269</italic> (E00229908).</p></tp:treatment-sec><tp:treatment-sec sec-type="distribution" id="SECID0E1KEK"><title>General distribution.</title><p>The Americas (native to South and Central America), Eurasia, Africa and Australia. Frequently found in many parts of Central Himalaya.</p><!--PageBreak --><!--PageBreak --></tp:treatment-sec><ref-list><ref id="B7"><mixed-citation xmlns:xlink="http://www.w3.org/1999/xlink" xlink:type="simple"><person-group><name name-style="western"><surname>Brenan</surname><given-names>JPM</given-names></name></person-group> (<year>1954</year>) <article-title><tp:taxon-name><tp:taxon-name-part taxon-name-part-type="family">Chenopodiaceae</tp:taxon-name-part></tp:taxon-name>.</article-title> In: <person-group><name name-style="western"><surname>Turrill</surname><given-names>WB</given-names></name><name name-style="western"><surname>Milne-Redhead</surname><given-names>E</given-names></name></person-group> (<role>Eds</role>) <issue-title>Flora of Tropical East Africa.</issue-title><source><tp:taxon-name><tp:taxon-name-part taxon-name-part-type="family">Chenopodiaceae</tp:taxon-name-part></tp:taxon-name>, Vol. 7. Crown Agents, London</source>, <fpage>1</fpage>–<lpage>26</lpage>.</mixed-citation></ref><ref id="B73"><mixed-citation xmlns:xlink="http://www.w3.org/1999/xlink" xlink:type="simple"><person-group><name name-style="western"><surname>Mosyakin</surname><given-names>SL</given-names></name><name name-style="western"><surname>Clemants</surname><given-names>SE</given-names></name></person-group> (<year>2002</year>) <article-title>New nomenclatural combinations in <italic><tp:taxon-name><tp:taxon-name-part taxon-name-part-type="genus">Dysphania</tp:taxon-name-part></tp:taxon-name></italic> R.Br. (<tp:taxon-name><tp:taxon-name-part taxon-name-part-type="family">Chenopodiaceae</tp:taxon-name-part></tp:taxon-name>): Taxa occurring in North America.</article-title><source>Ukrainskiy Botanicheskiy Zhurnal</source><volume>59</volume>: <fpage>380</fpage>–<lpage>385</lpage>.</mixed-citation></ref><ref id="B44"><mixed-citation xmlns:xlink="http://www.w3.org/1999/xlink" xlink:type="simple"><person-group><name name-style="western"><surname>Iamonico</surname><given-names>D</given-names></name></person-group> (<year>2011</year>) <article-title><italic><tp:taxon-name><tp:taxon-name-part taxon-name-part-type="genus">Dysphania</tp:taxon-name-part><tp:taxon-name-part taxon-name-part-type="species">anthelmintica</tp:taxon-name-part></tp:taxon-name></italic> (<tp:taxon-name><tp:taxon-name-part taxon-name-part-type="family">Amaranthaceae</tp:taxon-name-part></tp:taxon-name>), new to the non-native flora of Italy, and taxonomic considerations on the related species.</article-title><source>Hacquetia</source><volume>10</volume>(<issue>1</issue>): <fpage>41</fpage>–<lpage>48</lpage>. <ext-link xlink:type="simple" ext-link-type="doi" xlink:href="10.2478/v10028-011-0002-x">https://doi.org/10.2478/v10028-011-0002-x</ext-link></mixed-citation></ref><ref id="B108"><mixed-citation xmlns:xlink="http://www.w3.org/1999/xlink" xlink:type="simple"><person-group><name name-style="western"><surname>Sukhorukov</surname><given-names>AP</given-names></name><name name-style="western"><surname>Kushunina</surname><given-names>MA</given-names></name></person-group> (<year>2014</year>) <article-title>Taxonomic revision of <tp:taxon-name><tp:taxon-name-part taxon-name-part-type="family">Chenopodiaceae</tp:taxon-name-part></tp:taxon-name> in Nepal.</article-title><source>Phytotaxa</source><volume>191</volume>(<issue>1</issue>): <fpage>10</fpage>–<lpage>44</lpage>. <ext-link xlink:type="simple" ext-link-type="doi" xlink:href="10.11646/phytotaxa.191.1.2">https://doi.org/10.11646/phytotaxa.191.1.2</ext-link></mixed-citation></ref></ref-list></tp:taxon-treatment>
