# Supplementary material for: Taxonomic revision of Chenopodiaceae in Himalaya and Tibet
Source: PhytoKeys. 2019 Jan 31;(116):1–141. doi: 10.3897/phytokeys.116.27301 (PMC6367307; doi:10.3897/phytokeys.116.27301)
Supplement: XML Treatment for Dysphania himalaica [file phytokeys.116.27301-treatment30.xml]

<!DOCTYPE tp:taxon-treatment
  PUBLIC "-//TaxonX//DTD Taxonomic Treatment Publishing DTD v0 20100105//EN" "tax-treatment-NSO.dtd">
<tp:taxon-treatment xmlns:tp="http://www.plazi.org/taxpub"><tp:treatment-meta><kwd-group><label>Taxon classification</label><kwd><named-content xmlns:xlink="http://www.w3.org/1999/xlink" content-type="kingdom">Plantae</named-content></kwd><kwd><named-content xmlns:xlink="http://www.w3.org/1999/xlink" content-type="order">Caryophyllales</named-content></kwd><kwd><named-content xmlns:xlink="http://www.w3.org/1999/xlink" content-type="family">Chenopodiacea</named-content></kwd></kwd-group><mixed-citation publication-type="journal"><person-group><name><surname>Sukhorukov</surname><given-names>Alexander P.</given-names></name><name><surname>Liu</surname><given-names>Pei-Liang</given-names></name><name><surname>Kushunina</surname><given-names>Maria</given-names></name></person-group><article-title>Taxonomic revision of <tp:taxon-name><tp:taxon-name-part taxon-name-part-type="family">Chenopodiaceae</tp:taxon-name-part></tp:taxon-name> in Himalaya and Tibet</article-title><source>PhytoKeys</source><day>31</day><month>1</month><year>2019</year><volume>2019</volume><issue>116</issue><fpage>1</fpage><lpage>141</lpage><pub-id pub-id-type="doi">10.3897/phytokeys.116.27301</pub-id></mixed-citation></tp:treatment-meta><tp:nomenclature><label>2.</label><tp:taxon-name>
                  <tp:taxon-name-part taxon-name-part-type="genus" reg="Dysphania">Dysphania</tp:taxon-name-part>
                  <tp:taxon-name-part taxon-name-part-type="species" reg="himalaica">himalaica</tp:taxon-name-part>
                </tp:taxon-name><tp:taxon-authority>Uotila, Willdenowia 43(1): 68 (2013).</tp:taxon-authority><tp:nomenclature-citation-list><tp:nomenclature-citation><tp:taxon-name>
                      <tp:taxon-name-part taxon-name-part-type="genus" reg="Chenopodium">Chenopodium</tp:taxon-name-part>
                    </tp:taxon-name><comment>himalaicum Klimesh in herb. PRA (nomen). <bold>Holotype</bold>. INDIA, [Jammu &amp; Kashmir], Ladakh, Region Indus valley, Stot (E) [Stod River valley], Nyi [Nior Nis; Njurnis] to Neboche, <named-content xmlns:xlink="http://www.w3.org/1999/xlink" content-type="dwc:verbatimCoordinates" xlink:type="simple"><named-content content-type="geo-json" specific-use="{&#34;type&#34;:&#34;Point&#34;,&#34;coordinates&#34;:[78.240278,33.470278]}" id="NCID0EVMEK" xlink:type="simple">33°28'13"N, 78°14'25"E</named-content></named-content>, 4600–4700 m a.s.l., 2 Sep 2005, code 05-29-16, <italic>L. Klimeš 6175</italic> (PRA! isotypes (5) PRA! H1758789!).</comment></tp:nomenclature-citation><tp:nomenclature-citation><tp:taxon-name>
                      <tp:taxon-name-part taxon-name-part-type="genus" reg="Dysphania"/>
                      <tp:taxon-name-part taxon-name-part-type="species" reg="himalaica"/>
                    </tp:taxon-name><comment>=<tp:taxon-name><tp:taxon-name-part taxon-name-part-type="genus" reg="Neobotrydium">Neobotrydium</tp:taxon-name-part><tp:taxon-name-part taxon-name-part-type="species" reg="longii">longii</tp:taxon-name-part></tp:taxon-name> [<italic>langii</italic>] G.L.Zhu in Zhu &amp; Sanderson, Gen. &amp; New Evol. System World Chenopod.: 334 (2017), syn. nov. <bold>Holotype</bold>. CHINA, Tibet [Xizang], Mami division, Gaize Xian (Gêrzê County), Chacuo, 4500 m a.s.l., 8 Sep 1976, <italic>K.-Y. Long [Lang] 10153</italic> (PE00511004!). </comment></tp:nomenclature-citation></tp:nomenclature-citation-list></tp:nomenclature><tp:treatment-sec sec-type="Taxonomic notes" id="SECID0EPNEK"><title>Taxonomic notes.</title><p>During the last visit of the first author (AS) to the herbarium of the Institute of Botany of the Chinese Academy of Sciences (PE) in early 2017, the type of <italic><tp:taxon-name><tp:taxon-name-part taxon-name-part-type="genus" reg="Neobotrydium">Neobotrydium</tp:taxon-name-part><tp:taxon-name-part taxon-name-part-type="species" reg="longii">longii</tp:taxon-name-part></tp:taxon-name></italic> had not yet been selected and the specimen without a new determination was kept with all other <italic><tp:taxon-name><tp:taxon-name-part taxon-name-part-type="genus" reg="Dysphania">Dysphania</tp:taxon-name-part></tp:taxon-name></italic> in a folder under the old name “<italic><tp:taxon-name><tp:taxon-name-part taxon-name-part-type="genus" reg="Chenopodium">Chenopodium</tp:taxon-name-part><tp:taxon-name-part taxon-name-part-type="species" reg="foetidum">foetidum</tp:taxon-name-part></tp:taxon-name></italic>”. The synonymisation of <italic><tp:taxon-name><tp:taxon-name-part taxon-name-part-type="genus" reg="Neobotrydium">N.</tp:taxon-name-part><tp:taxon-name-part taxon-name-part-type="species" reg="longii">longii</tp:taxon-name-part></tp:taxon-name></italic> [<italic>langii</italic>, named after K.-Y. Lang] with <italic><tp:taxon-name><tp:taxon-name-part taxon-name-part-type="genus" reg="Dysphania">D.</tp:taxon-name-part><tp:taxon-name-part taxon-name-part-type="species" reg="himalaica">himalaica</tp:taxon-name-part></tp:taxon-name></italic> is made here for the first time based on the re-identification of specimen PE00511004 by AS.</p></tp:treatment-sec><tp:treatment-sec sec-type="description" id="SECID0EKPEK"><title>Description.</title><p>Annual up to 15(20) cm, mostly branched from the base. Leaves appressed to the stem, short-petiolate, up to 4.0 × 1.0 cm, narrowly oblong or lanceolate, entire, sinuous or slightly lobate, green, with scattered simple hairs and subsessile yellow glands. Inflorescence leafy in the lower part, covered with short, semi-appressed white simple hairs (up to 0.4 mm long) and scattered subsessile yellow glands. Perianth segments (4)5, 0.9–1.2 × 0.25–0.40 mm, almost free, somewhat swollen near midrib with a short, white or reddish mucro(s) at the tip, their dorsal part with stout simple <!--PageBreak -->hairs (up to 0.15 mm), often red at the segment tips and scattered glands up to 0.1 mm (Fig. <xref ref-type="fig" rid="F20">20C</xref>). Pericarp whitish, minutely papillate, separating from the seed (Fig. <xref ref-type="fig" rid="F20">20D</xref>). Fruit 0.7–0.9 × 0.7 mm, subspherical; seed reddish, keeled; embryo vertical or sometimes horizontal (spatial heterospermy).</p></tp:treatment-sec><tp:treatment-sec sec-type="habitat" id="SECID0E1PEK"><title>Habitat.</title><p>Gravelly slopes and ruderal sites at elevations of 3000–4900 m a.s.l.</p></tp:treatment-sec><tp:treatment-sec sec-type="phenology" id="SECID0E6PEK"><title>Phenology.</title><p>Flowering: August-September; fruiting: September-October.</p></tp:treatment-sec><tp:treatment-sec sec-type="distribution" id="SECID0EEQEK"><title>Distribution.</title><p>See Fig. <xref ref-type="fig" rid="F21">21</xref>.</p></tp:treatment-sec><tp:treatment-sec sec-type="material" id="SECID0EOQEK"><title>Specimens examined.</title><p><bold>CHINA</bold>: <bold>Xizang</bold>: <bold>Ngari Prefecture</bold>: Gêrzê (Gaize) County, 4250 m a.s.l., Aug 1972, <italic>Li 069</italic> (PE00510701, PE00510702); Gêrzê (Gaize) County, Datan, 4450 m a.s.l., 6 Sep 1974, <italic>Biological Institute Tibet Expedition Team 4295</italic> (XJBI00005533); Gêrzê (Gaize) County, 4500 m a.s.l., 8 Sep 1976, <italic>K.-Y</italic>. <italic>Lang 10153</italic> (PE00511004! holotype of <italic><tp:taxon-name><tp:taxon-name-part taxon-name-part-type="genus" reg="Neobotrydium">Neobotrydium</tp:taxon-name-part><tp:taxon-name-part taxon-name-part-type="species" reg="longii">longii</tp:taxon-name-part></tp:taxon-name></italic>); Gê’gyai (Geji) County, Yanhu District, 4350–4500 m a.s.l., Aug 1977, <italic>Qinghai-Tibet Team Vegetation Group 13531</italic> (PE00235088); <bold>Nagqu Prefecture</bold>: [Nyima (Nima) County] Changthang, Dangra Yum Tso, <named-content xmlns:xlink="http://www.w3.org/1999/xlink" content-type="dwc:verbatimCoordinates" xlink:type="simple"><named-content content-type="geo-json" specific-use="{&#34;type&#34;:&#34;Point&#34;,&#34;coordinates&#34;:[86.583333,30.716667]}" id="NCID0EUREK" xlink:type="simple">30°43'N, 86°35'E</named-content></named-content>, 4590 m a.s.l., 9 Sep 2003, <italic>G. &amp; S. Miehe 03-081-05</italic> (herb. Miehe); [Nyima (Nima) County] Changthang, S of Dangra Yum Tso, Targo river S of Targo Shang, <named-content xmlns:xlink="http://www.w3.org/1999/xlink" content-type="dwc:verbatimCoordinates" xlink:type="simple"><named-content content-type="geo-json" specific-use="{&#34;type&#34;:&#34;Point&#34;,&#34;coordinates&#34;:[86.650000,30.583333]}" id="NCID0E5REK" xlink:type="simple">30°35'N, 86°39'E</named-content></named-content>, 4765 m a.s.l., 10 Sep 2003, <italic>G. &amp; S. Miehe 03-089-01</italic> (KAS); [Amdo (Anduo) County] Lake Xiketang, <named-content xmlns:xlink="http://www.w3.org/1999/xlink" content-type="dwc:verbatimCoordinates" xlink:type="simple"><named-content content-type="geo-json" specific-use="{&#34;type&#34;:&#34;Point&#34;,&#34;coordinates&#34;:[90.666667,32.050000]}" id="NCID0EISEK" xlink:type="simple">32°03'N, 90°40'E</named-content></named-content>, 4720 m a.s.l., 15 Aug 2005, <italic>Nölling &amp; Hanspach NX05-108-01</italic> (herb. Miehe); <bold>Xigazê Prefecture</bold>: Upper Arun valley, N of Xegar (Tingri), <named-content xmlns:xlink="http://www.w3.org/1999/xlink" content-type="dwc:verbatimCoordinates" xlink:type="simple"><named-content content-type="geo-json" specific-use="{&#34;type&#34;:&#34;Point&#34;,&#34;coordinates&#34;:[87.166667,28.616667]}" id="NCID0EUSEK" xlink:type="simple">28°37'N, 87°10'E</named-content></named-content>, 5 Oct 1989, <italic>B. Dickoré 5919</italic> (KAS) &amp; <italic>5922</italic> (MSB144244); Side valley, N of Nyalam, Koya, <named-content xmlns:xlink="http://www.w3.org/1999/xlink" content-type="dwc:verbatimCoordinates" xlink:type="simple"><named-content content-type="geo-json" specific-use="{&#34;type&#34;:&#34;Point&#34;,&#34;coordinates&#34;:[86.033333,28.366667]}" id="NCID0EATEK" xlink:type="simple">28°22'N, 86°02'E</named-content></named-content>, 4460 m a.s.l., 24 Aug 1999, <italic>G. &amp; S. Miehe &amp; Koch 99-150-28</italic> (herb. Miehe); New Tingri, <named-content xmlns:xlink="http://www.w3.org/1999/xlink" content-type="dwc:verbatimCoordinates" xlink:type="simple"><named-content content-type="geo-json" specific-use="{&#34;type&#34;:&#34;Point&#34;,&#34;coordinates&#34;:[86.633333,28.583333]}" id="NCID0EKTEK" xlink:type="simple">28°35'N, 86°38'E</named-content></named-content>, 4400 m a.s.l., 1 Sep 1999, <italic>S. &amp; G. Miehe &amp; Koch 99-189-08</italic> (herb. Miehe); [Saga County] Upper Yarlung Tsangpo, <named-content xmlns:xlink="http://www.w3.org/1999/xlink" content-type="dwc:verbatimCoordinates" xlink:type="simple"><named-content content-type="geo-json" specific-use="{&#34;type&#34;:&#34;Point&#34;,&#34;coordinates&#34;:[86.266667,29.200000]}" id="NCID0EUTEK" xlink:type="simple">29°12'N, 86°16'E</named-content></named-content>, 4850 m a.s.l., 31 Aug 2003, <italic>G. &amp; S. Miehe 03-057-18</italic> (herb. Miehe); [Ngamring (Angren) County] Raka Tsangpo valley, <named-content xmlns:xlink="http://www.w3.org/1999/xlink" content-type="dwc:verbatimCoordinates" xlink:type="simple"><named-content content-type="geo-json" specific-use="{&#34;type&#34;:&#34;Point&#34;,&#34;coordinates&#34;:[86.283333,29.500000]}" id="NCID0E5TEK" xlink:type="simple">29°30'N, 86°17'E</named-content></named-content>, 4760 m a.s.l., 2 Sep 2003, <italic>G. &amp; S. Miehe</italic> 03-062-24 (herb. Miehe); [Saga County] Saga Dzong, Upper Yarlug Tsangpo, <named-content xmlns:xlink="http://www.w3.org/1999/xlink" content-type="dwc:verbatimCoordinates" xlink:type="simple"><named-content content-type="geo-json" specific-use="{&#34;type&#34;:&#34;Point&#34;,&#34;coordinates&#34;:[85.233333,29.350000]}" id="NCID0EIUEK" xlink:type="simple">29°21'N, 85°14'E</named-content></named-content>, 28 Aug 2003, <italic>G. &amp; S. Miehe 03-043-23</italic> (KAS); <bold>Lhasa City</bold>: NE of Lhasa, Reting Monastery, <named-content xmlns:xlink="http://www.w3.org/1999/xlink" content-type="dwc:verbatimCoordinates" xlink:type="simple"><named-content content-type="geo-json" specific-use="{&#34;type&#34;:&#34;Point&#34;,&#34;coordinates&#34;:[91.516667,30.300000]}" id="NCID0EUUEK" xlink:type="simple">30°18'N, 91°31'E</named-content></named-content>, 4300 m a.s.l., 10 Sep 1995, <italic>G.&amp; S. Miehe 95-49-10</italic> (herb. Miehe); Nyêmo (Nimu) County, Yarlung Tsangpo gorge, <named-content xmlns:xlink="http://www.w3.org/1999/xlink" content-type="dwc:verbatimCoordinates" xlink:type="simple"><named-content content-type="geo-json" specific-use="{&#34;type&#34;:&#34;Point&#34;,&#34;coordinates&#34;:[89.983333,29.350000]}" id="NCID0E5UEK" xlink:type="simple">29°21'N, 89°59'E</named-content></named-content>, 4300 m a.s.l., 7 Sep 1998, <italic>G. &amp; S. Miehe 98-09205</italic> &amp; <italic>98-09412</italic> (herb. Miehe); [Damxung (Dangxiong) County] Lake Namtso, <named-content xmlns:xlink="http://www.w3.org/1999/xlink" content-type="dwc:verbatimCoordinates" xlink:type="simple"><named-content content-type="geo-json" specific-use="{&#34;type&#34;:&#34;Point&#34;,&#34;coordinates&#34;:[90.966667,30.916667]}" id="NCID0EKVEK" xlink:type="simple">30°55'N, 90°58'E</named-content></named-content>, 4760 m a.s.l., 1 Sep 2005, <italic>Nölling &amp; Hanspach NX05-188-06</italic> (herb. Miehe); <bold>Shannan Prefecture</bold>: [Nagarzê (Langkazi) County] Yamco Yumco (Yamzho Yumco, the Yamdrok Lake), Dzamtshu, <named-content xmlns:xlink="http://www.w3.org/1999/xlink" content-type="dwc:verbatimCoordinates" xlink:type="simple"><named-content content-type="geo-json" specific-use="{&#34;type&#34;:&#34;Point&#34;,&#34;coordinates&#34;:[90.450000,28.966667]}" id="NCID0EWVEK" xlink:type="simple">28°58'N, 90°27'E</named-content></named-content>, 4450 m a.s.l., 12 Sep 1995, <italic>G. &amp; S. Miehe 95-52-22</italic> (herb. Miehe); <bold>Nyingchi Prefecture</bold>: [Mainling (Milin) County] Lower Tsangpo valley, Tsela Dzong, <named-content xmlns:xlink="http://www.w3.org/1999/xlink" content-type="dwc:verbatimCoordinates" xlink:type="simple"><named-content content-type="geo-json" specific-use="{&#34;type&#34;:&#34;Point&#34;,&#34;coordinates&#34;:[94.350000,29.350000]}" id="NCID0ECWEK" xlink:type="simple">29°21'N, 94°21'E</named-content></named-content>, 3050 m a.s.l., 25 Sep 1989, <italic>B. Dickoré 5748</italic> (MSB144246);</p><p><bold>INDIA</bold>: <bold>Jammu &amp; Kashmir</bold>: [nr Parang river] Haule, 14000 ft a.s.l., 17 Sep 1847, <italic>T.T</italic>. <italic>Thomson</italic> s.n. (K); Leh, Angkung to Puga, <named-content xmlns:xlink="http://www.w3.org/1999/xlink" content-type="dwc:verbatimCoordinates" xlink:type="simple"><named-content content-type="geo-json" specific-use="{&#34;type&#34;:&#34;Point&#34;,&#34;coordinates&#34;:[78.266667,33.233333]}" id="NCID0EWWEK" xlink:type="simple">33°14'N, 78°16'E</named-content></named-content>, 4550 m a.s.l., 8 Sep 1999, code 99-27-9, <italic>L. Klimeš 778</italic> (H, PRA); Kiameri La to Rumtse vill. along Kyammar Lungpa, <named-content xmlns:xlink="http://www.w3.org/1999/xlink" content-type="dwc:verbatimCoordinates" xlink:type="simple"><named-content content-type="geo-json" specific-use="{&#34;type&#34;:&#34;Point&#34;,&#34;coordinates&#34;:[77.816667,33.583333]}" id="NCID0EAXEK" xlink:type="simple">33°35'N, 77°49'E</named-content></named-content>, 4350 m a.s.l., 15 Sep 1999, code 99-34-3, <italic>L. Klimeš 830</italic> (H, PRA); Rupshu Region, Samad Rakchan, Polokong<!--PageBreak -->ka valley, <named-content xmlns:xlink="http://www.w3.org/1999/xlink" content-type="dwc:verbatimCoordinates" xlink:type="simple"><named-content content-type="geo-json" specific-use="{&#34;type&#34;:&#34;Point&#34;,&#34;coordinates&#34;:[78.101667,33.273333]}" id="NCID0EMXEK" xlink:type="simple">33°16'24"N, 78°6'6"E</named-content></named-content>, 4660–4750 m a.s.l., 5 Aug 2001, code 01-8-11, <italic>L. Klimeš 1255</italic> (PRA); Zhung (Leh), Gya to Lato, <named-content xmlns:xlink="http://www.w3.org/1999/xlink" content-type="dwc:verbatimCoordinates" xlink:type="simple"><named-content content-type="geo-json" specific-use="{&#34;type&#34;:&#34;Point&#34;,&#34;coordinates&#34;:[77.719167,33.667222]}" id="NCID0EWXEK" xlink:type="simple">33°40'2"N, 77°43'9"E</named-content></named-content>, 4060–4070 m a.s.l., 5 Sep 2001, code 01-38-12, <italic>L. Klimeš 1539</italic> (PRA); Samad Rakchan, Thangmar, <named-content xmlns:xlink="http://www.w3.org/1999/xlink" content-type="dwc:verbatimCoordinates" xlink:type="simple"><named-content content-type="geo-json" specific-use="{&#34;type&#34;:&#34;Point&#34;,&#34;coordinates&#34;:[78.018889,33.334444]}" id="NCID0EAYEK" xlink:type="simple">33°20'4"N, 78°1'8"E</named-content></named-content>, 4590 m a.s.l., 5 Aug 2001, code 01-8-8, <italic>L. Klimeš 1271</italic> (PRA); Ladakh, Rumtse, 4220–4230 m a.s.l., 5 Sep 2001, <italic>L. Klimeš 1582</italic> (PRA); Indus valley, Zhung (Leh), Chogdo to Chukirmo, <named-content xmlns:xlink="http://www.w3.org/1999/xlink" content-type="dwc:verbatimCoordinates" xlink:type="simple"><named-content content-type="geo-json" specific-use="{&#34;type&#34;:&#34;Point&#34;,&#34;coordinates&#34;:[77.635833,33.823333]}" id="NCID0EMYEK" xlink:type="simple">33°49'24"N, 77°38'9"E</named-content></named-content>, 4180–4310 m a.s.l., 8 Sep 2001, code 01-41-10, <italic>L. Klimeš 1627</italic> (PRA); Lukung, <named-content xmlns:xlink="http://www.w3.org/1999/xlink" content-type="dwc:verbatimCoordinates" xlink:type="simple"><named-content content-type="geo-json" specific-use="{&#34;type&#34;:&#34;Point&#34;,&#34;coordinates&#34;:[78.401667,33.984722]}" id="NCID0EWYEK" xlink:type="simple">33°59'5"N, 78°24'6"E</named-content></named-content>, 4300 m a.s.l., 9 Sep 2002, code 02-39-10, <italic>L. Klimeš 6627</italic> (PRA); Ladakh, Pangong Region, Parma vill., 4550 m a.s.l., 23 Sep 2003, <italic>L. Klimeš 3580</italic> (PRA); Zhung Stot (E), Stot (E); Shyok Region, Wari La, confluence of Lurten Lungpa and Lazun Lungpa, <named-content xmlns:xlink="http://www.w3.org/1999/xlink" content-type="dwc:verbatimCoordinates" xlink:type="simple"><named-content content-type="geo-json" specific-use="{&#34;type&#34;:&#34;Point&#34;,&#34;coordinates&#34;:[77.852222,34.235833]}" id="NCID0ECZEK" xlink:type="simple">34°14'9"N, 77°51'8"E</named-content></named-content>, 3840 m a.s.l., 15 Sep 2001, code 01-47-40, <italic>L. Klimeš 1868</italic> (PRA); Sumdu Gonma to Kiagar La, <named-content xmlns:xlink="http://www.w3.org/1999/xlink" content-type="dwc:verbatimCoordinates" xlink:type="simple"><named-content content-type="geo-json" specific-use="{&#34;type&#34;:&#34;Point&#34;,&#34;coordinates&#34;:[78.358333,33.170000]}" id="NCID0EMZEK" xlink:type="simple">33°10'12"N, 78°21'30"E</named-content></named-content>, 4690 m a.s.l., 7 Sep 2003, code 03-26-3, <italic>L. Klimeš 3461</italic> (PRA); Tso Moriri, Lunglung valley, 33°2'30"N, 78°18'E, 4700 m a.s.l., 8 Sep 2003, code 03-27-5a, <italic>L. Klimeš 3476</italic> (PRA); Samad Rakchan, Thukje vill. to Nyamur, <named-content xmlns:xlink="http://www.w3.org/1999/xlink" content-type="dwc:verbatimCoordinates" xlink:type="simple"><named-content content-type="geo-json" specific-use="{&#34;type&#34;:&#34;Point&#34;,&#34;coordinates&#34;:[78.027778,33.336944]}" id="NCID0EYZEK" xlink:type="simple">33°20'13"N, 78°1'40"E</named-content></named-content>, 4560 m a.s.l., 9 Sep 2005, code 05-36-2, <italic>L. Klimeš 6270</italic> (PRA);</p><p><bold>NEPAL</bold>: <bold>Western</bold>: <bold>Dhaulagiri Zone</bold>: Mustang Distr., Chalungpa, Lower Jeula forest, <named-content xmlns:xlink="http://www.w3.org/1999/xlink" content-type="dwc:verbatimCoordinates" xlink:type="simple"><named-content content-type="geo-json" specific-use="{&#34;type&#34;:&#34;Point&#34;,&#34;coordinates&#34;:[83.750000,28.900000]}" id="NCID0EK1EK" xlink:type="simple">28°54'N, 83°45'E</named-content></named-content>, 3410 m a.s.l., 28 Aug &amp; 8 Sep 2001, <italic>S. &amp; G. Miehe &amp; Koch 01-087-27 &amp; 01-119-03</italic> (herb. Miehe).</p></tp:treatment-sec><tp:treatment-sec sec-type="distribution" id="SECID0ER1EK"><title>General distribution.</title><p>Himalaya and Tibet (India, Nepal and China). Common in Jammu &amp; Kashmir and many parts of Tibet (L. Klimeš, G. &amp; S. Miehe, pers. comm.); probably rare in Nepal.</p></tp:treatment-sec><tp:treatment-sec><!--Section generated to contain objects referenced in tp:taxon-treatment.--><fig id="F20" position="float" orientation="portrait"><label>Figure 20.</label><caption><p>SEM micrographs: <bold>A</bold> perianth of <italic><tp:taxon-name><tp:taxon-name-part taxon-name-part-type="genus" reg="Dysphania">Dysphania</tp:taxon-name-part><tp:taxon-name-part taxon-name-part-type="species" reg="ambrosioides">ambrosioides</tp:taxon-name-part></tp:taxon-name></italic><bold>B</bold> pericarp of <italic><tp:taxon-name><tp:taxon-name-part taxon-name-part-type="genus" reg="Dysphania">Dysphania</tp:taxon-name-part><tp:taxon-name-part taxon-name-part-type="species" reg="ambrosioides">ambrosioides</tp:taxon-name-part></tp:taxon-name></italic><bold>C</bold> perianth of <italic><tp:taxon-name><tp:taxon-name-part taxon-name-part-type="genus" reg="Dysphania">D.</tp:taxon-name-part><tp:taxon-name-part taxon-name-part-type="species" reg="himalaica">himalaica</tp:taxon-name-part></tp:taxon-name></italic><bold>D</bold> pericarp of <italic><tp:taxon-name><tp:taxon-name-part taxon-name-part-type="genus" reg="Dysphania">D.</tp:taxon-name-part><tp:taxon-name-part taxon-name-part-type="species" reg="himalaica">himalaica</tp:taxon-name-part></tp:taxon-name></italic><bold>E</bold> perianth of <italic><tp:taxon-name><tp:taxon-name-part taxon-name-part-type="genus" reg="Dysphania">D.</tp:taxon-name-part><tp:taxon-name-part taxon-name-part-type="species" reg="bhutanica">bhutanica</tp:taxon-name-part></tp:taxon-name></italic><bold>F</bold> pericarp of <italic><tp:taxon-name><tp:taxon-name-part taxon-name-part-type="genus" reg="Dysphania">D.</tp:taxon-name-part><tp:taxon-name-part taxon-name-part-type="species" reg="bhutanica">bhutanica</tp:taxon-name-part></tp:taxon-name></italic><bold>G</bold> perianth of <italic><tp:taxon-name><tp:taxon-name-part taxon-name-part-type="genus" reg="Dysphania">D.</tp:taxon-name-part><tp:taxon-name-part taxon-name-part-type="species" reg="kitiae">kitiae</tp:taxon-name-part></tp:taxon-name></italic><bold>H</bold> pericarp of <italic><tp:taxon-name><tp:taxon-name-part taxon-name-part-type="genus" reg="Dysphania">D.</tp:taxon-name-part><tp:taxon-name-part taxon-name-part-type="species" reg="kitiae">kitiae</tp:taxon-name-part></tp:taxon-name></italic>. Magnification: 150× (<bold>A</bold>), 250× (<bold>C, E, G</bold>), 500× (<bold>B, D, F, H</bold>).</p></caption><graphic xmlns:xlink="http://www.w3.org/1999/xlink" xlink:href="phytokeys-116-001-g020.jpg" position="float" orientation="portrait" xlink:type="simple" id="oo_260761.jpg"/></fig><fig id="F21" position="float" orientation="portrait"><label>Figure 21.</label><caption><p>Distribution map of <italic><tp:taxon-name><tp:taxon-name-part taxon-name-part-type="genus" reg="Dysphania">Dysphania</tp:taxon-name-part><tp:taxon-name-part taxon-name-part-type="species" reg="ambrosioides">ambrosioides</tp:taxon-name-part></tp:taxon-name></italic> (circles) and <italic><tp:taxon-name><tp:taxon-name-part taxon-name-part-type="genus" reg="Dysphania">D.</tp:taxon-name-part><tp:taxon-name-part taxon-name-part-type="species" reg="himalaica">himalaica</tp:taxon-name-part></tp:taxon-name></italic> (stars).</p></caption><graphic xmlns:xlink="http://www.w3.org/1999/xlink" xlink:href="phytokeys-116-001-g021.jpg" position="float" orientation="portrait" xlink:type="simple" id="oo_260762.jpg"/></fig></tp:treatment-sec></tp:taxon-treatment>
