# Supplementary material for: Taxonomic revision of Chenopodiaceae in Himalaya and Tibet
Source: PhytoKeys. 2019 Jan 31;(116):1–141. doi: 10.3897/phytokeys.116.27301 (PMC6367307; doi:10.3897/phytokeys.116.27301)
Supplement: XML Treatment for Dysphania bhutanica [file phytokeys.116.27301-treatment31.xml]

<!DOCTYPE tp:taxon-treatment
  PUBLIC "-//TaxonX//DTD Taxonomic Treatment Publishing DTD v0 20100105//EN" "tax-treatment-NSO.dtd">
<tp:taxon-treatment xmlns:tp="http://www.plazi.org/taxpub"><tp:treatment-meta><kwd-group><label>Taxon classification</label><kwd><named-content xmlns:xlink="http://www.w3.org/1999/xlink" content-type="kingdom">Plantae</named-content></kwd><kwd><named-content xmlns:xlink="http://www.w3.org/1999/xlink" content-type="order">Caryophyllales</named-content></kwd><kwd><named-content xmlns:xlink="http://www.w3.org/1999/xlink" content-type="family">Chenopodiacea</named-content></kwd></kwd-group><mixed-citation publication-type="journal"><person-group><name><surname>Sukhorukov</surname><given-names>Alexander P.</given-names></name><name><surname>Liu</surname><given-names>Pei-Liang</given-names></name><name><surname>Kushunina</surname><given-names>Maria</given-names></name></person-group><article-title>Taxonomic revision of <tp:taxon-name><tp:taxon-name-part taxon-name-part-type="family">Chenopodiaceae</tp:taxon-name-part></tp:taxon-name> in Himalaya and Tibet</article-title><source>PhytoKeys</source><day>31</day><month>1</month><year>2019</year><volume>2019</volume><issue>116</issue><fpage>1</fpage><lpage>141</lpage><pub-id pub-id-type="doi">10.3897/phytokeys.116.27301</pub-id></mixed-citation></tp:treatment-meta><tp:nomenclature><label>3.</label><tp:taxon-name>
                  <tp:taxon-name-part taxon-name-part-type="genus" reg="Dysphania">Dysphania</tp:taxon-name-part>
                  <tp:taxon-name-part taxon-name-part-type="species" reg="bhutanica">bhutanica</tp:taxon-name-part>
                </tp:taxon-name><tp:taxon-authority>Sukhor., Willdenowia 42(2): 171 (2012)</tp:taxon-authority></tp:nomenclature><tp:treatment-sec sec-type="Holotype" id="SECID0E12EK"><title>Holotype.</title><p>BHUTAN, Thimphu distr., Lango, near Paro, frequent weed in apple and other crops, 2300 m a.s.l., 29 Jun 1992, <italic>C. Parker 7263</italic> (E00051983! image available at <ext-link xmlns:xlink="http://www.w3.org/1999/xlink" xlink:type="simple" ext-link-type="uri" xlink:href="http://data.rbge.org.uk/herb/E00051983">http://data.rbge.org.uk/herb/E00051983</ext-link>).</p></tp:treatment-sec><tp:treatment-sec sec-type="description" id="SECID0EH3EK"><title>Description.</title><p>Annual up to 100 cm. Stem covered with short simple hairs and subsessile, orange or yellow glands. Leaves pinnatisect, 2.0–9.0 × 1.0–2.5 cm, long-petiolate; their segments oblong or lanceolate, sinuate to lobed, usually densely covered with short simple hairs intermixed with scattered glands. Inflorescence up to 20 cm long, leafy at least in basal and middle parts with scattered curved simple (up to 0.2 mm) hairs and subsessile glands. Perianth segments 5, almost free, 0.7–0.9 × 0.35–0.40 mm; their dorsal part with stout simple hairs (up to 0.08 mm) and orange (rarely yellow) glands (Fig. <xref ref-type="fig" rid="F20">20E</xref>). Fruit 0.6–0.7 × 0.5 mm in diameter, subspherical, pericarp minutely papillate (Fig. <xref ref-type="fig" rid="F20">20F</xref>). Seed blackish, keeled; embryo horizontal.</p></tp:treatment-sec><tp:treatment-sec sec-type="habitat" id="SECID0EV3EK"><title>Habitat.</title><p>Grassy hill slopes and disturbed areas; 2200–3800 m a.s.l.</p></tp:treatment-sec><tp:treatment-sec sec-type="phenology" id="SECID0E13EK"><title>Phenology.</title><p>Flowering: June-August; fruiting: July-September.</p></tp:treatment-sec><tp:treatment-sec sec-type="distribution" id="SECID0E63EK"><title>Distribution.</title><p>See Fig. <xref ref-type="fig" rid="F22">22</xref>.</p><fig id="F22" position="float" orientation="portrait"><label>Figure 22.</label><caption><p>Distribution map of <italic><tp:taxon-name><tp:taxon-name-part taxon-name-part-type="genus" reg="Dysphania">Dysphania</tp:taxon-name-part><tp:taxon-name-part taxon-name-part-type="species" reg="bhutanica">bhutanica</tp:taxon-name-part></tp:taxon-name></italic> (circles) and <italic><tp:taxon-name><tp:taxon-name-part taxon-name-part-type="genus" reg="Dysphania">D.</tp:taxon-name-part><tp:taxon-name-part taxon-name-part-type="species" reg="kitiae">kitiae</tp:taxon-name-part></tp:taxon-name></italic> (stars).</p></caption><graphic xmlns:xlink="http://www.w3.org/1999/xlink" xlink:href="phytokeys-116-001-g022.jpg" position="float" orientation="portrait" xlink:type="simple" id="oo_260763.jpg"/></fig><!--PageBreak --></tp:treatment-sec><tp:treatment-sec sec-type="material" id="SECID0EN5EK"><title>Specimens examined.</title><p><bold>BHUTAN</bold>: [Thimphu Distr.] Thimphu, 8000 ft a.s.l., 9 Aug 1914, <italic>R.E. Cooper 3370</italic> (BM, E00151685); Thimphu, 2408 m a.s.l., 10 Aug 1971, <italic>R. Bedi 657</italic> (K); Thimphu Chu, below Taba, <named-content xmlns:xlink="http://www.w3.org/1999/xlink" content-type="dwc:verbatimCoordinates" xlink:type="simple"><named-content content-type="geo-json" specific-use="{&#34;type&#34;:&#34;Point&#34;,&#34;coordinates&#34;:[89.633333,27.500000]}" id="NCID0E35EK" xlink:type="simple">27°30'N, 89°38'E</named-content></named-content>, 2300 m a.s.l., 22 Jul 1979, <italic>A.J.C. Grierson &amp; D.G. Long 2828</italic> (E00151632, K); Thimphu Distr., Chapcha, 2200–2400 m a.s.l., 1 Jul 1992, <italic>C. Parker 7270</italic> &amp; <italic>7271</italic> (E00051982, E00051981);</p><p><bold>CHINA: Xizang</bold>: <bold>Xigazê Prefecture</bold>: Gyangtse, 1904, <italic>H.J. Walton</italic> s.n. (CAL, P04992918); <bold>Lhasa City</bold>: Lhasa, 3800 m a.s.l., 16 Aug 1965, <italic>Zhang &amp; Lang 1532</italic> (PE00510965); Lhasa, <named-content xmlns:xlink="http://www.w3.org/1999/xlink" content-type="dwc:verbatimCoordinates" xlink:type="simple"><named-content content-type="geo-json" specific-use="{&#34;type&#34;:&#34;Point&#34;,&#34;coordinates&#34;:[91.133333,29.683333]}" id="NCID0EW6EK" xlink:type="simple">29°41'N, 91°08'E</named-content></named-content>, 3800 m a.s.l., 13 Aug 1997, <italic>G. &amp; S. Miehe &amp; al</italic>. <italic>97-013-10</italic> (herb. Miehe); <bold>Shannan Prefecture</bold>: Gyaca (Jiacha) County, 3300 m a.s.l., 2 Sep 1972, <italic>Tibet Chinese Herbal Medicine Survey Team 4572</italic> (PE00511073); [Nêdong (Naidong) County] Zêtang (Zedang), 11 Aug 1977, <italic>B.Z.Guo</italic> et al. <italic>22359</italic> (KUN0587209); Nêdong (Naidong) County, Luoqiong vill., <named-content xmlns:xlink="http://www.w3.org/1999/xlink" content-type="dwc:verbatimCoordinates" xlink:type="simple"><named-content content-type="geo-json" specific-use="{&#34;type&#34;:&#34;Point&#34;,&#34;coordinates&#34;:[91.817156,29.265897]}" id="NCID0EKAFK" xlink:type="simple">29°15'57.23"N, 91°49'1.76"E</named-content></named-content>, 3569 m a.s.l., 2 Sep 2012, <italic>FLPH Tibet Expedition 12-0610</italic> (PE); <bold>Nyingchi Prefecture</bold>: Tsangpo valley, 10000–11000 ft a.s.l., 5 Sep 1935, <italic>F. Kingdon-Ward 12308a</italic> (BM); Tsangpo valley, Tse, 9800 ft a.s.l., 31 May 1938, <italic>F. Ludlow, G. Sherriff &amp; G. Taylor 4585</italic> (BM); Zhamo (Bomi) County, 2700 m a.s.l., 16 Jul 1965, <italic>Zhang &amp; Lang 312</italic> (PE00511002); Mainling (Milin) County, Pai [Pa] town, 3000–3100 m a.s.l., 12 Sep 1974, <italic>Qinghai-Tibet Team 74-4663</italic> (PE00511046, PE00511047); Nang (Lang) County, 3100 m a.s.l., 4 Aug 1982, <italic>Ni, Ciduo &amp; Cidan 2744</italic> (PE00511029); Mainling County, Qabnag (Qiangna), 22 Aug 1982, <italic>Ni, Ciduo &amp; Cidan 3109</italic> (PE00511027);</p><p><bold>NEPAL</bold>: <bold>Western</bold>: <bold>Dhaulagiri Zone</bold>: [Mustang Distr., Kali Gandaki river valley] Tukuche, 10500 ft a.s.l., 21 Aug 1954, <italic>J. Stainton, W.R. Sykes &amp; L.H.J. Williams 7356</italic> (BM). The plant has yellow glands only and identification is based on the pinnatisect leaf shape.</p></tp:treatment-sec><tp:treatment-sec sec-type="distribution" id="SECID0ECCFK"><title>General distribution.</title><p>E Himalaya and S Tibet.</p><!--PageBreak --></tp:treatment-sec><tp:treatment-sec><!--Section generated to contain objects referenced in tp:taxon-treatment.--><fig id="F20" position="float" orientation="portrait"><label>Figure 20.</label><caption><p>SEM micrographs: <bold>A</bold> perianth of <italic><tp:taxon-name><tp:taxon-name-part taxon-name-part-type="genus" reg="Dysphania">Dysphania</tp:taxon-name-part><tp:taxon-name-part taxon-name-part-type="species" reg="ambrosioides">ambrosioides</tp:taxon-name-part></tp:taxon-name></italic><bold>B</bold> pericarp of <italic><tp:taxon-name><tp:taxon-name-part taxon-name-part-type="genus" reg="Dysphania">Dysphania</tp:taxon-name-part><tp:taxon-name-part taxon-name-part-type="species" reg="ambrosioides">ambrosioides</tp:taxon-name-part></tp:taxon-name></italic><bold>C</bold> perianth of <italic><tp:taxon-name><tp:taxon-name-part taxon-name-part-type="genus" reg="Dysphania">D.</tp:taxon-name-part><tp:taxon-name-part taxon-name-part-type="species" reg="himalaica">himalaica</tp:taxon-name-part></tp:taxon-name></italic><bold>D</bold> pericarp of <italic><tp:taxon-name><tp:taxon-name-part taxon-name-part-type="genus" reg="Dysphania">D.</tp:taxon-name-part><tp:taxon-name-part taxon-name-part-type="species" reg="himalaica">himalaica</tp:taxon-name-part></tp:taxon-name></italic><bold>E</bold> perianth of <italic><tp:taxon-name><tp:taxon-name-part taxon-name-part-type="genus" reg="Dysphania">D.</tp:taxon-name-part><tp:taxon-name-part taxon-name-part-type="species" reg="bhutanica">bhutanica</tp:taxon-name-part></tp:taxon-name></italic><bold>F</bold> pericarp of <italic><tp:taxon-name><tp:taxon-name-part taxon-name-part-type="genus" reg="Dysphania">D.</tp:taxon-name-part><tp:taxon-name-part taxon-name-part-type="species" reg="bhutanica">bhutanica</tp:taxon-name-part></tp:taxon-name></italic><bold>G</bold> perianth of <italic><tp:taxon-name><tp:taxon-name-part taxon-name-part-type="genus" reg="Dysphania">D.</tp:taxon-name-part><tp:taxon-name-part taxon-name-part-type="species" reg="kitiae">kitiae</tp:taxon-name-part></tp:taxon-name></italic><bold>H</bold> pericarp of <italic><tp:taxon-name><tp:taxon-name-part taxon-name-part-type="genus" reg="Dysphania">D.</tp:taxon-name-part><tp:taxon-name-part taxon-name-part-type="species" reg="kitiae">kitiae</tp:taxon-name-part></tp:taxon-name></italic>. Magnification: 150× (<bold>A</bold>), 250× (<bold>C, E, G</bold>), 500× (<bold>B, D, F, H</bold>).</p></caption><graphic xmlns:xlink="http://www.w3.org/1999/xlink" xlink:href="phytokeys-116-001-g020.jpg" position="float" orientation="portrait" xlink:type="simple" id="oo_260761.jpg"/></fig></tp:treatment-sec></tp:taxon-treatment>
