# Supplementary material for: Taxonomic revision of Chenopodiaceae in Himalaya and Tibet
Source: PhytoKeys. 2019 Jan 31;(116):1–141. doi: 10.3897/phytokeys.116.27301 (PMC6367307; doi:10.3897/phytokeys.116.27301)
Supplement: XML Treatment for Dysphania kitiae [file phytokeys.116.27301-treatment32.xml]

<!DOCTYPE tp:taxon-treatment
  PUBLIC "-//TaxonX//DTD Taxonomic Treatment Publishing DTD v0 20100105//EN" "tax-treatment-NSO.dtd">
<tp:taxon-treatment xmlns:tp="http://www.plazi.org/taxpub"><tp:treatment-meta><kwd-group><label>Taxon classification</label><kwd><named-content xmlns:xlink="http://www.w3.org/1999/xlink" content-type="kingdom">Plantae</named-content></kwd><kwd><named-content xmlns:xlink="http://www.w3.org/1999/xlink" content-type="order">Caryophyllales</named-content></kwd><kwd><named-content xmlns:xlink="http://www.w3.org/1999/xlink" content-type="family">Chenopodiacea</named-content></kwd></kwd-group><mixed-citation publication-type="journal"><person-group><name><surname>Sukhorukov</surname><given-names>Alexander P.</given-names></name><name><surname>Liu</surname><given-names>Pei-Liang</given-names></name><name><surname>Kushunina</surname><given-names>Maria</given-names></name></person-group><article-title>Taxonomic revision of <tp:taxon-name><tp:taxon-name-part taxon-name-part-type="family">Chenopodiaceae</tp:taxon-name-part></tp:taxon-name> in Himalaya and Tibet</article-title><source>PhytoKeys</source><day>31</day><month>1</month><year>2019</year><volume>2019</volume><issue>116</issue><fpage>1</fpage><lpage>141</lpage><pub-id pub-id-type="doi">10.3897/phytokeys.116.27301</pub-id></mixed-citation></tp:treatment-meta><tp:nomenclature><label>4.</label><tp:taxon-name>
                  <tp:taxon-name-part taxon-name-part-type="genus" reg="Dysphania">Dysphania</tp:taxon-name-part>
                  <tp:taxon-name-part taxon-name-part-type="species" reg="kitiae">kitiae</tp:taxon-name-part>
                </tp:taxon-name><tp:taxon-authority>Uotila, Willdenowia 43(1): 75 (2013)</tp:taxon-authority><tp:nomenclature-citation-list><tp:nomenclature-citation><tp:taxon-name>
                      <tp:taxon-name-part taxon-name-part-type="genus" reg="Dysphania">Dysphania</tp:taxon-name-part>
                      <tp:taxon-name-part taxon-name-part-type="species" reg="kitiae">kitiae</tp:taxon-name-part>
                    </tp:taxon-name><comment>Uotila, Willdenowia 43(1): 75 (2013). <bold>Holotype</bold>. CHINA, Gansu [Prov.], Monastery Chorten-tan, on sunny slopes on clay and rich soil, 7000 ft a.s.l., early September 1901, <italic>V.F. Ladygin 596</italic> (LE!).</comment></tp:nomenclature-citation><tp:nomenclature-citation><tp:taxon-name>
                      <tp:taxon-name-part taxon-name-part-type="genus" reg="Dysphania"/>
                      <tp:taxon-name-part taxon-name-part-type="species" reg="kitiae"/>
                    </tp:taxon-name><comment>=<tp:taxon-name><tp:taxon-name-part taxon-name-part-type="genus" reg="Chenopodium">Chenopodium</tp:taxon-name-part><tp:taxon-name-part taxon-name-part-type="species" reg="aristatum">aristatum</tp:taxon-name-part><tp:taxon-name-part taxon-name-part-type="authority">L.</tp:taxon-name-part><tp:taxon-name-part taxon-name-part-type="infraspecific-rank">forma</tp:taxon-name-part><tp:taxon-name-part taxon-name-part-type="form" reg="muticum">muticum</tp:taxon-name-part></tp:taxon-name> J.Q.Fu Fl. Loess-Plateaus Sin. 1: 610 (2000), nom. illegit. </comment></tp:nomenclature-citation><tp:nomenclature-citation><tp:taxon-name>
                      <tp:taxon-name-part taxon-name-part-type="genus" reg="Dysphania"/>
                      <tp:taxon-name-part taxon-name-part-type="species" reg="kitiae"/>
                    </tp:taxon-name><comment>=<tp:taxon-name><tp:taxon-name-part taxon-name-part-type="genus" reg="Neobotrydium">Neobotrydium</tp:taxon-name-part><tp:taxon-name-part taxon-name-part-type="species" reg="corniculatum">corniculatum</tp:taxon-name-part></tp:taxon-name> G.L.Chu &amp; M.L.Zhang, Pl. Diversity 38(6): 325 (2016), syn. nov. <bold>Holotype</bold>: CHINA, Gansu [Prov.], Diebu Xian, Wangzang, foot of slopes, [date of collection not indicated in the protologue] <italic>G.L. Chu 15618</italic> (NWTC, n.v.). </comment></tp:nomenclature-citation></tp:nomenclature-citation-list></tp:nomenclature><tp:treatment-sec sec-type="Taxonomic notes" id="SECID0EGFFK"><title>Taxonomic notes.</title><p>The name <tp:taxon-name><tp:taxon-name-part taxon-name-part-type="genus" reg="Chenopodium">Chenopodium</tp:taxon-name-part><tp:taxon-name-part taxon-name-part-type="species" reg="aristatum">aristatum</tp:taxon-name-part><tp:taxon-name-part taxon-name-part-type="authority">L.</tp:taxon-name-part><tp:taxon-name-part taxon-name-part-type="infraspecific-rank">forma</tp:taxon-name-part><tp:taxon-name-part taxon-name-part-type="form" reg="muticum">muticum</tp:taxon-name-part></tp:taxon-name> (<xref ref-type="bibr" rid="B25">Fu 2000</xref>) is published with two holotypes and this is considered an uncorrectable error according to ICN (<xref ref-type="bibr" rid="B120">Turland et al. 2018</xref>), art. 40.6. Another name, <italic><tp:taxon-name><tp:taxon-name-part taxon-name-part-type="genus" reg="Neobotrydium">Neobotrydium</tp:taxon-name-part><tp:taxon-name-part taxon-name-part-type="species" reg="corniculatum">corniculatum</tp:taxon-name-part></tp:taxon-name></italic>, is synonymised here for the first time based on the following observations: (1) description of <italic><tp:taxon-name><tp:taxon-name-part taxon-name-part-type="genus" reg="Neobotrydium">N.</tp:taxon-name-part><tp:taxon-name-part taxon-name-part-type="species" reg="corniculatum">corniculatum</tp:taxon-name-part></tp:taxon-name></italic> and the drawing of the entire plant, especially perianth features, correspond with <italic><tp:taxon-name><tp:taxon-name-part taxon-name-part-type="genus" reg="Dysphania">Dysphania</tp:taxon-name-part><tp:taxon-name-part taxon-name-part-type="species" reg="kitiae">kitiae</tp:taxon-name-part></tp:taxon-name></italic>; (2) specimens kept at the PE and WUK herbaria and cited as <italic><tp:taxon-name><tp:taxon-name-part taxon-name-part-type="genus" reg="Dysphania">Dysphania</tp:taxon-name-part><tp:taxon-name-part taxon-name-part-type="species" reg="kitiae">kitiae</tp:taxon-name-part></tp:taxon-name></italic> by <xref ref-type="bibr" rid="B108">Sukhorukov and Kushunina (2014)</xref> are the same as those listed by <xref ref-type="bibr" rid="B134">Zhang and Zhu (2016)</xref> for <italic><tp:taxon-name><tp:taxon-name-part taxon-name-part-type="genus" reg="Neobotrydium">Neobotrydium</tp:taxon-name-part><tp:taxon-name-part taxon-name-part-type="species" reg="corniculatum">corniculatum</tp:taxon-name-part></tp:taxon-name></italic>. One of the specimens of <italic><tp:taxon-name><tp:taxon-name-part taxon-name-part-type="genus" reg="Neobotrydium">Neobotrydium</tp:taxon-name-part><tp:taxon-name-part taxon-name-part-type="species" reg="ornithopodum">ornithopodum</tp:taxon-name-part></tp:taxon-name></italic> G.L. Chu &amp; M.L. Zhang (<xref ref-type="bibr" rid="B134">Zhang and Zhu 2016</xref>), cited in the protologue (Hebei prov., leg. <italic>Hsia 2448</italic>, WUK!), is in fact <italic><tp:taxon-name><tp:taxon-name-part taxon-name-part-type="genus" reg="Dysphania">Dysphania</tp:taxon-name-part><tp:taxon-name-part taxon-name-part-type="species" reg="kitiae">kitiae</tp:taxon-name-part></tp:taxon-name></italic> (see citation of the specimens in <xref ref-type="bibr" rid="B108">Sukhorukov and Kushunina (2014)</xref>). We have not investigated the holotype of <italic><tp:taxon-name><tp:taxon-name-part taxon-name-part-type="genus" reg="Neobotrydium">Neobotrydium</tp:taxon-name-part><tp:taxon-name-part taxon-name-part-type="species" reg="ornithopodum">ornithopodum</tp:taxon-name-part></tp:taxon-name></italic>, a species closely related to <italic><tp:taxon-name><tp:taxon-name-part taxon-name-part-type="genus" reg="Dysphania">Dysphania</tp:taxon-name-part><tp:taxon-name-part taxon-name-part-type="species" reg="nepalensis">nepalensis</tp:taxon-name-part></tp:taxon-name></italic>.</p></tp:treatment-sec><tp:treatment-sec sec-type="description" id="SECID0E4JFK"><title>Description.</title><p>Annual up to 50 cm, strongly aromatic. Leaves 4.0–10.0 × 2.0–4.0 cm, long-petiolate, elliptic-oblong in outline, apex rounded. Inflorescence with indumentum consisting of scattered short simple hairs (up to 0.3 mm long) and subsessile glands. Perianth segments 5, basally connate, 1.0–1.2 × 0.5–0.6 mm; their dorsal part with yellow glands and scattered stout simple hairs (up to 0.1 mm), the latter mostly localised in the upper half of the segments (Fig. <xref ref-type="fig" rid="F20">20G</xref>). Fruit 0.7–0.9 mm, subspherical. Pericarp with minute conical papillae up to 25 μm (Fig. <xref ref-type="fig" rid="F20">20H</xref>); seed blackish; embryo horizontal.</p></tp:treatment-sec><tp:treatment-sec sec-type="habitat" id="SECID0ELKFK"><title>Habitat.</title><p>Grassy slopes and waste areas at altitudes of 2000–3800 m a.s.l.</p></tp:treatment-sec><tp:treatment-sec sec-type="phenology" id="SECID0EQKFK"><title>Phenology.</title><p>Flowering: July-September; fruiting: August-October.</p></tp:treatment-sec><tp:treatment-sec sec-type="distribution" id="SECID0EVKFK"><title>Distribution.</title><p>See Fig. <xref ref-type="fig" rid="F22">22</xref>.</p></tp:treatment-sec><tp:treatment-sec sec-type="material" id="SECID0E6KFK"><title>Specimens examined.</title><p><bold>CHINA: Xizang</bold>: <bold>Lhasa City</bold>: W of Lhasa, 3800 m a.s.l., 15 Jun 1974, <italic>Mountaineering Scientific Expedition Team 310</italic> (HNWP42358); <bold>Nyingchi Prefecture</bold>: Zhamo (Bomi) County, 2700 m a.s.l., 16 Jul 1965, <italic>Zhang &amp; Lang 314</italic> (PE00511015); Zayü (Chayu) County, Cawarong (Chawalong) Distr., 2800 m a.s.l., 28 Sep 1982, <italic>Qinghai-Tibet Team 10836</italic> (PE01063458).</p></tp:treatment-sec><tp:treatment-sec sec-type="distribution" id="SECID0ERLFK"><title>General distribution.</title><p>South-West, Central and North-East China (for more, see <xref ref-type="bibr" rid="B108">Sukhorukov and Kushunina (2014)</xref>).</p><!--PageBreak --></tp:treatment-sec><tp:treatment-sec><!--Section generated to contain objects referenced in tp:taxon-treatment.--><fig id="F20" position="float" orientation="portrait"><label>Figure 20.</label><caption><p>SEM micrographs: <bold>A</bold> perianth of <italic><tp:taxon-name><tp:taxon-name-part taxon-name-part-type="genus" reg="Dysphania">Dysphania</tp:taxon-name-part><tp:taxon-name-part taxon-name-part-type="species" reg="ambrosioides">ambrosioides</tp:taxon-name-part></tp:taxon-name></italic><bold>B</bold> pericarp of <italic><tp:taxon-name><tp:taxon-name-part taxon-name-part-type="genus" reg="Dysphania">Dysphania</tp:taxon-name-part><tp:taxon-name-part taxon-name-part-type="species" reg="ambrosioides">ambrosioides</tp:taxon-name-part></tp:taxon-name></italic><bold>C</bold> perianth of <italic><tp:taxon-name><tp:taxon-name-part taxon-name-part-type="genus" reg="Dysphania">D.</tp:taxon-name-part><tp:taxon-name-part taxon-name-part-type="species" reg="himalaica">himalaica</tp:taxon-name-part></tp:taxon-name></italic><bold>D</bold> pericarp of <italic><tp:taxon-name><tp:taxon-name-part taxon-name-part-type="genus" reg="Dysphania">D.</tp:taxon-name-part><tp:taxon-name-part taxon-name-part-type="species" reg="himalaica">himalaica</tp:taxon-name-part></tp:taxon-name></italic><bold>E</bold> perianth of <italic><tp:taxon-name><tp:taxon-name-part taxon-name-part-type="genus" reg="Dysphania">D.</tp:taxon-name-part><tp:taxon-name-part taxon-name-part-type="species" reg="bhutanica">bhutanica</tp:taxon-name-part></tp:taxon-name></italic><bold>F</bold> pericarp of <italic><tp:taxon-name><tp:taxon-name-part taxon-name-part-type="genus" reg="Dysphania">D.</tp:taxon-name-part><tp:taxon-name-part taxon-name-part-type="species" reg="bhutanica">bhutanica</tp:taxon-name-part></tp:taxon-name></italic><bold>G</bold> perianth of <italic><tp:taxon-name><tp:taxon-name-part taxon-name-part-type="genus" reg="Dysphania">D.</tp:taxon-name-part><tp:taxon-name-part taxon-name-part-type="species" reg="kitiae">kitiae</tp:taxon-name-part></tp:taxon-name></italic><bold>H</bold> pericarp of <italic><tp:taxon-name><tp:taxon-name-part taxon-name-part-type="genus" reg="Dysphania">D.</tp:taxon-name-part><tp:taxon-name-part taxon-name-part-type="species" reg="kitiae">kitiae</tp:taxon-name-part></tp:taxon-name></italic>. Magnification: 150× (<bold>A</bold>), 250× (<bold>C, E, G</bold>), 500× (<bold>B, D, F, H</bold>).</p></caption><graphic xmlns:xlink="http://www.w3.org/1999/xlink" xlink:href="phytokeys-116-001-g020.jpg" position="float" orientation="portrait" xlink:type="simple" id="oo_260761.jpg"/></fig><fig id="F22" position="float" orientation="portrait"><label>Figure 22.</label><caption><p>Distribution map of <italic><tp:taxon-name><tp:taxon-name-part taxon-name-part-type="genus" reg="Dysphania">Dysphania</tp:taxon-name-part><tp:taxon-name-part taxon-name-part-type="species" reg="bhutanica">bhutanica</tp:taxon-name-part></tp:taxon-name></italic> (circles) and <italic><tp:taxon-name><tp:taxon-name-part taxon-name-part-type="genus" reg="Dysphania">D.</tp:taxon-name-part><tp:taxon-name-part taxon-name-part-type="species" reg="kitiae">kitiae</tp:taxon-name-part></tp:taxon-name></italic> (stars).</p></caption><graphic xmlns:xlink="http://www.w3.org/1999/xlink" xlink:href="phytokeys-116-001-g022.jpg" position="float" orientation="portrait" xlink:type="simple" id="oo_260763.jpg"/></fig></tp:treatment-sec><ref-list><ref id="B25"><mixed-citation xmlns:xlink="http://www.w3.org/1999/xlink" xlink:type="simple"><person-group><name name-style="western"><surname>Fu</surname><given-names>JQ</given-names></name></person-group> (<year>2000</year>) Flora Loess-Plateaus Sinicae, Vol. 1. Science Press, Beijing.</mixed-citation></ref><ref id="B120"><mixed-citation xmlns:xlink="http://www.w3.org/1999/xlink" xlink:type="simple"><person-group><name name-style="western"><surname>Turland</surname><given-names>NJ</given-names></name><name name-style="western"><surname>Wiersema</surname><given-names>JH</given-names></name><name name-style="western"><surname>Barrie</surname><given-names>FR</given-names></name><name name-style="western"><surname>Greuter</surname><given-names>W</given-names></name><name name-style="western"><surname>Hawksworth</surname><given-names>DL</given-names></name><name name-style="western"><surname>Herendeen</surname><given-names>PS</given-names></name><name name-style="western"><surname>Knapp</surname><given-names>S</given-names></name><name name-style="western"><surname>Kusber</surname><given-names>W-H</given-names></name><name name-style="western"><surname>Li</surname><given-names>D-Z</given-names></name><name name-style="western"><surname>Marhold</surname><given-names>K</given-names></name><name name-style="western"><surname>May</surname><given-names>TW</given-names></name><name name-style="western"><surname>McNeill</surname><given-names>J</given-names></name><name name-style="western"><surname>Monro</surname><given-names>AM</given-names></name><name name-style="western"><surname>Prado</surname><given-names>J</given-names></name><name name-style="western"><surname>Price</surname><given-names>MJ</given-names></name><name name-style="western"><surname>Smith</surname><given-names>GF</given-names></name></person-group> (<role>Eds</role>) (<year>2018</year>) International Code of Nomenclature for algae, fungi, and plants (Shenzhen Code) adopted by the Nineteenth International Botanical Congress Shenzhen, China, July 2017. Glashütten, Koeltz Botanical Books (Regnum Vegetabile 159).</mixed-citation></ref><ref id="B108"><mixed-citation xmlns:xlink="http://www.w3.org/1999/xlink" xlink:type="simple"><person-group><name name-style="western"><surname>Sukhorukov</surname><given-names>AP</given-names></name><name name-style="western"><surname>Kushunina</surname><given-names>MA</given-names></name></person-group> (<year>2014</year>) <article-title>Taxonomic revision of <tp:taxon-name><tp:taxon-name-part taxon-name-part-type="family">Chenopodiaceae</tp:taxon-name-part></tp:taxon-name> in Nepal.</article-title><source>Phytotaxa</source><volume>191</volume>(<issue>1</issue>): <fpage>10</fpage>–<lpage>44</lpage>. <ext-link xlink:type="simple" ext-link-type="doi" xlink:href="10.11646/phytotaxa.191.1.2">https://doi.org/10.11646/phytotaxa.191.1.2</ext-link></mixed-citation></ref><ref id="B134"><mixed-citation xmlns:xlink="http://www.w3.org/1999/xlink" xlink:type="simple"><person-group><name name-style="western"><surname>Zhang</surname><given-names>M</given-names></name><name name-style="western"><surname>Zhu</surname><given-names>GL</given-names></name></person-group> (<year>2016</year>) <article-title>Resurrection of the genus <italic><tp:taxon-name><tp:taxon-name-part taxon-name-part-type="genus">Botrydium</tp:taxon-name-part></tp:taxon-name></italic> Spach (<tp:taxon-name><tp:taxon-name-part taxon-name-part-type="family">Chenopodiaceae</tp:taxon-name-part></tp:taxon-name>), with a description of four new species from China, Peru and Burundi.</article-title><source>Plant Diversity</source><volume>38</volume>(<issue>6</issue>): <fpage>322</fpage>–<lpage>329</lpage>. <ext-link xlink:type="simple" ext-link-type="doi" xlink:href="10.1016/j.pld.2016.10.005">https://doi.org/10.1016/j.pld.2016.10.005</ext-link></mixed-citation></ref></ref-list></tp:taxon-treatment>
