# Supplementary material for: Taxonomic revision of Chenopodiaceae in Himalaya and Tibet
Source: PhytoKeys. 2019 Jan 31;(116):1–141. doi: 10.3897/phytokeys.116.27301 (PMC6367307; doi:10.3897/phytokeys.116.27301)
Supplement: XML Treatment for Dysphania botrys [file phytokeys.116.27301-treatment33.xml]

<!DOCTYPE tp:taxon-treatment
  PUBLIC "-//TaxonX//DTD Taxonomic Treatment Publishing DTD v0 20100105//EN" "tax-treatment-NSO.dtd">
<tp:taxon-treatment xmlns:tp="http://www.plazi.org/taxpub"><tp:treatment-meta><kwd-group><label>Taxon classification</label><kwd><named-content xmlns:xlink="http://www.w3.org/1999/xlink" content-type="kingdom">Plantae</named-content></kwd><kwd><named-content xmlns:xlink="http://www.w3.org/1999/xlink" content-type="order">Caryophyllales</named-content></kwd><kwd><named-content xmlns:xlink="http://www.w3.org/1999/xlink" content-type="family">Chenopodiacea</named-content></kwd></kwd-group><mixed-citation publication-type="journal"><person-group><name><surname>Sukhorukov</surname><given-names>Alexander P.</given-names></name><name><surname>Liu</surname><given-names>Pei-Liang</given-names></name><name><surname>Kushunina</surname><given-names>Maria</given-names></name></person-group><article-title>Taxonomic revision of <tp:taxon-name><tp:taxon-name-part taxon-name-part-type="family">Chenopodiaceae</tp:taxon-name-part></tp:taxon-name> in Himalaya and Tibet</article-title><source>PhytoKeys</source><day>31</day><month>1</month><year>2019</year><volume>2019</volume><issue>116</issue><fpage>1</fpage><lpage>141</lpage><pub-id pub-id-type="doi">10.3897/phytokeys.116.27301</pub-id></mixed-citation></tp:treatment-meta><tp:nomenclature><label>5.</label><tp:taxon-name>
                  <tp:taxon-name-part taxon-name-part-type="genus" reg="Dysphania">Dysphania</tp:taxon-name-part>
                  <tp:taxon-name-part taxon-name-part-type="species" reg="botrys">botrys</tp:taxon-name-part>
                </tp:taxon-name><tp:taxon-authority>(L.) Mosyakin &amp; Clemants, Ukr. Bot. Zhurn. 59(4): 383 (2002)</tp:taxon-authority><tp:nomenclature-citation-list><tp:nomenclature-citation><tp:taxon-name>
                      <tp:taxon-name-part taxon-name-part-type="genus" reg="Dysphania"/>
                      <tp:taxon-name-part taxon-name-part-type="species" reg="botrys"/>
                    </tp:taxon-name><comment>≡<tp:taxon-name><tp:taxon-name-part taxon-name-part-type="genus" reg="Chenopodium">Chenopodium</tp:taxon-name-part><tp:taxon-name-part taxon-name-part-type="species" reg="botrys">botrys</tp:taxon-name-part></tp:taxon-name> L., Sp. Pl.: 219 (1753). <bold>Lectotype</bold> (<xref ref-type="bibr" rid="B50">Jafri and Rateeb 1978</xref>): Herb. Linn. 313.12 (LINN). </comment></tp:nomenclature-citation><tp:nomenclature-citation><tp:taxon-name>
                      <tp:taxon-name-part taxon-name-part-type="genus" reg="Dysphania"/>
                      <tp:taxon-name-part taxon-name-part-type="species" reg="botrys"/>
                    </tp:taxon-name><comment>≡<tp:taxon-name><tp:taxon-name-part taxon-name-part-type="genus" reg="Vulvaria">Vulvaria</tp:taxon-name-part><tp:taxon-name-part taxon-name-part-type="species" reg="botrys">botrys</tp:taxon-name-part></tp:taxon-name> (L.) Bubani, Fl. Pyren. 1: 177 (1897); </comment></tp:nomenclature-citation><tp:nomenclature-citation><tp:taxon-name>
                      <tp:taxon-name-part taxon-name-part-type="genus" reg="Dysphania"/>
                      <tp:taxon-name-part taxon-name-part-type="species" reg="botrys"/>
                    </tp:taxon-name><comment>≡<tp:taxon-name><tp:taxon-name-part taxon-name-part-type="genus" reg="Botrydium">Botrydium</tp:taxon-name-part><tp:taxon-name-part taxon-name-part-type="species" reg="botrys">botrys</tp:taxon-name-part></tp:taxon-name> (L.) Small, Man. S.E. Fl.: 466 (1933); </comment></tp:nomenclature-citation><tp:nomenclature-citation><tp:taxon-name>
                      <tp:taxon-name-part taxon-name-part-type="genus" reg="Dysphania"/>
                      <tp:taxon-name-part taxon-name-part-type="species" reg="botrys"/>
                    </tp:taxon-name><comment>≡<tp:taxon-name><tp:taxon-name-part taxon-name-part-type="genus" reg="Neobotrydium">Neobotrydium</tp:taxon-name-part><tp:taxon-name-part taxon-name-part-type="species" reg="botrys">botrys</tp:taxon-name-part></tp:taxon-name> (L.) Moldenke, Amer. Midl. Naturalist 35: 330 (1946); </comment></tp:nomenclature-citation><tp:nomenclature-citation><tp:taxon-name>
                      <tp:taxon-name-part taxon-name-part-type="genus" reg="Dysphania"/>
                      <tp:taxon-name-part taxon-name-part-type="species" reg="botrys"/>
                    </tp:taxon-name><comment>≡<tp:taxon-name><tp:taxon-name-part taxon-name-part-type="genus" reg="Teloxys">Teloxys</tp:taxon-name-part><tp:taxon-name-part taxon-name-part-type="species" reg="botrys">botrys</tp:taxon-name-part></tp:taxon-name> (L.) W.A.Weber, Phytologia 58(7): 477 (1985); </comment></tp:nomenclature-citation><tp:nomenclature-citation><tp:taxon-name>
                      <tp:taxon-name-part taxon-name-part-type="genus" reg="Dysphania"/>
                      <tp:taxon-name-part taxon-name-part-type="species" reg="botrys"/>
                    </tp:taxon-name><comment>=<tp:taxon-name><tp:taxon-name-part taxon-name-part-type="genus" reg="Botrydium">Botrydium</tp:taxon-name-part><tp:taxon-name-part taxon-name-part-type="species" reg="aromaticum">aromaticum</tp:taxon-name-part></tp:taxon-name> Spach, Hist. Nat. Veg. 5: 299 (1836). </comment></tp:nomenclature-citation></tp:nomenclature-citation-list></tp:nomenclature><tp:treatment-sec sec-type="description" id="SECID0EVPFK"><title>Description.</title><p>Annual up to 50 cm, mostly branched from the base, green or yellowish-green; stem and leaves densely covered with simple (up to 0.3 mm long) and glandular hairs. Lower leaves long-petiolate, up to 6.0(7.0–10.0) cm, pinnatifid; middle and upper leaves shorter, up to 5.0 cm, sometimes almost entire and crisp, very aromatic. Inflorescence up to 20 cm long with ± dense indumentum consisting of curved simple (up to 0.3 mm) hairs partially intermixed with glandular hairs. Perianth segments 5, free, 0.7–0.8 × 0.5 mm; their dorsal part with glandular hairs (up to 0.125 mm long) having scaphoid terminal cell and with scattered stout simple hairs up to 0.075 mm (Fig. <xref ref-type="fig" rid="F23">23A</xref>). Fruit 0.6–0.8 mm, subspherical; pericarp with minute, wart-like papillae (Fig. <xref ref-type="fig" rid="F23">23B</xref>); seed blackish, slightly keeled; embryo horizontal.</p><fig id="F23" position="float" orientation="portrait"><label>Figure 23.</label><caption><p>SEM micrographs: <bold>A</bold> perianth of <italic><tp:taxon-name><tp:taxon-name-part taxon-name-part-type="genus" reg="Dysphania">D.</tp:taxon-name-part><tp:taxon-name-part taxon-name-part-type="species" reg="botrys">botrys</tp:taxon-name-part></tp:taxon-name></italic><bold>B</bold> pericarp of <italic><tp:taxon-name><tp:taxon-name-part taxon-name-part-type="genus" reg="Dysphania">D.</tp:taxon-name-part><tp:taxon-name-part taxon-name-part-type="species" reg="botrys">botrys</tp:taxon-name-part></tp:taxon-name></italic><bold>C</bold> perianth of <italic><tp:taxon-name><tp:taxon-name-part taxon-name-part-type="genus" reg="Dysphania">D.</tp:taxon-name-part><tp:taxon-name-part taxon-name-part-type="species" reg="geoffreyi">geoffreyi</tp:taxon-name-part></tp:taxon-name></italic><bold>D</bold> pericarp of <italic><tp:taxon-name><tp:taxon-name-part taxon-name-part-type="genus" reg="Dysphania">D.</tp:taxon-name-part><tp:taxon-name-part taxon-name-part-type="species" reg="geoffreyi">geoffreyi</tp:taxon-name-part></tp:taxon-name></italic><bold>E</bold> perianth of <italic><tp:taxon-name><tp:taxon-name-part taxon-name-part-type="genus" reg="Dysphania">D.</tp:taxon-name-part><tp:taxon-name-part taxon-name-part-type="species" reg="neglecta">neglecta</tp:taxon-name-part></tp:taxon-name></italic><bold>F</bold> pericarp of <italic><tp:taxon-name><tp:taxon-name-part taxon-name-part-type="genus" reg="Dysphania">D.</tp:taxon-name-part><tp:taxon-name-part taxon-name-part-type="species" reg="neglecta">neglecta</tp:taxon-name-part></tp:taxon-name></italic><bold>G</bold> perianth of <italic><tp:taxon-name><tp:taxon-name-part taxon-name-part-type="genus" reg="Dysphania">D.</tp:taxon-name-part><tp:taxon-name-part taxon-name-part-type="species" reg="nepalensis">nepalensis</tp:taxon-name-part></tp:taxon-name></italic><bold>H</bold> pericarp of <italic><tp:taxon-name><tp:taxon-name-part taxon-name-part-type="genus" reg="Dysphania">D.</tp:taxon-name-part><tp:taxon-name-part taxon-name-part-type="species" reg="nepalensis">nepalensis</tp:taxon-name-part></tp:taxon-name></italic>. Magnification: 250× (<bold>A, C, E, G</bold>), 500× (<bold>B, D, F, H</bold>).</p></caption><graphic xmlns:xlink="http://www.w3.org/1999/xlink" xlink:href="phytokeys-116-001-g023.jpg" position="float" orientation="portrait" xlink:type="simple" id="oo_260764.jpg"/></fig></tp:treatment-sec><tp:treatment-sec sec-type="habitat" id="SECID0E3TFK"><title>Habitat.</title><p>Mountain steppes with <italic><tp:taxon-name><tp:taxon-name-part taxon-name-part-type="genus" reg="Artemisia">Artemisia</tp:taxon-name-part></tp:taxon-name></italic> sp. div., grasslands, sands, screes or as a weed; 2000–4000 m a.s.l. Common in many parts of Jammu &amp; Kashmir and Himachal Pradesh.</p></tp:treatment-sec><tp:treatment-sec sec-type="phenology" id="SECID0EJUFK"><title>Phenology.</title><p>Flowering: July-September; fruiting: August-October.</p></tp:treatment-sec><tp:treatment-sec sec-type="distribution" id="SECID0EOUFK"><title>Distribution.</title><p>See Fig. <xref ref-type="fig" rid="F24">24</xref>.</p><fig id="F24" position="float" orientation="portrait"><label>Figure 24.</label><caption><p>Distribution map of <italic><tp:taxon-name><tp:taxon-name-part taxon-name-part-type="genus" reg="Dysphania">Dysphania</tp:taxon-name-part><tp:taxon-name-part taxon-name-part-type="species" reg="botrys">botrys</tp:taxon-name-part></tp:taxon-name></italic> (circles) and <italic><tp:taxon-name><tp:taxon-name-part taxon-name-part-type="genus" reg="Dysphania">D.</tp:taxon-name-part><tp:taxon-name-part taxon-name-part-type="species" reg="geoffreyi">geoffreyi</tp:taxon-name-part></tp:taxon-name></italic> (stars).</p></caption><graphic xmlns:xlink="http://www.w3.org/1999/xlink" xlink:href="phytokeys-116-001-g024.jpg" position="float" orientation="portrait" xlink:type="simple" id="oo_260765.jpg"/></fig></tp:treatment-sec><tp:treatment-sec sec-type="material" id="SECID0E2VFK"><title>Specimens examined.</title><p><bold>CHINA</bold>: <bold>Xizang</bold>: <bold>Ngari Prefecture</bold>: Zanda (Zhada) County, Diyag (Diya), 2900 m a.s.l., 2 Jul 1976, <italic>Qinghai-Tibet Team 76-8155</italic> (PE00510699, PE00510700);</p><p><bold>INDIA</bold>: <bold>Jammu &amp; Kashmir</bold>: Ladakh, Kaltse [Khaltse] to Damkar [Damkhar], Jul 1856, <italic>Schlagintweit 1119</italic> (G); Dah, Indus valley, Jul 1856, <italic>Schlagintweit 1203</italic> (LE); NE of Samba, Jul 1856, <italic>Schlagintweit 3262</italic> (G, LE); Ladakh, Nubra valley, Aug 1856, <italic>Schlagintweit 2130</italic> (BM); Chutium, 6000 ft a.s.l., 12 May 1928, <italic>F. Ludlow 277</italic> (G); Zanskar, Burdur, 12000 ft a.s.l., 18 Sep 1931, <italic>W. Koelz 2995</italic> (E, L, LE); Ladakh, Pituk [Pitok], <named-content xmlns:xlink="http://www.w3.org/1999/xlink" content-type="dwc:verbatimCoordinates" xlink:type="simple"><named-content content-type="geo-json" specific-use="{&#34;type&#34;:&#34;Point&#34;,&#34;coordinates&#34;:[77.516667,34.133333]}" id="NCID0EWXFK" xlink:type="simple">34°8'N, 77°31'E</named-content></named-content>, 10500 ft a.s.l., 3 Sep 1956, <italic>Vogt 1056</italic> (G); [Kishtwar distr.] Kishtwar, 19 Sep 1958, <italic>Rao 7775</italic> (B, BSD); Ladakh, 3380 m a.s.l., 24 Aug 1976, <italic>H. Hartmann 76</italic> (MSB137916); Ladakh, Leh, Sumdo, 3500–3830 m a.s.l., 9 Sep 2001, <italic>L. Klimeš 1696, 1699 &amp; 1705</italic> (PRA); Ladakh, Indus valley, Domkhar [Damkhar] Dha, 27 Aug 2002, <italic>L. Klimeš 2360</italic> (PRA); Ladakh, Zanskar Region, S of Padum, 3530 m a.s.l., 2 Sep 2003, <italic>L. Klimeš 3442</italic> (PRA); Ladakh, Indus valley, Stot (E) [Stod River valley], Likche, 3630 m a.s.l., 28 Sep 2003, <italic>L. Klimeš 3652</italic> (PRA); <bold>Himachal Pradesh</bold>: [Upper Lahaul] Jangi, 15 Aug 1890, <italic>J.H</italic>. <italic>Lace 514</italic> (E); [Chamba Distr.] Pangi, 8000 ft a.s.l., 2 Aug 1899, <italic>J.F. Duthie</italic> s.n. (K); Lahaul, Jispa, 11000 ft a.s.l., 11 Aug 1930, <italic>W. Koelz 1008</italic> &amp; <italic>1016</italic> (P05158989, P05158992); Simla, 28 Jul <!--PageBreak --><!--PageBreak -->1934, <italic>N. Parmanand 706</italic> (E); Lahaul, Gondla, 10300 ft a.s.l., 2 Jul 1938, <italic>N.L</italic>. <italic>Bor 12439</italic> (K); Lahaul, Udaipur, 2850 m a.s.l., 2 Aug 1990, <italic>R.J.D. McBeath 2270</italic> (E); Spiti distr., Pin Valley National Park, 26 Aug 2002, <italic>K.C. Sekar 100711</italic> (BSD).</p></tp:treatment-sec><tp:treatment-sec sec-type="distribution" id="SECID0ECZFK"><title>General distribution.</title><p>Temperate Eurasia, North Africa, alien in North America, Australia and New Zealand.</p></tp:treatment-sec><ref-list><ref id="B50"><mixed-citation xmlns:xlink="http://www.w3.org/1999/xlink" xlink:type="simple"><person-group><name name-style="western"><surname>Jafri</surname><given-names>SMH</given-names></name><name name-style="western"><surname>Rateeb</surname><given-names>FB</given-names></name></person-group> (<year>1978</year>) <tp:taxon-name><tp:taxon-name-part taxon-name-part-type="family">Chenopodiaceae</tp:taxon-name-part></tp:taxon-name>. In: Jafri SMH, El-Gadi A (Eds) Flora of Libya, Vol. 58. Al Faateh University, Tripoli.</mixed-citation></ref></ref-list></tp:taxon-treatment>
