# Supplementary material for: Taxonomic revision of Chenopodiaceae in Himalaya and Tibet
Source: PhytoKeys. 2019 Jan 31;(116):1–141. doi: 10.3897/phytokeys.116.27301 (PMC6367307; doi:10.3897/phytokeys.116.27301)
Supplement: XML Treatment for Dysphania geoffreyi [file phytokeys.116.27301-treatment34.xml]

<!DOCTYPE tp:taxon-treatment
  PUBLIC "-//TaxonX//DTD Taxonomic Treatment Publishing DTD v0 20100105//EN" "tax-treatment-NSO.dtd">
<tp:taxon-treatment xmlns:tp="http://www.plazi.org/taxpub"><tp:treatment-meta><kwd-group><label>Taxon classification</label><kwd><named-content xmlns:xlink="http://www.w3.org/1999/xlink" content-type="kingdom">Plantae</named-content></kwd><kwd><named-content xmlns:xlink="http://www.w3.org/1999/xlink" content-type="order">Caryophyllales</named-content></kwd><kwd><named-content xmlns:xlink="http://www.w3.org/1999/xlink" content-type="family">Chenopodiacea</named-content></kwd></kwd-group><mixed-citation publication-type="journal"><person-group><name><surname>Sukhorukov</surname><given-names>Alexander P.</given-names></name><name><surname>Liu</surname><given-names>Pei-Liang</given-names></name><name><surname>Kushunina</surname><given-names>Maria</given-names></name></person-group><article-title>Taxonomic revision of <tp:taxon-name><tp:taxon-name-part taxon-name-part-type="family">Chenopodiaceae</tp:taxon-name-part></tp:taxon-name> in Himalaya and Tibet</article-title><source>PhytoKeys</source><day>31</day><month>1</month><year>2019</year><volume>2019</volume><issue>116</issue><fpage>1</fpage><lpage>141</lpage><pub-id pub-id-type="doi">10.3897/phytokeys.116.27301</pub-id></mixed-citation></tp:treatment-meta><tp:nomenclature><label>6.</label><tp:taxon-name>
                  <tp:taxon-name-part taxon-name-part-type="genus" reg="Dysphania">Dysphania</tp:taxon-name-part>
                  <tp:taxon-name-part taxon-name-part-type="species" reg="geoffreyi">geoffreyi</tp:taxon-name-part>
                </tp:taxon-name><tp:taxon-authority>Sukhor., Phytotaxa 203(2): 139 (2015).</tp:taxon-authority></tp:nomenclature><tp:treatment-sec sec-type="Holotype" id="SECID0EL1FK"><title>Holotype.</title><p>CHINA, Tibet [Xizang], Lhasa, Daxika, grassy slope, 4150 m a.s.l., herb with green flowers, 5 Sep 1965, <italic>Yong-tian Zhang &amp; Kai-yong Lang 2663</italic> (PE00510980!). Original text in Chinese.</p></tp:treatment-sec><tp:treatment-sec sec-type="description" id="SECID0ET1FK"><title>Description.</title><p>Annual, 5–50 cm tall, stem erect, often scarcely branched and then only in the upper part, branches directed upwards. Leaves pinnatifid or lobate, rarely toothed, appressed to the stem, up to 2.5 cm long, shortly petiolate (petioles 0.2–1.0 cm); lower leaves caducous at the flowering and fruiting stages. Inflorescence leafy, lateral branches appressed to the stem or obliquely directed, narrowly cylindrical but not spreading, axis covered with short simple hairs up to 0.3 mm long mixed with glandular trichomes. Perianth segments 5, 0.6–0.7 × 0.3–0.4 mm, cristate on dorsal surface (especially on midrib) with numerous large simple stout hairs up to 0.3 mm, the bases of which can sometimes be concrescent, resulting in 2−3-furcate tips, intermixed with yellow subsessile glands and scattered glandular hairs (Fig. <xref ref-type="fig" rid="F23">23C</xref>). Fruit subspherical, 0.5–0.6 mm in diameter; pericarp with tiny volcano-like papillae (Fig. <xref ref-type="fig" rid="F23">23D</xref>). Seed blackish, keeled, embryo horizontal.</p></tp:treatment-sec><tp:treatment-sec sec-type="habitat" id="SECID0EB2FK"><title>Habitat.</title><p>Grassy slopes, river banks and sands at 2500–4200(4300–4800) m a.s.l.</p></tp:treatment-sec><tp:treatment-sec sec-type="phenology" id="SECID0EG2FK"><title>Phenology.</title><p>Flowering: July-September; fruiting: September-October.</p></tp:treatment-sec><tp:treatment-sec sec-type="distribution" id="SECID0EL2FK"><title>Distribution.</title><p>See Fig. <xref ref-type="fig" rid="F24">24</xref>.</p><!--PageBreak --></tp:treatment-sec><tp:treatment-sec sec-type="material" id="SECID0EW2FK"><title>Specimens examined.</title><p><bold>BHUTAN</bold>. Ohra, 11000 ft a.s.l., 28 Aug 1915, <italic>R.E</italic>. Cooper <italic>4733</italic> (BM, E00151614); [Haa Distr.] Ha, 2797 m a.s.l., 18 Jun 1971, <italic>R. Bedi 162</italic> (K); Upper Mo Chu [Punakha] Distr., Gangyvel Chu below Gangyvel, 3820 m a.s.l., 27 Sep 1984, <italic>I. Sinclair &amp; D. Long 5364</italic> (E00151629); Gasa Distr., Umtsako/Makasang Chu, <named-content xmlns:xlink="http://www.w3.org/1999/xlink" content-type="dwc:verbatimCoordinates" xlink:type="simple"><named-content content-type="geo-json" specific-use="{&#34;type&#34;:&#34;Point&#34;,&#34;coordinates&#34;:[89.733333,28.083333]}" id="NCID0EJ3FK" xlink:type="simple">28°05'N, 89°44'E</named-content></named-content>, 4000 m a.s.l., 14 Aug 2000, <italic>G. &amp; S. Miehe 00-283-35</italic> (herb. Miehe);</p><p><bold>CHINA</bold>. <bold>Xizang</bold>: Kham (Tibet), basin of Yangtse river, Nru-chu, 25 Jul 1900, <italic>V.F</italic>. <italic>Ladygin 371</italic> (LE, MW); Nagong, Shinden Gompa, 13000–14000 ft a.s.l., 17 Aug 1933, <italic>F. Kingdon-Ward 10760</italic> (BM); Dochen, 14000 ft a.s.l., 7 Aug 1936, <italic>Chapman 890</italic> (K); <bold>Ngari Prefecture</bold>: Gê’gyai (Geji) County, Yanhu Distr., 4350–4500 m a.s.l., 24 Aug 1976, <italic>Qinghai-Tibet Team Vegetation Group 13531</italic> (PE00235088); <bold>Nagqu Prefecture</bold>: S of Nagqu, Kema, <named-content xmlns:xlink="http://www.w3.org/1999/xlink" content-type="dwc:verbatimCoordinates" xlink:type="simple"><named-content content-type="geo-json" specific-use="{&#34;type&#34;:&#34;Point&#34;,&#34;coordinates&#34;:[92.116667,31.266667]}" id="NCID0EH4FK" xlink:type="simple">31°16'N, 92°07'E</named-content></named-content>, 4480 m a.s.l., 10 Sep 2007, <italic>G. &amp; S. Miehe 07-019-06</italic> (herb. Miehe); <bold>Xigazê Prefecture</bold>: [Gamba County] Kamba Jong [Gamba Zong], 11 Aug 1903, <italic>F.E. Younghusband 243</italic> (B100448362, BM); <bold>Lhasa City</bold>: nr Lhasa, Jul 1939, <italic>Richardson 308</italic> (BM); Lhasa, 12000 ft a.s.l., 5 Sep 1943, <italic>F. Ludlow &amp; G. Sherriff 9919</italic> (BM); Lhasa, [years] 1946–1950, <italic>P. Aufschnaiter</italic> s.n. (BM); Lhünzhub (Linzhou) County, Poindo (Pangduo), 4000–4100 m a.s.l., 7 Oct 1972, <italic>Tibet Chinese Herbal Medicine Survey Team 1891</italic> (PE00510966, PE00511070); [Lhünzhub (Linzhou) County] Upper Kyi Chu, Reting Monastery, <named-content xmlns:xlink="http://www.w3.org/1999/xlink" content-type="dwc:verbatimCoordinates" xlink:type="simple"><named-content content-type="geo-json" specific-use="{&#34;type&#34;:&#34;Point&#34;,&#34;coordinates&#34;:[91.516667,30.300000]}" id="NCID0E64FK" xlink:type="simple">30°18'N, 91°31'E</named-content></named-content>, 4300 m a.s.l., 22 Aug 1997, <italic>G. &amp; S</italic>. <italic>Miehe &amp; al</italic>. <italic>97-027-06</italic> (herb. Miehe); Nyemo County, Yarlung Tsangpo gorge, <named-content xmlns:xlink="http://www.w3.org/1999/xlink" content-type="dwc:verbatimCoordinates" xlink:type="simple"><named-content content-type="geo-json" specific-use="{&#34;type&#34;:&#34;Point&#34;,&#34;coordinates&#34;:[90.050000,29.333333]}" id="NCID0EN5FK" xlink:type="simple">29°20'N, 90°03'E</named-content></named-content>, 5 Sep 1998, <italic>G. &amp; S. Miehe 98-07509</italic> (herb. Miehe); [Doilungdêgên County] Kui Chu, Nyimathang, <named-content xmlns:xlink="http://www.w3.org/1999/xlink" content-type="dwc:verbatimCoordinates" xlink:type="simple"><named-content content-type="geo-json" specific-use="{&#34;type&#34;:&#34;Point&#34;,&#34;coordinates&#34;:[91.033333,29.500000]}" id="NCID0EX5FK" xlink:type="simple">29°30'N, 91°02'E</named-content></named-content>, 1 Oct 2001, <italic>G. &amp; S. Miehe 01-141-10</italic> (herb. Miehe); <bold>Nyingchi Prefecture</bold>: Nyingchi (Linzhi) County, 2600 m a.s.l., 19 Jun 1972, <italic>Tibet Chinese Herbal Medicine Survey Team 3498</italic> (PE00510994);</p><p><bold>NEPAL</bold>: <bold>Western</bold>: <bold>Dhaulagiri Zone</bold>: Tegar (N of Mustang), 13500 ft a.s.l., 6 Aug 1954, <italic>J. Stainton, W.R. Sykes &amp; L.H.J. Williams 2248</italic> (BM).</p></tp:treatment-sec><tp:treatment-sec sec-type="distribution" id="SECID0ET6FK"><title>General distribution.</title><p>South Tibet, Eastern and Central Himalaya. The species can also be found in India (especially in Arunachal Pradesh) and North Myanmar.</p></tp:treatment-sec><tp:treatment-sec><!--Section generated to contain objects referenced in tp:taxon-treatment.--><fig id="F23" position="float" orientation="portrait"><label>Figure 23.</label><caption><p>SEM micrographs: <bold>A</bold> perianth of <italic><tp:taxon-name><tp:taxon-name-part taxon-name-part-type="genus" reg="Dysphania">D.</tp:taxon-name-part><tp:taxon-name-part taxon-name-part-type="species" reg="botrys">botrys</tp:taxon-name-part></tp:taxon-name></italic><bold>B</bold> pericarp of <italic><tp:taxon-name><tp:taxon-name-part taxon-name-part-type="genus" reg="Dysphania">D.</tp:taxon-name-part><tp:taxon-name-part taxon-name-part-type="species" reg="botrys">botrys</tp:taxon-name-part></tp:taxon-name></italic><bold>C</bold> perianth of <italic><tp:taxon-name><tp:taxon-name-part taxon-name-part-type="genus" reg="Dysphania">D.</tp:taxon-name-part><tp:taxon-name-part taxon-name-part-type="species" reg="geoffreyi">geoffreyi</tp:taxon-name-part></tp:taxon-name></italic><bold>D</bold> pericarp of <italic><tp:taxon-name><tp:taxon-name-part taxon-name-part-type="genus" reg="Dysphania">D.</tp:taxon-name-part><tp:taxon-name-part taxon-name-part-type="species" reg="geoffreyi">geoffreyi</tp:taxon-name-part></tp:taxon-name></italic><bold>E</bold> perianth of <italic><tp:taxon-name><tp:taxon-name-part taxon-name-part-type="genus" reg="Dysphania">D.</tp:taxon-name-part><tp:taxon-name-part taxon-name-part-type="species" reg="neglecta">neglecta</tp:taxon-name-part></tp:taxon-name></italic><bold>F</bold> pericarp of <italic><tp:taxon-name><tp:taxon-name-part taxon-name-part-type="genus" reg="Dysphania">D.</tp:taxon-name-part><tp:taxon-name-part taxon-name-part-type="species" reg="neglecta">neglecta</tp:taxon-name-part></tp:taxon-name></italic><bold>G</bold> perianth of <italic><tp:taxon-name><tp:taxon-name-part taxon-name-part-type="genus" reg="Dysphania">D.</tp:taxon-name-part><tp:taxon-name-part taxon-name-part-type="species" reg="nepalensis">nepalensis</tp:taxon-name-part></tp:taxon-name></italic><bold>H</bold> pericarp of <italic><tp:taxon-name><tp:taxon-name-part taxon-name-part-type="genus" reg="Dysphania">D.</tp:taxon-name-part><tp:taxon-name-part taxon-name-part-type="species" reg="nepalensis">nepalensis</tp:taxon-name-part></tp:taxon-name></italic>. Magnification: 250× (<bold>A, C, E, G</bold>), 500× (<bold>B, D, F, H</bold>).</p></caption><graphic xmlns:xlink="http://www.w3.org/1999/xlink" xlink:href="phytokeys-116-001-g023.jpg" position="float" orientation="portrait" xlink:type="simple" id="oo_260764.jpg"/></fig><fig id="F24" position="float" orientation="portrait"><label>Figure 24.</label><caption><p>Distribution map of <italic><tp:taxon-name><tp:taxon-name-part taxon-name-part-type="genus" reg="Dysphania">Dysphania</tp:taxon-name-part><tp:taxon-name-part taxon-name-part-type="species" reg="botrys">botrys</tp:taxon-name-part></tp:taxon-name></italic> (circles) and <italic><tp:taxon-name><tp:taxon-name-part taxon-name-part-type="genus" reg="Dysphania">D.</tp:taxon-name-part><tp:taxon-name-part taxon-name-part-type="species" reg="geoffreyi">geoffreyi</tp:taxon-name-part></tp:taxon-name></italic> (stars).</p></caption><graphic xmlns:xlink="http://www.w3.org/1999/xlink" xlink:href="phytokeys-116-001-g024.jpg" position="float" orientation="portrait" xlink:type="simple" id="oo_260765.jpg"/></fig></tp:treatment-sec></tp:taxon-treatment>
