# Supplementary material for: Taxonomic revision of Chenopodiaceae in Himalaya and Tibet
Source: PhytoKeys. 2019 Jan 31;(116):1–141. doi: 10.3897/phytokeys.116.27301 (PMC6367307; doi:10.3897/phytokeys.116.27301)
Supplement: XML Treatment for Dysphania tibetica [file phytokeys.116.27301-treatment35.xml]

<!DOCTYPE tp:taxon-treatment
  PUBLIC "-//TaxonX//DTD Taxonomic Treatment Publishing DTD v0 20100105//EN" "tax-treatment-NSO.dtd">
<tp:taxon-treatment xmlns:tp="http://www.plazi.org/taxpub"><tp:treatment-meta><kwd-group><label>Taxon classification</label><kwd><named-content xmlns:xlink="http://www.w3.org/1999/xlink" content-type="kingdom">Plantae</named-content></kwd><kwd><named-content xmlns:xlink="http://www.w3.org/1999/xlink" content-type="order">Caryophyllales</named-content></kwd><kwd><named-content xmlns:xlink="http://www.w3.org/1999/xlink" content-type="family">Chenopodiacea</named-content></kwd></kwd-group><mixed-citation publication-type="journal"><person-group><name><surname>Sukhorukov</surname><given-names>Alexander P.</given-names></name><name><surname>Liu</surname><given-names>Pei-Liang</given-names></name><name><surname>Kushunina</surname><given-names>Maria</given-names></name></person-group><article-title>Taxonomic revision of <tp:taxon-name><tp:taxon-name-part taxon-name-part-type="family">Chenopodiaceae</tp:taxon-name-part></tp:taxon-name> in Himalaya and Tibet</article-title><source>PhytoKeys</source><day>31</day><month>1</month><year>2019</year><volume>2019</volume><issue>116</issue><fpage>1</fpage><lpage>141</lpage><pub-id pub-id-type="doi">10.3897/phytokeys.116.27301</pub-id></mixed-citation></tp:treatment-meta><tp:nomenclature><label>7.</label><tp:taxon-name>
                  <tp:taxon-name-part taxon-name-part-type="genus" reg="Dysphania">Dysphania</tp:taxon-name-part>
                  <tp:taxon-name-part taxon-name-part-type="species" reg="tibetica">tibetica</tp:taxon-name-part>
                </tp:taxon-name><tp:taxon-authority>(A.J.Li) Uotila, Willdenowia 43(1): 67 (2013)</tp:taxon-authority><tp:nomenclature-citation-list><tp:nomenclature-citation><tp:taxon-name>
                      <tp:taxon-name-part taxon-name-part-type="genus" reg="Dysphania"/>
                      <tp:taxon-name-part taxon-name-part-type="species" reg="tibetica"/>
                    </tp:taxon-name><comment>≡<tp:taxon-name><tp:taxon-name-part taxon-name-part-type="genus" reg="Chenopodium">Chenopodium</tp:taxon-name-part><tp:taxon-name-part taxon-name-part-type="species" reg="tibeticum">tibeticum</tp:taxon-name-part></tp:taxon-name> A.J.Li, Fl. Xizang 1: 638 (1983). <bold>Lectotype</bold> (Sukhorukov, designated here): CHINA, Xizang, Gyangze, prope vicum [near a village], 3960 m a.s.l., [5 Sep 1974], <italic>Qinghai-Xizang Complex Expedition 74-2077</italic> (PE00024039! isolectotype PE00934045!). In the protologue, Li (in <xref ref-type="bibr" rid="B61">Li and Ma 1983</xref>) cited all specimens with the same label as “type” kept at H[erbarium] P[ekinense], now represented by the abbreviation PE. The labels of “holotype” and “isotype” were later assigned by an unknown botanist. </comment></tp:nomenclature-citation><tp:nomenclature-citation><tp:taxon-name>
                      <tp:taxon-name-part taxon-name-part-type="genus" reg="Dysphania"/>
                      <tp:taxon-name-part taxon-name-part-type="species" reg="tibetica"/>
                    </tp:taxon-name><comment>≡<tp:taxon-name><tp:taxon-name-part taxon-name-part-type="genus" reg="Neobotrydium">Neobotrydium</tp:taxon-name-part><tp:taxon-name-part taxon-name-part-type="species" reg="tibeticum">tibeticum</tp:taxon-name-part></tp:taxon-name> (A.J.Li) M.L.Zhang &amp; G.L.Chu, Pl. Diversity 38(6): 326 (2016). </comment></tp:nomenclature-citation></tp:nomenclature-citation-list></tp:nomenclature><tp:treatment-sec sec-type="description" id="SECID0E6BGK"><title>Description.</title><p>Annual up to 25 cm, branched from the base with prostrate or ascending stems. Leaves petiolate, up to 4.0 cm, entire to slightly lobate, scarcely pubescent with <!--PageBreak -->curved simple hairs. Inflorescence axillary, leafy and short; its branches flattened and slightly winged, usually shortly bifurcate at the top, relatively densely pubescent with semi-appressed or curved simple hairs up to 0.6 mm long, sometimes with scattered glands. Perianth segments 0.7–0.8 × 0.6 mm; their dorsal part with dense indumentum of soft simple hairs (up to 0.3 mm long) and scattered glandular hairs (Fig. <xref ref-type="fig" rid="F25">25</xref>). Fruits dimorphic: 1.0–1.1 × 0.9 mm, subspherical, pericarp with conical papillae (Fig. <xref ref-type="fig" rid="F26">26A, B</xref>) and slightly flattened, 0.8–1.0 × 0.7 mm, broadly ovoid, pericarp with crater-like papillae (Fig. <xref ref-type="fig" rid="F26">26C, D</xref>). Seeds dimorphic: red, slightly keeled, and brownish, not keeled; seed embryo horizontal.</p><fig id="F25" position="float" orientation="portrait"><label>Figure 25.</label><caption><p>SEM micrograph of <italic><tp:taxon-name><tp:taxon-name-part taxon-name-part-type="genus" reg="Dysphania">Dysphania</tp:taxon-name-part><tp:taxon-name-part taxon-name-part-type="species" reg="tibetica">tibetica</tp:taxon-name-part></tp:taxon-name></italic> perianth segment, magnification 250×.</p></caption><graphic xmlns:xlink="http://www.w3.org/1999/xlink" xlink:href="phytokeys-116-001-g025.jpg" position="float" orientation="portrait" xlink:type="simple" id="oo_260766.jpg"/></fig><fig id="F26" position="float" orientation="portrait"><label>Figure 26.</label><caption><p>SEM micrographs of <italic><tp:taxon-name><tp:taxon-name-part taxon-name-part-type="genus" reg="Dysphania">Dysphania</tp:taxon-name-part><tp:taxon-name-part taxon-name-part-type="species" reg="tibetica">tibetica</tp:taxon-name-part></tp:taxon-name></italic>: <bold>A, B</bold> fruit with red seed <bold>C, D</bold> fruit with brown seed. Magnification: 75× (<bold>A, C</bold>), 500× (<bold>B, D</bold>).</p></caption><graphic xmlns:xlink="http://www.w3.org/1999/xlink" xlink:href="phytokeys-116-001-g026.jpg" position="float" orientation="portrait" xlink:type="simple" id="oo_260767.jpg"/></fig></tp:treatment-sec><tp:treatment-sec sec-type="habitat" id="SECID0ELEGK"><title>Habitat.</title><p>Gravelly slopes and ruderal sites at elevations of 3800–5000 m a.s.l. Some specimens from Ladakh contain both <italic><tp:taxon-name><tp:taxon-name-part taxon-name-part-type="genus" reg="Dysphania">D.</tp:taxon-name-part><tp:taxon-name-part taxon-name-part-type="species" reg="tibetica">tibetica</tp:taxon-name-part></tp:taxon-name></italic> and <italic><tp:taxon-name><tp:taxon-name-part taxon-name-part-type="genus" reg="Dysphania">D.</tp:taxon-name-part><tp:taxon-name-part taxon-name-part-type="species" reg="himalaica">himalaica</tp:taxon-name-part></tp:taxon-name></italic>, and we assume they can often grow together.</p></tp:treatment-sec><tp:treatment-sec sec-type="phenology" id="SECID0EHFGK"><title>Phenology.</title><p>Flowering: July-September; fruiting: August-October.</p></tp:treatment-sec><tp:treatment-sec sec-type="distribution" id="SECID0EMFGK"><title>Distribution.</title><p>See Fig. <xref ref-type="fig" rid="F27">27</xref>.</p><fig id="F27" position="float" orientation="portrait"><label>Figure 27.</label><caption><p>Distribution map of <italic><tp:taxon-name><tp:taxon-name-part taxon-name-part-type="genus" reg="Dysphania">Dysphania</tp:taxon-name-part><tp:taxon-name-part taxon-name-part-type="species" reg="tibetica">tibetica</tp:taxon-name-part></tp:taxon-name></italic> (circles) and <italic><tp:taxon-name><tp:taxon-name-part taxon-name-part-type="genus" reg="Dysphania">D.</tp:taxon-name-part><tp:taxon-name-part taxon-name-part-type="species" reg="neglecta">neglecta</tp:taxon-name-part></tp:taxon-name></italic> (stars).</p></caption><graphic xmlns:xlink="http://www.w3.org/1999/xlink" xlink:href="phytokeys-116-001-g027.jpg" position="float" orientation="portrait" xlink:type="simple" id="oo_260768.jpg"/></fig></tp:treatment-sec><tp:treatment-sec sec-type="material" id="SECID0EZGGK"><title>Specimens examined.</title><p><bold>CHINA</bold>: <bold>Xizang</bold>: <bold>Ngari Prefecture</bold>: Gêrzê (Gaize) County, Datan, 4450 m a.s.l., 6 Sep 1974, <italic>Biological Institute Tibet Expedition Team 4295</italic> (HNWP40801); Gar (Gaer) County, Sogdoi (Suoduo), 4300 m a.s.l., 27 Jul 1976, <italic>Qinghai-Tibet Team 76-8588</italic> (PE00540036); nr Yanhuqu, 4400 m a.s.l., 24 Aug 1976, <italic>Tibetan Collection Team 8723</italic> (KUN0265022, PE00540041); Gê’gyai (Geji) County, <!--PageBreak -->Yanhu Distr., 4370 m a.s.l., 24 Aug 1976, <italic>Qinghai-Tibet Team Vegetation Group 13529</italic> (PE00235089, PE00235093); Coqên (Cuoqin) County, 4600 m a.s.l., 15 Sep 1976, <italic>Qinghai-Tibet Team Vegetation Group 12580</italic> (PE00235091, PE00540038); Burang (Pulan) County, Kejia, 3700 m a.s.l., 29 Aug 1990, <italic>Y. Fei</italic> et al. <italic>659</italic> (KUN0265544); Rutog Xian, Banggong [Pangong] Lake, 4300 m a.s.l., 3 Sep 1990, <italic>Y. Fei</italic> et al. <italic>713</italic> (KUN0265542); <bold>Nagqu Prefecture</bold>: Xainza (Shenzha) County, NW Lake Qilin, 1 Sep 1976, <italic>Qinghai-Tibet Team Vegetation Group 12425</italic> (PE00235090); <bold>Xigazê Prefecture</bold>: “Expedition to Everest”, 16000 ft a.s.l., 1921, <italic>A. Wollaston 47</italic> (K); Tingri County, Jul 1921, <italic>A. Wollaston 265 &amp; 266</italic> (K); Gyangzê (Jiangzi) County, 3960 m a.s.l., 5 Sep 1974, <italic>Qinghai-Tibet Team 74-2073</italic> (KUN0587076, PE00540039), <italic>Qinghai-Tibet Team 74-2077</italic> (KUN0587080); Upper Arun Valley, N of Xegar (Tingri), <named-content xmlns:xlink="http://www.w3.org/1999/xlink" content-type="dwc:verbatimCoordinates" xlink:type="simple"><named-content content-type="geo-json" specific-use="{&#34;type&#34;:&#34;Point&#34;,&#34;coordinates&#34;:[87.166667,28.616667]}" id="NCID0EKIGK" xlink:type="simple">28°37'N, 87°10'E</named-content></named-content>, 4400 m a.s.l., 5 Oct 1989, <italic>B. Dickoré 5919</italic> (KAS, n.v., after <xref ref-type="bibr" rid="B126">Uotila 2013</xref>);</p><p><bold>INDIA</bold>: <bold>Jammu &amp; Kashmir</bold>: Ladakh, Angkung to Puga, <named-content xmlns:xlink="http://www.w3.org/1999/xlink" content-type="dwc:verbatimCoordinates" xlink:type="simple"><named-content content-type="geo-json" specific-use="{&#34;type&#34;:&#34;Point&#34;,&#34;coordinates&#34;:[78.266667,33.233333]}" id="NCID0E5IGK" xlink:type="simple">33°14'N, 78°16'E</named-content></named-content>, 4550 m a.s.l., 8 Sep 1999, code 99-27-9, <italic>L. Klimeš 778</italic> (PRA, together with <italic><tp:taxon-name><tp:taxon-name-part taxon-name-part-type="genus" reg="Dysphania">D.</tp:taxon-name-part><tp:taxon-name-part taxon-name-part-type="species" reg="himalaica">himalaica</tp:taxon-name-part></tp:taxon-name></italic>); Rupshu Region, Tso Moriri, 4810 m a.s.l., 11 Jul 2000, <italic>L. Klimeš 893</italic> (PRA); Leh, Lato, <named-content xmlns:xlink="http://www.w3.org/1999/xlink" content-type="dwc:verbatimCoordinates" xlink:type="simple"><named-content content-type="geo-json" specific-use="{&#34;type&#34;:&#34;Point&#34;,&#34;coordinates&#34;:[77.730000,33.678333]}" id="NCID0EVJGK" xlink:type="simple">33°40'42"N, 77°43'48"E</named-content></named-content>, 4020 m a.s.l., 5 Sep 2001, <italic>L. Klimeš 1562</italic> (PRA); Zhung (Leh), Gya to Lato, <named-content xmlns:xlink="http://www.w3.org/1999/xlink" content-type="dwc:verbatimCoordinates" xlink:type="simple"><named-content content-type="geo-json" specific-use="{&#34;type&#34;:&#34;Point&#34;,&#34;coordinates&#34;:[77.719167,33.667222]}" id="NCID0E6JGK" xlink:type="simple">33°40'2"N, 77°43'9"E</named-content></named-content>, 4060–4070 m a.s.l., 5 Sep 2001, code 01-38-12, <italic>L. Klimeš 1539</italic> (PRA); Ladakh, Leh, Chukirmo, <named-content xmlns:xlink="http://www.w3.org/1999/xlink" content-type="dwc:verbatimCoordinates" xlink:type="simple"><named-content content-type="geo-json" specific-use="{&#34;type&#34;:&#34;Point&#34;,&#34;coordinates&#34;:[77.651667,33.825000]}" id="NCID0EJKGK" xlink:type="simple">33°49'30"N, 77°39'6"E</named-content></named-content>, 4150 m <!--PageBreak -->a.s.l., 8 Sep 2001, <italic>L. Klimeš 1657</italic> (PRA); Leh, Stagar (Sakti) to Wari La, <named-content xmlns:xlink="http://www.w3.org/1999/xlink" content-type="dwc:verbatimCoordinates" xlink:type="simple"><named-content content-type="geo-json" specific-use="{&#34;type&#34;:&#34;Point&#34;,&#34;coordinates&#34;:[77.821667,34.046667]}" id="NCID0EVKGK" xlink:type="simple">34°2'48"N, 77°49'18"E</named-content></named-content>, 4240–4270 m a.s.l., 12 Sep 2001, <italic>L. Klimeš 1741</italic> (PRA); Stot (E) [Stod river valley] Tiri vill., <named-content xmlns:xlink="http://www.w3.org/1999/xlink" content-type="dwc:verbatimCoordinates" xlink:type="simple"><named-content content-type="geo-json" specific-use="{&#34;type&#34;:&#34;Point&#34;,&#34;coordinates&#34;:[77.976667,33.525000]}" id="NCID0E6KGK" xlink:type="simple">33°31'30"N, 77°58'36"E</named-content></named-content>, 4330–4460 m a.s.l., 1 Aug 2001, <italic>L. Klimeš 1190</italic> (PRA); Rupshu, 32°58'30"N, 77°24'E, 4600 m a.s.l., 11 Jul 2000, code 00-10-4, <italic>L. Klimeš</italic> s.n. (H1757589); Samad Rakchan, Thukje to Nyamur, <named-content xmlns:xlink="http://www.w3.org/1999/xlink" content-type="dwc:verbatimCoordinates" xlink:type="simple"><named-content content-type="geo-json" specific-use="{&#34;type&#34;:&#34;Point&#34;,&#34;coordinates&#34;:[78.027778,33.335556]}" id="NCID0ELLGK" xlink:type="simple">33°20'8"N, 78°1'40"E</named-content></named-content>, 4560 m a.s.l., 9 Sep 2005, <italic>L. Klimeš 6268</italic> (PRA); Tso Moriri, Karzok to Peldo, 32°59'30"N, 78°15'E, 4550 m a.s.l., 13 Sep 2005, <italic>L. Klimeš 6309</italic> (PRA); Tso Moriri, Lapgo river valley, <named-content xmlns:xlink="http://www.w3.org/1999/xlink" content-type="dwc:verbatimCoordinates" xlink:type="simple"><named-content content-type="geo-json" specific-use="{&#34;type&#34;:&#34;Point&#34;,&#34;coordinates&#34;:[78.355000,32.978333]}" id="NCID0EXLGK" xlink:type="simple">32°58'42"N, 78°21'18"E</named-content></named-content>, 4810 m a.s.l., 11 Jul 2000, <italic>L. Klimeš 6268</italic> (PRA); Ladakh, Leh, Lato, 4020 m a.s.l., 5 Sep 2001, <italic>L. Klimeš 1545</italic> (PRA); Ladakh, Pangong Region, Lukung, 4300 m a.s.l., 9 Sep 2002, <italic>L. Klimeš 2690</italic> (PRA).</p></tp:treatment-sec><tp:treatment-sec sec-type="distribution" id="SECID0ECMGK"><title>General distribution.</title><p>Himalaya and Tibet.</p></tp:treatment-sec><ref-list><ref id="B61"><mixed-citation xmlns:xlink="http://www.w3.org/1999/xlink" xlink:type="simple"><person-group><name name-style="western"><surname>Li</surname><given-names>AJ</given-names></name><name name-style="western"><surname>Ma</surname><given-names>CG</given-names></name></person-group> (<year>1983</year>) <article-title><tp:taxon-name><tp:taxon-name-part taxon-name-part-type="family">Chenopodiaceae</tp:taxon-name-part></tp:taxon-name>.</article-title> In: <person-group><name name-style="western"><surname>Wu</surname><given-names>CY</given-names></name></person-group> (<role>Ed.</role>) <issue-title>Flora Xizangica, Vol.</issue-title><source>1. Science Press, Beijing</source>, <fpage>627</fpage>–<lpage>645</lpage>.</mixed-citation></ref><ref id="B126"><mixed-citation xmlns:xlink="http://www.w3.org/1999/xlink" xlink:type="simple"><person-group><name name-style="western"><surname>Uotila</surname><given-names>P</given-names></name></person-group> (<year>2013</year>) <article-title><tp:taxon-name><tp:taxon-name-part taxon-name-part-type="genus">Dysphania</tp:taxon-name-part><tp:taxon-name-part taxon-name-part-type="infraspecific-rank">sect.</tp:taxon-name-part><tp:taxon-name-part taxon-name-part-type="section">Botryodes</tp:taxon-name-part></tp:taxon-name> (<tp:taxon-name><tp:taxon-name-part taxon-name-part-type="family">Amaranthaceae</tp:taxon-name-part></tp:taxon-name> s.lat.) in Asia.</article-title><source>Willdenowia</source><volume>43</volume>(<issue>1</issue>): <fpage>65</fpage>–<lpage>80</lpage>. <ext-link xlink:type="simple" ext-link-type="doi" xlink:href="10.3372/wi.43.43107">https://doi.org/10.3372/wi.43.43107</ext-link></mixed-citation></ref></ref-list></tp:taxon-treatment>
