# Supplementary material for: Taxonomic revision of Chenopodiaceae in Himalaya and Tibet
Source: PhytoKeys. 2019 Jan 31;(116):1–141. doi: 10.3897/phytokeys.116.27301 (PMC6367307; doi:10.3897/phytokeys.116.27301)
Supplement: XML Treatment for Dysphania neglecta [file phytokeys.116.27301-treatment36.xml]

<!DOCTYPE tp:taxon-treatment
  PUBLIC "-//TaxonX//DTD Taxonomic Treatment Publishing DTD v0 20100105//EN" "tax-treatment-NSO.dtd">
<tp:taxon-treatment xmlns:tp="http://www.plazi.org/taxpub"><tp:treatment-meta><kwd-group><label>Taxon classification</label><kwd><named-content xmlns:xlink="http://www.w3.org/1999/xlink" content-type="kingdom">Plantae</named-content></kwd><kwd><named-content xmlns:xlink="http://www.w3.org/1999/xlink" content-type="order">Caryophyllales</named-content></kwd><kwd><named-content xmlns:xlink="http://www.w3.org/1999/xlink" content-type="family">Chenopodiacea</named-content></kwd></kwd-group><mixed-citation publication-type="journal"><person-group><name><surname>Sukhorukov</surname><given-names>Alexander P.</given-names></name><name><surname>Liu</surname><given-names>Pei-Liang</given-names></name><name><surname>Kushunina</surname><given-names>Maria</given-names></name></person-group><article-title>Taxonomic revision of <tp:taxon-name><tp:taxon-name-part taxon-name-part-type="family">Chenopodiaceae</tp:taxon-name-part></tp:taxon-name> in Himalaya and Tibet</article-title><source>PhytoKeys</source><day>31</day><month>1</month><year>2019</year><volume>2019</volume><issue>116</issue><fpage>1</fpage><lpage>141</lpage><pub-id pub-id-type="doi">10.3897/phytokeys.116.27301</pub-id></mixed-citation></tp:treatment-meta><tp:nomenclature><label>8.</label><tp:taxon-name>
                  <tp:taxon-name-part taxon-name-part-type="genus" reg="Dysphania">Dysphania</tp:taxon-name-part>
                  <tp:taxon-name-part taxon-name-part-type="species" reg="neglecta">neglecta</tp:taxon-name-part>
                </tp:taxon-name><tp:taxon-authority>Sukhor., Carpologiya Chenopodiaceae: 347 (2014)</tp:taxon-authority><xref ref-type="fig" rid="F3">Fig. 3</xref></tp:nomenclature><tp:treatment-sec sec-type="Holotype" id="SECID0EWNGK"><title>Holotype.</title><p>NEPAL, Far West Nepal [Midwestern, Karnali Zone], Jumla Prov. [Distr.], Jumla town, <named-content xmlns:xlink="http://www.w3.org/1999/xlink" content-type="dwc:verbatimCoordinates" xlink:type="simple"><named-content content-type="geo-json" specific-use="{&#34;type&#34;:&#34;Point&#34;,&#34;coordinates&#34;:[82.183611,29.274444]}" id="NCID0E6NGK" xlink:type="simple">29°16'28"N, 82°11'01"E</named-content></named-content>, weed in the city, 2400 m a.s.l., 23 Sep 2013, <italic>A. Sukhorukov 241</italic> (BM000832632! isotype MW0591987!).</p></tp:treatment-sec><tp:treatment-sec sec-type="description" id="SECID0EGOGK"><title>Description.</title><p>Annual up to 100(120) cm tall, green or yellowish-green, very aromatic; stem and leaves densely covered with simple (up to 1.0 mm long) and glandular hairs. Lower leaves long-petiolate, up to 10.0 cm long, pinnatifid, middle and upper leaves shorter, up to 5.0 cm long. Inflorescence up to 45 cm long with villose indumentum consisting of simple (up to 1.0 mm long) hairs partially intermixed with glandular hairs. Perianth segments 5, free, 0.8–1.1 × 0.5 mm long, their dorsal part with glandular hairs (up to 0.125 mm) having scaphoid terminal cell, sometimes also with scattered simple hairs (Fig. <xref ref-type="fig" rid="F23">23E</xref>). Fruit 0.7–0.8 mm, subspherical; pericarp with minute wart-like papillae (Fig. <xref ref-type="fig" rid="F23">23F</xref>). Seed blackish, keeled; embryo horizontal.</p></tp:treatment-sec><tp:treatment-sec sec-type="habitat" id="SECID0EUOGK"><title>Habitat.</title><p>Limestones, roadsides, along streams at elevations of (1800–1900)2000–3200 m a.s.l.</p></tp:treatment-sec><tp:treatment-sec sec-type="phenology" id="SECID0EZOGK"><title>Phenology.</title><p>As in <italic><tp:taxon-name><tp:taxon-name-part taxon-name-part-type="genus" reg="Dysphania">D.</tp:taxon-name-part><tp:taxon-name-part taxon-name-part-type="species" reg="nepalensis">nepalensis</tp:taxon-name-part></tp:taxon-name></italic> but fruiting 1–2 weeks later, in October (according to the observations in West Nepal).</p></tp:treatment-sec><tp:treatment-sec sec-type="distribution" id="SECID0EKPGK"><title>Distribution.</title><p>See Fig. <xref ref-type="fig" rid="F27">27</xref>.</p></tp:treatment-sec><tp:treatment-sec sec-type="material" id="SECID0EUPGK"><title>Specimens examined.</title><p><bold>INDIA</bold>: <bold>Himachal Pradesh</bold>: Simla Distr., Urni-Chim, 9 Jul 1940, <italic>M.R. Abbi 2849</italic> (G);</p><p><bold>NEPAL</bold>: <bold>Midwestern</bold>: <bold>Karnali Zone</bold>: [Jumla Distr.] Uthu, E of Jumla, 8000 ft a.s.l., 31 Jul 1952, <italic>O. Polunin, W.R. Sykes &amp; L.H.J. Williams 4970</italic> (BM); [Jumla Distr.] 15 km NE from Jumla vill., 1800 m a.s.l., 28 Sep 2010, <italic>A. Sukhorukov</italic> s.n. (MW); Border of Jumla &amp; Mugu Distr., 1 km from Naurigar vill., 2300 m a.s.l., 26 Sep 2013, <italic>A. Sukhorukov</italic> s.n. (G); Jumla Distr., Jumla vill., 6 Oct 2014, <italic>A. Sukhorukov 585</italic> (BR); Jumla Distr., Sinja, Oct 2014, <italic>A. Sukhorukov 57</italic> (M); Mugu Distr., Chauta vill., 2500 m a.s.l., 7 Oct 2014, <italic>A. Sukhorukov 599</italic> (MW).</p></tp:treatment-sec><tp:treatment-sec sec-type="distribution" id="SECID0E2QGK"><title>General distribution.</title><p>West and Central Himalaya (NE India, Nepal). Common in West Nepal.</p></tp:treatment-sec><tp:treatment-sec><!--Section generated to contain objects referenced in tp:taxon-treatment.--><fig id="F3" position="float" orientation="portrait"><label>Figure 3.</label><caption><p><italic><tp:taxon-name><tp:taxon-name-part taxon-name-part-type="genus" reg="Dysphania">Dysphania</tp:taxon-name-part><tp:taxon-name-part taxon-name-part-type="species" reg="nepalensis">nepalensis</tp:taxon-name-part></tp:taxon-name></italic> (red plant) at fruiting stage and <italic><tp:taxon-name><tp:taxon-name-part taxon-name-part-type="genus" reg="Dysphania">D.</tp:taxon-name-part><tp:taxon-name-part taxon-name-part-type="species" reg="neglecta">neglecta</tp:taxon-name-part></tp:taxon-name></italic> (green plant) at blooming stage. Photograph by A. Sukhorukov (Midwestern Nepal, Mugu distr., October 2014).</p></caption><graphic xmlns:xlink="http://www.w3.org/1999/xlink" xlink:href="phytokeys-116-001-g003.jpg" position="float" orientation="portrait" xlink:type="simple" id="oo_260744.jpg"/></fig><fig id="F23" position="float" orientation="portrait"><label>Figure 23.</label><caption><p>SEM micrographs: <bold>A</bold> perianth of <italic><tp:taxon-name><tp:taxon-name-part taxon-name-part-type="genus" reg="Dysphania">D.</tp:taxon-name-part><tp:taxon-name-part taxon-name-part-type="species" reg="botrys">botrys</tp:taxon-name-part></tp:taxon-name></italic><bold>B</bold> pericarp of <italic><tp:taxon-name><tp:taxon-name-part taxon-name-part-type="genus" reg="Dysphania">D.</tp:taxon-name-part><tp:taxon-name-part taxon-name-part-type="species" reg="botrys">botrys</tp:taxon-name-part></tp:taxon-name></italic><bold>C</bold> perianth of <italic><tp:taxon-name><tp:taxon-name-part taxon-name-part-type="genus" reg="Dysphania">D.</tp:taxon-name-part><tp:taxon-name-part taxon-name-part-type="species" reg="geoffreyi">geoffreyi</tp:taxon-name-part></tp:taxon-name></italic><bold>D</bold> pericarp of <italic><tp:taxon-name><tp:taxon-name-part taxon-name-part-type="genus" reg="Dysphania">D.</tp:taxon-name-part><tp:taxon-name-part taxon-name-part-type="species" reg="geoffreyi">geoffreyi</tp:taxon-name-part></tp:taxon-name></italic><bold>E</bold> perianth of <italic><tp:taxon-name><tp:taxon-name-part taxon-name-part-type="genus" reg="Dysphania">D.</tp:taxon-name-part><tp:taxon-name-part taxon-name-part-type="species" reg="neglecta">neglecta</tp:taxon-name-part></tp:taxon-name></italic><bold>F</bold> pericarp of <italic><tp:taxon-name><tp:taxon-name-part taxon-name-part-type="genus" reg="Dysphania">D.</tp:taxon-name-part><tp:taxon-name-part taxon-name-part-type="species" reg="neglecta">neglecta</tp:taxon-name-part></tp:taxon-name></italic><bold>G</bold> perianth of <italic><tp:taxon-name><tp:taxon-name-part taxon-name-part-type="genus" reg="Dysphania">D.</tp:taxon-name-part><tp:taxon-name-part taxon-name-part-type="species" reg="nepalensis">nepalensis</tp:taxon-name-part></tp:taxon-name></italic><bold>H</bold> pericarp of <italic><tp:taxon-name><tp:taxon-name-part taxon-name-part-type="genus" reg="Dysphania">D.</tp:taxon-name-part><tp:taxon-name-part taxon-name-part-type="species" reg="nepalensis">nepalensis</tp:taxon-name-part></tp:taxon-name></italic>. Magnification: 250× (<bold>A, C, E, G</bold>), 500× (<bold>B, D, F, H</bold>).</p></caption><graphic xmlns:xlink="http://www.w3.org/1999/xlink" xlink:href="phytokeys-116-001-g023.jpg" position="float" orientation="portrait" xlink:type="simple" id="oo_260764.jpg"/></fig><fig id="F27" position="float" orientation="portrait"><label>Figure 27.</label><caption><p>Distribution map of <italic><tp:taxon-name><tp:taxon-name-part taxon-name-part-type="genus" reg="Dysphania">Dysphania</tp:taxon-name-part><tp:taxon-name-part taxon-name-part-type="species" reg="tibetica">tibetica</tp:taxon-name-part></tp:taxon-name></italic> (circles) and <italic><tp:taxon-name><tp:taxon-name-part taxon-name-part-type="genus" reg="Dysphania">D.</tp:taxon-name-part><tp:taxon-name-part taxon-name-part-type="species" reg="neglecta">neglecta</tp:taxon-name-part></tp:taxon-name></italic> (stars).</p></caption><graphic xmlns:xlink="http://www.w3.org/1999/xlink" xlink:href="phytokeys-116-001-g027.jpg" position="float" orientation="portrait" xlink:type="simple" id="oo_260768.jpg"/></fig></tp:treatment-sec></tp:taxon-treatment>
