# Supplementary material for: Taxonomic revision of Chenopodiaceae in Himalaya and Tibet
Source: PhytoKeys. 2019 Jan 31;(116):1–141. doi: 10.3897/phytokeys.116.27301 (PMC6367307; doi:10.3897/phytokeys.116.27301)
Supplement: XML Treatment for Dysphania nepalensis [file phytokeys.116.27301-treatment37.xml]

<!DOCTYPE tp:taxon-treatment
  PUBLIC "-//TaxonX//DTD Taxonomic Treatment Publishing DTD v0 20100105//EN" "tax-treatment-NSO.dtd">
<tp:taxon-treatment xmlns:tp="http://www.plazi.org/taxpub"><tp:treatment-meta><kwd-group><label>Taxon classification</label><kwd><named-content xmlns:xlink="http://www.w3.org/1999/xlink" content-type="kingdom">Plantae</named-content></kwd><kwd><named-content xmlns:xlink="http://www.w3.org/1999/xlink" content-type="order">Caryophyllales</named-content></kwd><kwd><named-content xmlns:xlink="http://www.w3.org/1999/xlink" content-type="family">Chenopodiacea</named-content></kwd></kwd-group><mixed-citation publication-type="journal"><person-group><name><surname>Sukhorukov</surname><given-names>Alexander P.</given-names></name><name><surname>Liu</surname><given-names>Pei-Liang</given-names></name><name><surname>Kushunina</surname><given-names>Maria</given-names></name></person-group><article-title>Taxonomic revision of <tp:taxon-name><tp:taxon-name-part taxon-name-part-type="family">Chenopodiaceae</tp:taxon-name-part></tp:taxon-name> in Himalaya and Tibet</article-title><source>PhytoKeys</source><day>31</day><month>1</month><year>2019</year><volume>2019</volume><issue>116</issue><fpage>1</fpage><lpage>141</lpage><pub-id pub-id-type="doi">10.3897/phytokeys.116.27301</pub-id></mixed-citation></tp:treatment-meta><tp:nomenclature><label>9.</label><tp:taxon-name>
                  <tp:taxon-name-part taxon-name-part-type="genus" reg="Dysphania">Dysphania</tp:taxon-name-part>
                  <tp:taxon-name-part taxon-name-part-type="species" reg="nepalensis">nepalensis</tp:taxon-name-part>
                </tp:taxon-name><tp:taxon-authority>(Colla) Mosyakin &amp; Clemants, J. Bot. Res. Inst. Texas 2(1): 428 (2008)</tp:taxon-authority><xref ref-type="fig" rid="F3">Fig. 3</xref><!--PageBreak --><tp:nomenclature-citation-list><tp:nomenclature-citation><tp:taxon-name>
                      <tp:taxon-name-part taxon-name-part-type="genus" reg="Dysphania"/>
                      <tp:taxon-name-part taxon-name-part-type="species" reg="nepalensis"/>
                    </tp:taxon-name><comment>≡<tp:taxon-name><tp:taxon-name-part taxon-name-part-type="genus" reg="Chenopodium">Chenopodium</tp:taxon-name-part><tp:taxon-name-part taxon-name-part-type="species" reg="nepalense">nepalense</tp:taxon-name-part></tp:taxon-name> Colla, Herb. Pedem.: 25 (1836). <bold>Holotype</bold>: [NEPAL] ex herb. Biroli (TO5972!). </comment></tp:nomenclature-citation><tp:nomenclature-citation><tp:taxon-name>
                      <tp:taxon-name-part taxon-name-part-type="genus" reg="Dysphania"/>
                      <tp:taxon-name-part taxon-name-part-type="species" reg="nepalensis"/>
                    </tp:taxon-name><comment>=<tp:taxon-name><tp:taxon-name-part taxon-name-part-type="genus" reg="Chenopodium">Chenopodium</tp:taxon-name-part><tp:taxon-name-part taxon-name-part-type="species" reg="multiflorum">multiflorum</tp:taxon-name-part></tp:taxon-name> Moq. in DC., Prodr. 13(2): 75 (1849). <bold>Lectotype</bold> (designated by <xref ref-type="bibr" rid="B106">Sukhorukov 2012</xref>): [INDIA] Ind. Orient. [Uttarakhand], Garhwal, Jun 1845, <italic>T.T</italic>. <italic>Thomson 1324</italic> (K! image available at <ext-link xmlns:xlink="http://www.w3.org/1999/xlink" xlink:type="simple" ext-link-type="uri" xlink:href="http://apps.kew.org/herbcat/getImage.do?imageBarcode=K000898432">http://apps.kew.org/herbcat/getImage.do?imageBarcode=K000898432</ext-link>; isolectotype BM000629118! image available at <ext-link xmlns:xlink="http://www.w3.org/1999/xlink" xlink:type="simple" ext-link-type="uri" xlink:href="http://www.nhm.ac.uk/emu-classes/class.EMuMedia.php?irn=181039%26image=yes%26width=705">http://www.nhm.ac.uk/emu-classes/class.EMuMedia.php?irn=181039&amp;image=yes&amp;width=705</ext-link>). </comment></tp:nomenclature-citation></tp:nomenclature-citation-list></tp:nomenclature><tp:treatment-sec sec-type="Taxonomic notes" id="SECID0E2TGK"><title>Taxonomic notes.</title><p>According to the protologue and drawing of the newly described <italic><tp:taxon-name><tp:taxon-name-part taxon-name-part-type="genus" reg="Neobotrydium">Neobotrydium</tp:taxon-name-part><tp:taxon-name-part taxon-name-part-type="species" reg="ornithopodum">ornithopodum</tp:taxon-name-part></tp:taxon-name></italic> G.L. Chu &amp; M.L. Zhang (<xref ref-type="bibr" rid="B134">Zhang and Zhu 2016</xref>), this taxon corresponds to <italic><tp:taxon-name><tp:taxon-name-part taxon-name-part-type="genus" reg="Dysphania">Dysphania</tp:taxon-name-part><tp:taxon-name-part taxon-name-part-type="species" reg="nepalensis">nepalensis</tp:taxon-name-part></tp:taxon-name></italic> in many details, but we suppose that <italic><tp:taxon-name><tp:taxon-name-part taxon-name-part-type="genus" reg="Dysphania">D.</tp:taxon-name-part><tp:taxon-name-part taxon-name-part-type="species" reg="nepalensis">nepalensis</tp:taxon-name-part></tp:taxon-name></italic> is not uniform in China. For example, the plants from N, E and NE China as well as those from Mongolia are similar to <italic><tp:taxon-name><tp:taxon-name-part taxon-name-part-type="genus" reg="Dysphania">D.</tp:taxon-name-part><tp:taxon-name-part taxon-name-part-type="species" reg="nepalensis">nepalensis</tp:taxon-name-part></tp:taxon-name></italic> but have leaves with acute lobes (<italic><tp:taxon-name><tp:taxon-name-part taxon-name-part-type="genus" reg="Dysphania">D.</tp:taxon-name-part><tp:taxon-name-part taxon-name-part-type="species" reg="nepalensis">nepalensis</tp:taxon-name-part></tp:taxon-name></italic> has obtuse leaf lobes). No other morphological differences between Himalayan/Tibetan and Central Asian populations were found.</p></tp:treatment-sec><tp:treatment-sec sec-type="description" id="SECID0E3VGK"><title>Description.</title><p>Annual up to 50(70) cm, strongly aromatic. Leaves 4.0–10.0 × 2.0–4.0 cm, long-petiolate, pinnatifid or lobate, elliptic-oblong in outline, apex rounded, pubescent mostly abaxially. Inflorescence lax with ± dense indumentum consisting of <!--PageBreak -->simple (up to 1.0 mm long) hairs partially intermixed with glandular hairs. Perianth segments 5, 0.8–1.0 × 0.4–0.5 mm, basally concrescent with stout simple hairs (up to 0.1 mm) forming a keel and yellow subsessile glands (Fig. <xref ref-type="fig" rid="F23">23G</xref>). Fruit 0.7–0.8 × 0.5 mm, subspherical. Pericarp with minute conical papillae up to 25 μm (Fig. <xref ref-type="fig" rid="F23">23H</xref>). Seed dark red or almost black, keeled. Embryo horizontal.</p></tp:treatment-sec><tp:treatment-sec sec-type="habitat" id="SECID0EMWGK"><title>Habitat.</title><p>Grassy hill slopes, disturbed places; 2400–4600 m a.s.l.</p></tp:treatment-sec><tp:treatment-sec sec-type="phenology" id="SECID0ERWGK"><title>Phenology.</title><p>Flowering: June-September; fruiting: August-November.</p></tp:treatment-sec><tp:treatment-sec sec-type="distribution" id="SECID0EWWGK"><title>Distribution.</title><p>See Fig. <xref ref-type="fig" rid="F28">28</xref>.</p><fig id="F28" position="float" orientation="portrait"><label>Figure 28.</label><caption><p>Distribution map of <italic><tp:taxon-name><tp:taxon-name-part taxon-name-part-type="genus" reg="Dysphania">Dysphania</tp:taxon-name-part><tp:taxon-name-part taxon-name-part-type="species" reg="nepalensis">nepalensis</tp:taxon-name-part></tp:taxon-name></italic>.</p></caption><graphic xmlns:xlink="http://www.w3.org/1999/xlink" xlink:href="phytokeys-116-001-g028.jpg" position="float" orientation="portrait" xlink:type="simple" id="oo_260769.jpg"/></fig></tp:treatment-sec><tp:treatment-sec sec-type="material" id="SECID0EYXGK"><title>Specimens examined.</title><p><bold>BHUTAN</bold>: [Thimphu &amp; Paro Districts] Thimphu &amp; Paro rivers, 2400 m a.s.l., 14 Aug 1963, <italic>N.P</italic>. <italic>Balakrishnan 1195</italic> (CAL); [Bumthang Distr.] Bumthang, 2600 m a.s.l., 6 Jun 1992, <italic>C. Parker 7176</italic> (E00051985);</p><p><bold>CHINA</bold>: <bold>Xizang</bold>: <bold>Ngari Prefecture</bold>: Zanda (Zhada) County, Toling (Tuolin), 3700 m a.s.l., 6 Aug 1974, <italic>Biological Institute Tibet Expedition Team 3830</italic> (XJBI00005673); Burang (Pulan) County, 3900 m a.s.l., 18 Aug 1974, <italic>Biological Institute Tibet Expedition Team 3990</italic> (XJBI00005675); Rutog (Ritu) County, Lake Bangong (Pangong Tso), 4220 m a.s.l., 3 Sep 1976, <italic>Qinghai-Tibet Team Meadow Group 76-238</italic> (PE00541034, PE00541035); Gêrzê (Gaize) County, Marmê (Mami) Distr., 4500 m a.s.l., 8 Sep 1976, <italic>Gansu Agriculture University Team 161</italic> (PE00541033); Gêrzê (Gaize) County, Oma (Wuma) Distr., 4550 m a.s.l., 9 Sep 1976, <italic>Qinghai-Tibet Team Vegetation Group 12521</italic> (PE00511042); <bold>Nagqu Prefecture</bold>: [Nyima (Nima) County] Changthang, Dangra Yum Tso, <named-content xmlns:xlink="http://www.w3.org/1999/xlink" content-type="dwc:verbatimCoordinates" xlink:type="simple"><named-content content-type="geo-json" specific-use="{&#34;type&#34;:&#34;Point&#34;,&#34;coordinates&#34;:[86.583333,30.716667]}" id="NCID0E4YGK" xlink:type="simple">30°43'N, 86°35'E</named-content></named-content>, 4590 m a.s.l., 9 Sep 2003, <italic>G. &amp; S. Miehe 03-081-05</italic> (herb. Miehe); <bold>Xigazê Prefecture</bold>: Bainang (Bailang) County, 3830 m a.s.l., 7 Jul 1960, <italic>Fu 354</italic> (PE00511044); Gyirong (Jilong) County, Ruga, 3200 m a.s.l., 24 Jun 1972, <italic>Tibet Chinese Herbal Medicine Survey Team 514</italic> (PE00510968); Namling (Nanmulin) County, Gangba, 4000 m a.s.l., 3 Aug 1972, <italic>Tibet Chinese Herbal Medicine Survey Team 972</italic> (PE00510971); Nyalam (Nielamu) County, 3800 m a.s.l., 5 Sep 1972, <italic>Tibet Chinese Herbal Medicine Survey Team 1783</italic> (PE00510969); Yadong (Chomo) County, Renqinggang Distr., 2800 m a.s.l., 9 Sep 1974, <italic>Qinghai-Tibet Team 74-2145</italic> (PE00510975); [Ngamring (Angren) County] Lheding Gompa, <named-content xmlns:xlink="http://www.w3.org/1999/xlink" content-type="dwc:verbatimCoordinates" xlink:type="simple"><named-content content-type="geo-json" specific-use="{&#34;type&#34;:&#34;Point&#34;,&#34;coordinates&#34;:[86.883333,29.233333]}" id="NCID0ETZGK" xlink:type="simple">29°14'N, 86°53'E</named-content></named-content>, 4540 m a.s.l., 20 Aug 2003, <italic>G. &amp; S. Miehe 03-015-35</italic> (herb. Miehe); 20–30 km W of Xigazê city, 16 Jul 1994, <italic>M.L. Zhang &amp; S.Z. Zhang 94178</italic> (WUK0780064); <bold>Lhasa City</bold>: Lhasa, 3800 m a.s.l., 16 Aug 1965, <italic>Zhang &amp; Lang 1532</italic> (PE00510990); Lhasa, Daxika to Longnanchaika, 4500 m a.s.l., 31 Aug 1965, <italic>Zhang &amp; Lang 2249</italic> (PE00510989); Nyêmo (Nimu) County, 3900 m a.s.l., 7 Oct 1972, <italic>Tibet Chinese Herbal Medicine Survey Team 4578</italic> (PE00510970); Lhasa, 3650 m a.s.l., 2 Oct 1976, <italic>Qinghai-Tibet Team Vegetation Group 13813</italic> (PE00511041); Lhasa, NW of Sera, <named-content xmlns:xlink="http://www.w3.org/1999/xlink" content-type="dwc:verbatimCoordinates" xlink:type="simple"><named-content content-type="geo-json" specific-use="{&#34;type&#34;:&#34;Point&#34;,&#34;coordinates&#34;:[91.133333,29.716667]}" id="NCID0EJ1GK" xlink:type="simple">29°43'N, 91°08'E</named-content></named-content>, 16 Sep 1999, <italic>G. &amp; S. Miehe &amp; Koch 99-201-01</italic> (herb. Miehe); [Damxung (Dangxiong) County] Nindung Xian, <named-content xmlns:xlink="http://www.w3.org/1999/xlink" content-type="dwc:verbatimCoordinates" xlink:type="simple"><named-content content-type="geo-json" specific-use="{&#34;type&#34;:&#34;Point&#34;,&#34;coordinates&#34;:[90.900000,30.383333]}" id="NCID0ET1GK" xlink:type="simple">30°23'N, 90°54'E</named-content></named-content>, 4285 m a.s.l., 13 Sep 2009, <italic>G. Miehe &amp; Seeber 09-125-16</italic> (herb. Miehe); <bold>Shannan Prefecture</bold>: Gyaca (Jiacha) County, 3340 m a.s.l., 22 Sep 1974, <italic>Qinghai-Tibet Team Vegetation Group 3358</italic> (PE00234845); Cona (Cuona) County, 3200 m a.s.l., 10 Sep 1975, <italic>Qinghai-Tibet Team Additional Group 751960</italic> (PE00510973); Yarlung Tsangpo, Gyaca, 3530 m a.s.l., <named-content xmlns:xlink="http://www.w3.org/1999/xlink" content-type="dwc:verbatimCoordinates" xlink:type="simple"><named-content content-type="geo-json" specific-use="{&#34;type&#34;:&#34;Point&#34;,&#34;coordinates&#34;:[92.583333,29.150000]}" id="NCID0ED2GK" xlink:type="simple">29°09'N, 92°35'E</named-content></named-content>, 19 Sep 1998, <italic>G. &amp; S. Miehe 98-14314</italic> (herb. Miehe); <!--PageBreak --><bold>Nyingchi Prefecture</bold>: [Zayü (Chayu) County] Cawarong (Chawalong), 3000 m a.s.l., Sep 1935, <italic>C. W. Wang 66345</italic> (PE00511036); [Bomi County] Yi’ong (Yigong), 2200 m a.s.l., 19 Jul 1965, <italic>Ying &amp; Hong 650676</italic> (PE00510985); Nyingchi (Linzhi) County, Naixi (Nixi), 3100 m a.s.l., 3 Aug 1965, <italic>Zhang &amp; Lang 1292</italic> (PE00510995); [Mainling (Milin) County] Tsangpo gorge, <named-content xmlns:xlink="http://www.w3.org/1999/xlink" content-type="dwc:verbatimCoordinates" xlink:type="simple"><named-content content-type="geo-json" specific-use="{&#34;type&#34;:&#34;Point&#34;,&#34;coordinates&#34;:[94.916667,29.583333]}" id="NCID0EW2GK" xlink:type="simple">29°35'N, 94°55'E</named-content></named-content>, 18 Sep 1989, <italic>B. Dickoré 5506</italic> (MSB144247); <bold>Qamdo Prefecture</bold>: Baxoi (Basu) County, near Rawu (Ranwu), 3900 m a.s.l., 29 Aug 1973, <italic>Qinghai-Tibet Team 73-1317</italic> (PE00510991); Zogang (Zuogong) County, 3800 m a.s.l., 1 Jul 1976, <italic>Qinghai-Tibet Team 12080</italic> (PE00510978);</p><p><bold>INDIA</bold>: <bold>Jammu &amp; Kashmir</bold> (selected specimens): Ladakh, Leh, Sep 1856, <italic>Schlagintweit 4</italic> (P04993262); Srinagar, Sep 1856, <italic>Schlagintweit 4413</italic> &amp; <italic>4631</italic> (BM, E00151682, L1671277); Srinagar, Aug 1875, <italic>Aitchinson 4</italic> (K); [Anantnag Distr.] Pahlgam, 14 Aug 1920, <italic>R.R</italic>. <italic>Stewart 5683</italic> (K); Ladakh, Gya, Aug 1933, <italic>W. Koelz 6448</italic> (G); Ladakh, Kargil, 9500 ft a.s.l., Aug 1934, <italic>Kohli 33</italic> (K); Sind valley, Kulan, 7500 ft a.s.l., 31 Aug 1956, <italic>O. Polunin 56-611</italic> (BM); Ladakh, Leh, 15 Aug 1975, <italic>M.V. Viswanathan 54685</italic> (BSD); Ladakh, Rungdum [Rangdum], 4000 m a.s.l., 1980, <italic>Southampton Univ. Team 129</italic> (K); Leh, 3620 m a.s.l., 1 Aug 1992, <italic>H. Hartmann 4015</italic> (G455288); Ladakh, Leh/Sankar, 3500 m a.s.l., 4 Aug 1999, <italic>Beck 9</italic> (MSB144242); Ladakh, Nubra Region, Sumur to Tiggur, 3150 m a.s.l., 18 Sep 2001, <italic>L. Klimeš 1918</italic> (PRA); <bold>Himachal Pradesh</bold> (selected specimens): Kinnaur, 5 Sep 1847, <italic>T.T. Thomson</italic> s.n. (K); Dalhousie, 20 Sep 1874, <italic>C.B</italic>. <italic>Clarke 22781</italic> (BM); Dalhousie, 1880, <italic>J. Drummond 1422</italic> (K); Simla, [without date] <italic>Huegel</italic> s.n. (G); Simla, [without date] <italic>E. Madden 592</italic> (E00151698); Simla, 7000 ft a.s.l., 1 Sep 1886, <italic>H. Collett 586</italic> (K); Chamba, 28 Aug 1896, <italic>G.A</italic>. <italic>Gammie 18299</italic> (LE); Chamba Distr., Kulel, 2 Sep 1896, <italic>G.A</italic>. <italic>Gammie 18455</italic> (K); [Chamba Distr.] Pangi, 8000 ft a.s.l., 2 Aug 1899, <italic>J.F</italic>. <italic>Duthie</italic> s.n. (K); Lahaul, Kolagmes, Jul 1930, <italic>W. Koelz 453</italic> (P05158987); Naggar, 2 Oct 1930, <italic>W. Koelz 1406</italic> (P05159007); Lahaul, Kyelang, 10200–12000 ft a.s.l., 12 Jul 1941, <italic>N.L</italic>. <italic>Bor 15206</italic> (K); Chatri, 2100 m a.s.l., 15 Oct 1987, <italic>R.J.D</italic>. <italic>McBeath 01967</italic> (E); Spiti Distr., Kibber, 13 Aug 1994, <italic>S. Singh 88299</italic> (BSD); <bold>Uttarakhand</bold> (selected specimens): Badhrinath, 10000 ft a.s.l., 11 Aug 1847, <italic>R. Strachey &amp; J.E. Winterbottom 1</italic> (BR, K); Tehri Garhwal [Distr.], Gorges valley, Aug 1889, <italic>J.F. Duthie 352</italic> (BM, G, K); Almora Distr., 9 Oct 1950, <italic>Avasthi 1902</italic> (B); nr Maneri, 26 Aug 1952, <italic>P. Huggins A6</italic> (BM); Garhwal, Jumma, 2800 m a.s.l., 15 Aug 1974, <italic>B.D. Naithani 53894</italic> (BSD); Chamoli Distr., Malari, Aug 1988, <italic>P.K. Hajra 87195</italic> (BSD); Uttarkashi Distr., Kedarganga valley, 28 Jul 2002, <italic>P.K. Pusalkar 102005</italic> (BSD);</p><p><bold>NEPAL</bold>: <bold>Far-Western</bold>: <bold>Seti Zone</bold>: [Bajura Distr.] Kolti [vill.], 5000 ft a.s.l., Sep 1963, <italic>R. Bhandary 1222</italic> (CAL); <bold>Midwestern</bold>: <bold>Karnali Zone</bold>: [Mugu Distr., nr Rara Lake] Gum Garhi, 2400 m a.s.l., 5 Jul 1977, <italic>T.B</italic>. <italic>Shrestha &amp; N.P. Manandhar 241</italic> (E00214393); Kalikot Distr., 7 Aug 1991, <italic>H. Takayama &amp; K. Terada 9160336</italic> (BM); Humla Distr., Humla, <italic>anonym</italic> s.n. (KATH); Humla Distr., Thanke Khola, E of Pipilang, <named-content xmlns:xlink="http://www.w3.org/1999/xlink" content-type="dwc:verbatimCoordinates" xlink:type="simple"><named-content content-type="geo-json" specific-use="{&#34;type&#34;:&#34;Point&#34;,&#34;coordinates&#34;:[82.033333,29.733333]}" id="NCID0EPAHK" xlink:type="simple">29°44'N, 82°2'E</named-content></named-content>, 1700 m a.s.l., 14 Jul 2008, <italic>C. Pendry</italic> et al. <italic>A141</italic> (E00392110); [Jumla Distr.] Jumla vill., <named-content xmlns:xlink="http://www.w3.org/1999/xlink" content-type="dwc:verbatimCoordinates" xlink:type="simple"><named-content content-type="geo-json" specific-use="{&#34;type&#34;:&#34;Point&#34;,&#34;coordinates&#34;:[82.083333,29.283333]}" id="NCID0E2AHK" xlink:type="simple">29°17'N, 82°05'E</named-content></named-content>, 2400 m a.s.l., 3 Oct 2010, <italic>A. Sukhorukov 464</italic> (G, MW, W2011-0006543, E00607768); Mugu Distr., 5 km SW of Rara Lake, 2500 m a.s.l., 22 Sep 2013, <italic>A. Sukhorukov 729</italic> (G, MW); <bold>Western</bold>: <bold>Dhaulagiri Zone</bold>: <!--PageBreak -->Mustang [Distr.] 13000 ft a.s.l., 3 Aug 1954, <italic>J. Stainton, W.R. Sykes &amp; L.H.J. Williams 2165</italic> (BM); [Manang Distr.] Marsyangdi valley, between Pisang &amp; Ongre, 3200 m a.s.l., 25 Sep 1969, <italic>Wraber 36508</italic> (BM); Cha Lungpha, near Sangda, 13200 ft a.s.l., 6 Aug 1977, <italic>G. &amp; S. Miehe 434</italic> (BM); Mustang Distr., Tangbe, <named-content xmlns:xlink="http://www.w3.org/1999/xlink" content-type="dwc:verbatimCoordinates" xlink:type="simple"><named-content content-type="geo-json" specific-use="{&#34;type&#34;:&#34;Point&#34;,&#34;coordinates&#34;:[83.816667,28.900000]}" id="NCID0E1BHK" xlink:type="simple">28°54'N, 83°49'E</named-content></named-content>, 31 Aug 2001, <italic>S. &amp; G. Miehe &amp; Koch 01-098-01</italic> (herb. Miehe); Mustang Distr., Annapurna Conservation area, trekking route Jomosom-Nayapul, valley of Kali Gandaki river, 2500 m a.s.l., 25 Sep 2008, <italic>A. Sukhorukov 219</italic> (MW); <bold>Eastern</bold>: <bold>Sagarmatha Zone</bold>: [Solukhumbu Distr.] Khumbu, Paugroche, 3900–4000 m a.s.l., 9 Oct 1962, <italic>J. Poelt</italic> s.n. (M).</p></tp:treatment-sec><tp:treatment-sec sec-type="distribution" id="SECID0EPCHK"><title>General distribution.</title><p>Himalaya (southwards to Yunnan), Tibetan Plateau and Pamir Mountains. Widespread in Nepal.</p></tp:treatment-sec><tp:treatment-sec><!--Section generated to contain objects referenced in tp:taxon-treatment.--><fig id="F3" position="float" orientation="portrait"><label>Figure 3.</label><caption><p><italic><tp:taxon-name><tp:taxon-name-part taxon-name-part-type="genus" reg="Dysphania">Dysphania</tp:taxon-name-part><tp:taxon-name-part taxon-name-part-type="species" reg="nepalensis">nepalensis</tp:taxon-name-part></tp:taxon-name></italic> (red plant) at fruiting stage and <italic><tp:taxon-name><tp:taxon-name-part taxon-name-part-type="genus" reg="Dysphania">D.</tp:taxon-name-part><tp:taxon-name-part taxon-name-part-type="species" reg="neglecta">neglecta</tp:taxon-name-part></tp:taxon-name></italic> (green plant) at blooming stage. Photograph by A. Sukhorukov (Midwestern Nepal, Mugu distr., October 2014).</p></caption><graphic xmlns:xlink="http://www.w3.org/1999/xlink" xlink:href="phytokeys-116-001-g003.jpg" position="float" orientation="portrait" xlink:type="simple" id="oo_260744.jpg"/></fig><fig id="F23" position="float" orientation="portrait"><label>Figure 23.</label><caption><p>SEM micrographs: <bold>A</bold> perianth of <italic><tp:taxon-name><tp:taxon-name-part taxon-name-part-type="genus" reg="Dysphania">D.</tp:taxon-name-part><tp:taxon-name-part taxon-name-part-type="species" reg="botrys">botrys</tp:taxon-name-part></tp:taxon-name></italic><bold>B</bold> pericarp of <italic><tp:taxon-name><tp:taxon-name-part taxon-name-part-type="genus" reg="Dysphania">D.</tp:taxon-name-part><tp:taxon-name-part taxon-name-part-type="species" reg="botrys">botrys</tp:taxon-name-part></tp:taxon-name></italic><bold>C</bold> perianth of <italic><tp:taxon-name><tp:taxon-name-part taxon-name-part-type="genus" reg="Dysphania">D.</tp:taxon-name-part><tp:taxon-name-part taxon-name-part-type="species" reg="geoffreyi">geoffreyi</tp:taxon-name-part></tp:taxon-name></italic><bold>D</bold> pericarp of <italic><tp:taxon-name><tp:taxon-name-part taxon-name-part-type="genus" reg="Dysphania">D.</tp:taxon-name-part><tp:taxon-name-part taxon-name-part-type="species" reg="geoffreyi">geoffreyi</tp:taxon-name-part></tp:taxon-name></italic><bold>E</bold> perianth of <italic><tp:taxon-name><tp:taxon-name-part taxon-name-part-type="genus" reg="Dysphania">D.</tp:taxon-name-part><tp:taxon-name-part taxon-name-part-type="species" reg="neglecta">neglecta</tp:taxon-name-part></tp:taxon-name></italic><bold>F</bold> pericarp of <italic><tp:taxon-name><tp:taxon-name-part taxon-name-part-type="genus" reg="Dysphania">D.</tp:taxon-name-part><tp:taxon-name-part taxon-name-part-type="species" reg="neglecta">neglecta</tp:taxon-name-part></tp:taxon-name></italic><bold>G</bold> perianth of <italic><tp:taxon-name><tp:taxon-name-part taxon-name-part-type="genus" reg="Dysphania">D.</tp:taxon-name-part><tp:taxon-name-part taxon-name-part-type="species" reg="nepalensis">nepalensis</tp:taxon-name-part></tp:taxon-name></italic><bold>H</bold> pericarp of <italic><tp:taxon-name><tp:taxon-name-part taxon-name-part-type="genus" reg="Dysphania">D.</tp:taxon-name-part><tp:taxon-name-part taxon-name-part-type="species" reg="nepalensis">nepalensis</tp:taxon-name-part></tp:taxon-name></italic>. Magnification: 250× (<bold>A, C, E, G</bold>), 500× (<bold>B, D, F, H</bold>).</p></caption><graphic xmlns:xlink="http://www.w3.org/1999/xlink" xlink:href="phytokeys-116-001-g023.jpg" position="float" orientation="portrait" xlink:type="simple" id="oo_260764.jpg"/></fig></tp:treatment-sec><ref-list><ref id="B106"><mixed-citation xmlns:xlink="http://www.w3.org/1999/xlink" xlink:type="simple"><person-group><name name-style="western"><surname>Sukhorukov</surname><given-names>AP</given-names></name></person-group> (<year>2012</year>) <article-title>Taxonomic notes on <italic><tp:taxon-name><tp:taxon-name-part taxon-name-part-type="genus">Dysphania</tp:taxon-name-part></tp:taxon-name></italic> and <italic><tp:taxon-name><tp:taxon-name-part taxon-name-part-type="genus">Atriplex</tp:taxon-name-part></tp:taxon-name></italic> (<tp:taxon-name><tp:taxon-name-part taxon-name-part-type="family">Chenopodiaceae</tp:taxon-name-part></tp:taxon-name>).</article-title><source>Willdenowia</source><volume>42</volume>(<issue>2</issue>): <fpage>169</fpage>–<lpage>180</lpage>. <ext-link xlink:type="simple" ext-link-type="doi" xlink:href="10.3372/wi.42.42202">https://doi.org/10.3372/wi.42.42202</ext-link></mixed-citation></ref><ref id="B134"><mixed-citation xmlns:xlink="http://www.w3.org/1999/xlink" xlink:type="simple"><person-group><name name-style="western"><surname>Zhang</surname><given-names>M</given-names></name><name name-style="western"><surname>Zhu</surname><given-names>GL</given-names></name></person-group> (<year>2016</year>) <article-title>Resurrection of the genus <italic><tp:taxon-name><tp:taxon-name-part taxon-name-part-type="genus">Botrydium</tp:taxon-name-part></tp:taxon-name></italic> Spach (<tp:taxon-name><tp:taxon-name-part taxon-name-part-type="family">Chenopodiaceae</tp:taxon-name-part></tp:taxon-name>), with a description of four new species from China, Peru and Burundi.</article-title><source>Plant Diversity</source><volume>38</volume>(<issue>6</issue>): <fpage>322</fpage>–<lpage>329</lpage>. <ext-link xlink:type="simple" ext-link-type="doi" xlink:href="10.1016/j.pld.2016.10.005">https://doi.org/10.1016/j.pld.2016.10.005</ext-link></mixed-citation></ref></ref-list></tp:taxon-treatment>
