# Supplementary material for: Taxonomic revision of Chenopodiaceae in Himalaya and Tibet
Source: PhytoKeys. 2019 Jan 31;(116):1–141. doi: 10.3897/phytokeys.116.27301 (PMC6367307; doi:10.3897/phytokeys.116.27301)
Supplement: XML Treatment for Teloxys [file phytokeys.116.27301-treatment39.xml]

<!DOCTYPE tp:taxon-treatment
  PUBLIC "-//TaxonX//DTD Taxonomic Treatment Publishing DTD v0 20100105//EN" "tax-treatment-NSO.dtd">
<tp:taxon-treatment xmlns:tp="http://www.plazi.org/taxpub"><tp:treatment-meta><kwd-group><label>Taxon classification</label><kwd><named-content xmlns:xlink="http://www.w3.org/1999/xlink" content-type="kingdom">Plantae</named-content></kwd><kwd><named-content xmlns:xlink="http://www.w3.org/1999/xlink" content-type="order">Caryophyllales</named-content></kwd><kwd><named-content xmlns:xlink="http://www.w3.org/1999/xlink" content-type="family">Chenopodiacea</named-content></kwd></kwd-group><mixed-citation publication-type="journal"><person-group><name><surname>Sukhorukov</surname><given-names>Alexander P.</given-names></name><name><surname>Liu</surname><given-names>Pei-Liang</given-names></name><name><surname>Kushunina</surname><given-names>Maria</given-names></name></person-group><article-title>Taxonomic revision of <tp:taxon-name><tp:taxon-name-part taxon-name-part-type="family">Chenopodiaceae</tp:taxon-name-part></tp:taxon-name> in Himalaya and Tibet</article-title><source>PhytoKeys</source><day>31</day><month>1</month><year>2019</year><volume>2019</volume><issue>116</issue><fpage>1</fpage><lpage>141</lpage><pub-id pub-id-type="doi">10.3897/phytokeys.116.27301</pub-id></mixed-citation></tp:treatment-meta><tp:nomenclature><label>8.</label><tp:taxon-name>
                  <tp:taxon-name-part taxon-name-part-type="genus" reg="Teloxys">Teloxys</tp:taxon-name-part>
                </tp:taxon-name><tp:taxon-authority>Moq., Ann. Sci. Nat., Bot. sér. 2, 1: 289 (1834)</tp:taxon-authority><tp:nomenclature-citation-list><tp:nomenclature-citation><tp:taxon-name>
                      <tp:taxon-name-part taxon-name-part-type="genus" reg="Teloxys">Teloxys</tp:taxon-name-part>
                      <tp:taxon-name-part taxon-name-part-type="species" reg="aristata">aristata</tp:taxon-name-part>
                    </tp:taxon-name><comment>(L.) Moq. (Type).</comment></tp:nomenclature-citation></tp:nomenclature-citation-list></tp:nomenclature><tp:treatment-sec sec-type="description" id="SECID0EAHHK"><title>Description.</title><p>Annual up to 25 cm forming tumble-weed habit, non-aromatic, highly branched from the base, branches usually terminating with acicular apices, glabrous or with short papillae and white glandular hairs (mostly present in lower stem parts). Leaves up to 6.0 cm long, narrowly oblong or spatulate, sessile or with petiole-like base, entire, often folded on the ventral side. Inflorescences usually terminate with aristae, sometimes (in wet habitats) without acicular apices; flowers solitary in the axils of falsely dichotomous branches. Perianth segments 5, free at base, with slightly keeled midrib, hyaline or pinkish, glabrous. Styles 2(3). Fruit 0.7–0.8 mm, compressedly spherical. Pericarp tightly adjoining the seed coat and separating from it when rubbed, without papillae. Seeds reddish-black, keeled. Embryo horizontal, rarely obliquely or vertically orientated.</p><p>One species mostly distributed in Central Asia and alien in many parts of temperate Eurasia and North America.</p></tp:treatment-sec></tp:taxon-treatment>
