# Supplementary material for: Taxonomic revision of Chenopodiaceae in Himalaya and Tibet
Source: PhytoKeys. 2019 Jan 31;(116):1–141. doi: 10.3897/phytokeys.116.27301 (PMC6367307; doi:10.3897/phytokeys.116.27301)
Supplement: XML Treatment for Teloxys aristata [file phytokeys.116.27301-treatment40.xml]

<!DOCTYPE tp:taxon-treatment
  PUBLIC "-//TaxonX//DTD Taxonomic Treatment Publishing DTD v0 20100105//EN" "tax-treatment-NSO.dtd">
<tp:taxon-treatment xmlns:tp="http://www.plazi.org/taxpub"><tp:treatment-meta><kwd-group><label>Taxon classification</label><kwd><named-content xmlns:xlink="http://www.w3.org/1999/xlink" content-type="kingdom">Plantae</named-content></kwd><kwd><named-content xmlns:xlink="http://www.w3.org/1999/xlink" content-type="order">Caryophyllales</named-content></kwd><kwd><named-content xmlns:xlink="http://www.w3.org/1999/xlink" content-type="family">Chenopodiacea</named-content></kwd></kwd-group><mixed-citation publication-type="journal"><person-group><name><surname>Sukhorukov</surname><given-names>Alexander P.</given-names></name><name><surname>Liu</surname><given-names>Pei-Liang</given-names></name><name><surname>Kushunina</surname><given-names>Maria</given-names></name></person-group><article-title>Taxonomic revision of <tp:taxon-name><tp:taxon-name-part taxon-name-part-type="family">Chenopodiaceae</tp:taxon-name-part></tp:taxon-name> in Himalaya and Tibet</article-title><source>PhytoKeys</source><day>31</day><month>1</month><year>2019</year><volume>2019</volume><issue>116</issue><fpage>1</fpage><lpage>141</lpage><pub-id pub-id-type="doi">10.3897/phytokeys.116.27301</pub-id></mixed-citation></tp:treatment-meta><tp:nomenclature><label>1.</label><tp:taxon-name>
                  <tp:taxon-name-part taxon-name-part-type="genus" reg="Teloxys">Teloxys</tp:taxon-name-part>
                  <tp:taxon-name-part taxon-name-part-type="species" reg="aristata">aristata</tp:taxon-name-part>
                </tp:taxon-name><tp:taxon-authority>(L.) Moq., Ann. Sci. Nat. Bot., sér. 2, 1: 289 (1834)</tp:taxon-authority><tp:nomenclature-citation-list><tp:nomenclature-citation><tp:taxon-name>
                      <tp:taxon-name-part taxon-name-part-type="genus" reg="Teloxys"/>
                      <tp:taxon-name-part taxon-name-part-type="species" reg="aristata"/>
                    </tp:taxon-name><comment>≡<tp:taxon-name><tp:taxon-name-part taxon-name-part-type="genus" reg="Chenopodium">Chenopodium</tp:taxon-name-part><tp:taxon-name-part taxon-name-part-type="species" reg="aristatum">aristatum</tp:taxon-name-part></tp:taxon-name> L., Sp. Pl.: 221 (1753). <bold>Lectotype</bold> (designated by <xref ref-type="bibr" rid="B45">Iamonico and Jarvis 2012</xref>): Herb. Linn. 313.24 (LINN! image available at <ext-link xmlns:xlink="http://www.w3.org/1999/xlink" xlink:type="simple" ext-link-type="uri" xlink:href="http://linnean-online.org/3149/">http://linnean-online.org/3149/</ext-link>). </comment></tp:nomenclature-citation><tp:nomenclature-citation><tp:taxon-name>
                      <tp:taxon-name-part taxon-name-part-type="genus" reg="Teloxys"/>
                      <tp:taxon-name-part taxon-name-part-type="species" reg="aristata"/>
                    </tp:taxon-name><comment>≡<tp:taxon-name><tp:taxon-name-part taxon-name-part-type="genus" reg="Dysphania">Dysphania</tp:taxon-name-part><tp:taxon-name-part taxon-name-part-type="species" reg="aristata">aristata</tp:taxon-name-part></tp:taxon-name> (L.) Mosyakin &amp; Clemants, Ukrainsk. Bot. Zhurn. 59(4): 383 (2002). </comment></tp:nomenclature-citation><tp:nomenclature-citation><tp:taxon-name>
                      <tp:taxon-name-part taxon-name-part-type="genus" reg="Teloxys"/>
                      <tp:taxon-name-part taxon-name-part-type="species" reg="aristata"/>
                    </tp:taxon-name><comment>=<tp:taxon-name><tp:taxon-name-part taxon-name-part-type="genus" reg="Chenopodium">Chenopodium</tp:taxon-name-part><tp:taxon-name-part taxon-name-part-type="species" reg="virginicum">virginicum</tp:taxon-name-part></tp:taxon-name> L., Sp. Pl.: 222 (1753). <bold>Lectotype</bold> (designated by Reveal in <xref ref-type="bibr" rid="B51">Jarvis (2007)</xref>): Herb. Linn. 313.25 (LINN, image available at <ext-link xmlns:xlink="http://www.w3.org/1999/xlink" xlink:type="simple" ext-link-type="uri" xlink:href="http://linnean-online.org/3150/">http://linnean-online.org/3150/</ext-link>). </comment></tp:nomenclature-citation></tp:nomenclature-citation-list></tp:nomenclature><tp:treatment-sec sec-type="Taxonomic note" id="SECID0EIKHK"><title>Taxonomic note.</title><p>An ecological race of <italic><tp:taxon-name><tp:taxon-name-part taxon-name-part-type="genus" reg="Teloxys">T.</tp:taxon-name-part><tp:taxon-name-part taxon-name-part-type="species" reg="aristata">aristata</tp:taxon-name-part></tp:taxon-name></italic> without aristae mostly occurring in wet habitats.</p></tp:treatment-sec><tp:treatment-sec sec-type="description" id="SECID0EZKHK"><title>Description.</title><p>See the genus description.</p></tp:treatment-sec><tp:treatment-sec sec-type="habitat" id="SECID0E5KHK"><title>Habitat.</title><p>Gravelly substrates at elevations 3000–4000 m a.s.l. A rare plant in Himalaya.</p></tp:treatment-sec><tp:treatment-sec sec-type="phenology" id="SECID0EDLHK"><title>Phenology.</title><p>Flowering: July-September; fruiting: August-October.</p></tp:treatment-sec><tp:treatment-sec sec-type="distribution" id="SECID0EILHK"><title>Distribution.</title><p>See Fig. <xref ref-type="fig" rid="F29">29</xref>.</p><fig id="F29" position="float" orientation="portrait"><label>Figure 29.</label><caption><p>Distribution map of <italic><tp:taxon-name><tp:taxon-name-part taxon-name-part-type="genus" reg="Teloxys">Teloxys</tp:taxon-name-part><tp:taxon-name-part taxon-name-part-type="species" reg="aristata">aristata</tp:taxon-name-part></tp:taxon-name></italic> (stars) and <italic><tp:taxon-name><tp:taxon-name-part taxon-name-part-type="genus" reg="Axyris">Axyris</tp:taxon-name-part><tp:taxon-name-part taxon-name-part-type="species" reg="prostrata">prostrata</tp:taxon-name-part></tp:taxon-name></italic> (circles).</p></caption><graphic xmlns:xlink="http://www.w3.org/1999/xlink" xlink:href="phytokeys-116-001-g029.jpg" position="float" orientation="portrait" xlink:type="simple" id="oo_260770.jpg"/></fig></tp:treatment-sec><tp:treatment-sec sec-type="material" id="SECID0EVMHK"><title>Specimens examined.</title><p><bold>CHINA: Xizang: Qamdo Prefecture</bold>: [Zhag’yab (Chaya) County] Gyitang (Jitang), 3000 m a.s.l., 20 Sep 1976, <italic>Wu</italic> et al. <italic>6002</italic> (KUN0587074);</p><p><bold>NEPAL</bold>: <bold>Western</bold>: <bold>Dhaulagiri Zone</bold>: Mustang Distr., Khinga, 3100 m a.s.l., 21 Aug 1994, <italic>S. Noshiro</italic> et al. <italic>9485511</italic> (E00435336); Mustang Distr., Khinga, 24 Sep 1994, <italic>Nakarmi 180/1994</italic> (TUCH); Mustang Distr., Lower Chalungpa Khola, <named-content xmlns:xlink="http://www.w3.org/1999/xlink" content-type="dwc:verbatimCoordinates" xlink:type="simple"><named-content content-type="geo-json" specific-use="{&#34;type&#34;:&#34;Point&#34;,&#34;coordinates&#34;:[83.783333,28.900000]}" id="NCID0ESNHK" xlink:type="simple">28°54'N, 83°47'E</named-content></named-content>, 3300 m a.s.l., 28 Aug 2001, <italic>S. &amp; G. Miehe &amp; Koch 01-087-28</italic> (herb. Miehe); Mustang Distr., Dankardzong, <named-content xmlns:xlink="http://www.w3.org/1999/xlink" content-type="dwc:verbatimCoordinates" xlink:type="simple"><named-content content-type="geo-json" specific-use="{&#34;type&#34;:&#34;Point&#34;,&#34;coordinates&#34;:[83.750000,28.833333]}" id="NCID0E3NHK" xlink:type="simple">28°50'N, 83°45'E</named-content></named-content>, 3400 m a.s.l., 10 Sep 2001, <italic>S. &amp; G. Miehe &amp; Koch 01-133-05</italic> (herb. Miehe).</p><!--PageBreak --></tp:treatment-sec><tp:treatment-sec sec-type="distribution" id="SECID0EEOHK"><title>General distribution.</title><p>Central Asia, alien and ephemerophyte in many temperate regions of Eurasia and North America. In some of the herbaria visited, the specimens from Xizang identified as <italic><tp:taxon-name><tp:taxon-name-part taxon-name-part-type="genus" reg="Chenopodium">Chenopodium</tp:taxon-name-part><tp:taxon-name-part taxon-name-part-type="species" reg="aristatum">aristatum</tp:taxon-name-part></tp:taxon-name></italic> (≡<italic><tp:taxon-name><tp:taxon-name-part taxon-name-part-type="genus" reg="Teloxys">Teloxys</tp:taxon-name-part><tp:taxon-name-part taxon-name-part-type="species" reg="aristata">aristata</tp:taxon-name-part></tp:taxon-name></italic>) indeed belong to <italic><tp:taxon-name><tp:taxon-name-part taxon-name-part-type="genus" reg="Dysphania">Dysphania</tp:taxon-name-part></tp:taxon-name></italic> species, although its wider occurrence in this province has been predicted. There are no specimens from India, but the species could be found in some areas (especially in Jammu &amp; Kashmir).</p></tp:treatment-sec><ref-list><ref id="B45"><mixed-citation xmlns:xlink="http://www.w3.org/1999/xlink" xlink:type="simple"><person-group><name name-style="western"><surname>Iamonico</surname><given-names>D</given-names></name><name name-style="western"><surname>Jarvis</surname><given-names>CE</given-names></name></person-group> (<year>2012</year>) <article-title>Lectotypification of two Linnaean names in <italic><tp:taxon-name><tp:taxon-name-part taxon-name-part-type="genus">Chenopodium</tp:taxon-name-part></tp:taxon-name></italic> L. (<tp:taxon-name><tp:taxon-name-part taxon-name-part-type="family">Amaranthaceae</tp:taxon-name-part></tp:taxon-name>).</article-title><source>Taxon</source><volume>61</volume>: <fpage>864</fpage>–<lpage>865</lpage>. <ext-link xlink:type="simple" ext-link-type="uri" xlink:href="http://www.ingentaconnect.com/contentone/iapt/tax/2012/00000061/00000004/art00011">http://www.ingentaconnect.com/contentone/iapt/tax/2012/00000061/00000004/art00011</ext-link></mixed-citation></ref><ref id="B51"><mixed-citation xmlns:xlink="http://www.w3.org/1999/xlink" xlink:type="simple"><person-group><name name-style="western"><surname>Jarvis</surname><given-names>C</given-names></name></person-group> (<year>2007</year>) Order out of Chaos. Linnaean plant names and their types. The Linnaean Society of London &amp; Natural History Museum, London.</mixed-citation></ref></ref-list></tp:taxon-treatment>
