# Supplementary material for: Taxonomic revision of Chenopodiaceae in Himalaya and Tibet
Source: PhytoKeys. 2019 Jan 31;(116):1–141. doi: 10.3897/phytokeys.116.27301 (PMC6367307; doi:10.3897/phytokeys.116.27301)
Supplement: XML Treatment for Axyris [file phytokeys.116.27301-treatment41.xml]

<!DOCTYPE tp:taxon-treatment
  PUBLIC "-//TaxonX//DTD Taxonomic Treatment Publishing DTD v0 20100105//EN" "tax-treatment-NSO.dtd">
<tp:taxon-treatment xmlns:tp="http://www.plazi.org/taxpub"><tp:treatment-meta><kwd-group><label>Taxon classification</label><kwd><named-content xmlns:xlink="http://www.w3.org/1999/xlink" content-type="kingdom">Plantae</named-content></kwd><kwd><named-content xmlns:xlink="http://www.w3.org/1999/xlink" content-type="order">Caryophyllales</named-content></kwd><kwd><named-content xmlns:xlink="http://www.w3.org/1999/xlink" content-type="family">Chenopodiacea</named-content></kwd></kwd-group><mixed-citation publication-type="journal"><person-group><name><surname>Sukhorukov</surname><given-names>Alexander P.</given-names></name><name><surname>Liu</surname><given-names>Pei-Liang</given-names></name><name><surname>Kushunina</surname><given-names>Maria</given-names></name></person-group><article-title>Taxonomic revision of <tp:taxon-name><tp:taxon-name-part taxon-name-part-type="family">Chenopodiaceae</tp:taxon-name-part></tp:taxon-name> in Himalaya and Tibet</article-title><source>PhytoKeys</source><day>31</day><month>1</month><year>2019</year><volume>2019</volume><issue>116</issue><fpage>1</fpage><lpage>141</lpage><pub-id pub-id-type="doi">10.3897/phytokeys.116.27301</pub-id></mixed-citation></tp:treatment-meta><tp:nomenclature><label>9.</label><tp:taxon-name>
                <tp:taxon-name-part taxon-name-part-type="genus" reg="Axyris">Axyris</tp:taxon-name-part>
              </tp:taxon-name><tp:taxon-authority>L., Sp. Pl.: 979 (1753)</tp:taxon-authority></tp:nomenclature><tp:treatment-sec sec-type="Lectotype" id="SECID0ERQHK"><title>Lectotype</title><p>(designated by Jonsell and Jarvis in <xref ref-type="bibr" rid="B52">Jarvis et al. 1993</xref>): <italic><tp:taxon-name><tp:taxon-name-part taxon-name-part-type="genus" reg="Axyris">Axyris</tp:taxon-name-part><tp:taxon-name-part taxon-name-part-type="species" reg="amaranthoides">amaranthoides</tp:taxon-name-part></tp:taxon-name></italic> L.</p></tp:treatment-sec><tp:treatment-sec sec-type="description" id="SECID0EGRHK"><title>Description.</title><p>Monoecious annuals covered with stellate hairs sometimes intermixed with simple multicellular hairs. Leaves short- or long-petiolate, blade ovate, oblong, spatulate or lanceolate, entire, rarely crisp. Male flowers arranged in terminal spike-like inflorescences up to 8.0 cm long, with minute perianths of 3–5 free hyaline segments and with 2–5 stamens; female flowers located in the bract axils, with five perianth segments. Fruits always dimorphic (heterocarpous); pericarp tightly adjoining the seed coat with small ear-like appendages at the apex of the fruit. Seeds also dimorphic (with thick and thin seed-coat testa). Embryo vertical, horseshoe-shaped or annular; perisperm present.</p><p>Six species in Eurasia, predominantly in Central Asia; one (<italic><tp:taxon-name><tp:taxon-name-part taxon-name-part-type="genus" reg="Axyris">A.</tp:taxon-name-part><tp:taxon-name-part taxon-name-part-type="species" reg="amaranthoides">amaranthoides</tp:taxon-name-part></tp:taxon-name></italic>) is found as an alien plant in many parts of Europe and North America. Fruit morphology and anatomy as well as the peculiarities in plant pubescence are considered the most valuable characters for species delimitation (<xref ref-type="bibr" rid="B100">Sukhorukov 2005</xref>, <xref ref-type="bibr" rid="B105">2011</xref>).</p><!--PageBreak --></tp:treatment-sec><ref-list><ref id="B52"><mixed-citation xmlns:xlink="http://www.w3.org/1999/xlink" xlink:type="simple"><person-group><name name-style="western"><surname>Jarvis</surname><given-names>CE</given-names></name><name name-style="western"><surname>Barrie</surname><given-names>FR</given-names></name><name name-style="western"><surname>Allan</surname><given-names>DM</given-names></name><name name-style="western"><surname>Reveal</surname><given-names>JL</given-names></name></person-group> (<year>1993</year>) <article-title>A list of Linnaean generic names and their types.</article-title><source>Regnum Vegetabile</source><volume>127</volume>: <fpage>1</fpage>–<lpage>100</lpage>.</mixed-citation></ref><ref id="B100"><mixed-citation xmlns:xlink="http://www.w3.org/1999/xlink" xlink:type="simple"><person-group><name name-style="western"><surname>Sukhorukov</surname><given-names>AP</given-names></name></person-group> (<year>2005</year>) <article-title>Karpologische Untersuchung der <italic><tp:taxon-name><tp:taxon-name-part taxon-name-part-type="genus">Axyris</tp:taxon-name-part></tp:taxon-name></italic>-Arten (<tp:taxon-name><tp:taxon-name-part taxon-name-part-type="family">Chenopodiaceae</tp:taxon-name-part></tp:taxon-name>) im Zusammenhang mit ihrer Diagnostik und Taxonomie.</article-title><source>Feddes Repertorium</source><volume>116</volume>(<issue>3–4</issue>): <fpage>168</fpage>–<lpage>176</lpage>. <ext-link xlink:type="simple" ext-link-type="doi" xlink:href="10.1002/fedr.200511070">https://doi.org/10.1002/fedr.200511070</ext-link></mixed-citation></ref><ref id="B105"><mixed-citation xmlns:xlink="http://www.w3.org/1999/xlink" xlink:type="simple"><person-group><name name-style="western"><surname>Sukhorukov</surname><given-names>AP</given-names></name></person-group> (<year>2011</year>) <article-title><italic><tp:taxon-name><tp:taxon-name-part taxon-name-part-type="genus">Axyris</tp:taxon-name-part></tp:taxon-name></italic> (<tp:taxon-name><tp:taxon-name-part taxon-name-part-type="family">Chenopodiaceae</tp:taxon-name-part></tp:taxon-name> s. str. or <tp:taxon-name><tp:taxon-name-part taxon-name-part-type="family">Amaranthaceae</tp:taxon-name-part></tp:taxon-name> s.l.) in the Himalayas and Tibet.</article-title><source>Willdenowia</source><volume>41</volume>(<issue>1</issue>): <fpage>75</fpage>–<lpage>82</lpage>. <ext-link xlink:type="simple" ext-link-type="doi" xlink:href="10.3372/wi.41.41108">https://doi.org/10.3372/wi.41.41108</ext-link></mixed-citation></ref></ref-list></tp:taxon-treatment>
