# Supplementary material for: Taxonomic revision of Chenopodiaceae in Himalaya and Tibet
Source: PhytoKeys. 2019 Jan 31;(116):1–141. doi: 10.3897/phytokeys.116.27301 (PMC6367307; doi:10.3897/phytokeys.116.27301)
Supplement: XML Treatment for Axyris prostrata [file phytokeys.116.27301-treatment42.xml]

<!DOCTYPE tp:taxon-treatment
  PUBLIC "-//TaxonX//DTD Taxonomic Treatment Publishing DTD v0 20100105//EN" "tax-treatment-NSO.dtd">
<tp:taxon-treatment xmlns:tp="http://www.plazi.org/taxpub"><tp:treatment-meta><kwd-group><label>Taxon classification</label><kwd><named-content xmlns:xlink="http://www.w3.org/1999/xlink" content-type="kingdom">Plantae</named-content></kwd><kwd><named-content xmlns:xlink="http://www.w3.org/1999/xlink" content-type="order">Caryophyllales</named-content></kwd><kwd><named-content xmlns:xlink="http://www.w3.org/1999/xlink" content-type="family">Chenopodiacea</named-content></kwd></kwd-group><mixed-citation publication-type="journal"><person-group><name><surname>Sukhorukov</surname><given-names>Alexander P.</given-names></name><name><surname>Liu</surname><given-names>Pei-Liang</given-names></name><name><surname>Kushunina</surname><given-names>Maria</given-names></name></person-group><article-title>Taxonomic revision of <tp:taxon-name><tp:taxon-name-part taxon-name-part-type="family">Chenopodiaceae</tp:taxon-name-part></tp:taxon-name> in Himalaya and Tibet</article-title><source>PhytoKeys</source><day>31</day><month>1</month><year>2019</year><volume>2019</volume><issue>116</issue><fpage>1</fpage><lpage>141</lpage><pub-id pub-id-type="doi">10.3897/phytokeys.116.27301</pub-id></mixed-citation></tp:treatment-meta><tp:nomenclature><label>1.</label><tp:taxon-name>
                  <tp:taxon-name-part taxon-name-part-type="genus" reg="Axyris">Axyris</tp:taxon-name-part>
                  <tp:taxon-name-part taxon-name-part-type="species" reg="prostrata">prostrata</tp:taxon-name-part>
                </tp:taxon-name><tp:taxon-authority>L., Sp. Pl.: 980 (1753)</tp:taxon-authority></tp:nomenclature><tp:treatment-sec sec-type="Lectotype" id="SECID0EHWHK"><title>Lectotype</title><p>(designated by <xref ref-type="bibr" rid="B100">Sukhorukov 2005</xref>): Herb. Linn. 1101.6 (LINN! image available at <ext-link xmlns:xlink="http://www.w3.org/1999/xlink" xlink:type="simple" ext-link-type="uri" xlink:href="http://linnean-online.org/10715/">http://linnean-online.org/10715/</ext-link>).</p><p>The synonyms are listed in <xref ref-type="bibr" rid="B100">Sukhorukov (2005)</xref>.</p></tp:treatment-sec><tp:treatment-sec sec-type="description" id="SECID0E3WHK"><title>Description.</title><p>Annual with several prostrate stems up to 25 cm long; at high elevations (4000–5000 m), the plant often has a pincushion habit with small branches and short internodes. Leaves long-petiolate, spatulate, up to 3.5 cm, entire, with longer (up to 1.5 mm) stellate hairs near the leaf base, substituted in other parts by short-rayed hairs. Male inflorescence up to 2.0 cm. Perianth of the female flowers with scattered simple hairs. All fruits compressed; black fruits 1.5–2.2 mm long, oblong, with hardly noticeable or indistinct ear-like appendages; brown fruits 1.3–1.8(2.2) mm long, pear-like, with small appendages.</p></tp:treatment-sec><tp:treatment-sec sec-type="habitat" id="SECID0EBXHK"><title>Habitat.</title><p>Stony places, alpine steppes, often between <italic><tp:taxon-name><tp:taxon-name-part taxon-name-part-type="genus" reg="Kobresia">Kobresia</tp:taxon-name-part></tp:taxon-name></italic> cushions, ruderal sites; 2800–5500 m a.s.l.</p></tp:treatment-sec><tp:treatment-sec sec-type="phenology" id="SECID0EOXHK"><title>Phenology.</title><p>Flowering: August-September; fruiting: September-October.</p></tp:treatment-sec><tp:treatment-sec sec-type="distribution" id="SECID0ETXHK"><title>Distribution.</title><p>See Fig. <xref ref-type="fig" rid="F29">29</xref>.</p></tp:treatment-sec><tp:treatment-sec sec-type="material" id="SECID0E4XHK"><title>Specimens examined.</title><p><bold>BHUTAN</bold>: Jemu La, 12 Sep 1912, <italic>R. Lepcha 366</italic> (E);</p><p><bold>CHINA</bold>: <bold>Xizang</bold>: Kham (Tibet), Mekong valley, [year] 1900, <italic>V.F. Ladygin 469</italic> (LE); <bold>Ngari Prefecture</bold>: Zanda (Zhada) County, 4500 m a.s.l., 7 Aug 1974, <italic>Biological Institute Tibet Expedition Team 3853</italic> (HNWP40812); Rutog (Ritu) County, 5000 m a.s.l., 12 Aug 1976, <italic>Qinghai-Tibet Team Vegetation Group 13163</italic> (PE00235057); Gêrzê (Gaize) County, 4570 m a.s.l., 10 Sep 1976, <italic>Qinghai-Tibet Team 10213</italic> (PE00121993, KUN0586542); Coqên (Cuoqin) County, Cêri (Cishi) Distr., 4600 m a.s.l., 17 Sep 1976, <italic>Qinghai-Tibet Team 10329</italic> (PE00121991); Burang County, Kangrinboge Feng, 4700 m a.s.l., 25 Aug 1990, <italic>Y. Fei</italic> et al. <italic>516</italic> (KUN0586539); Burang County, Kejia, 3700 m a.s.l., 29 Aug 1990, <italic>Y. Fei</italic> et al. <italic>653</italic> (KUN0584556); Manasarovar lake (Mapam Yumtso), 4800 m a.s.l., 17 Sep 2006, <italic>Baklanova 826</italic> (MW); Burang (Pulan) County, E of Hor, 4682 m a.s.l., <named-content xmlns:xlink="http://www.w3.org/1999/xlink" content-type="dwc:verbatimCoordinates" xlink:type="simple"><named-content content-type="geo-json" specific-use="{&#34;type&#34;:&#34;Point&#34;,&#34;coordinates&#34;:[81.715058,30.714683]}" id="NCID0EGZHK" xlink:type="simple">30°42'52.86"N, 81°42'54.21"E</named-content></named-content>, 3 Sep 2012, <italic>FLPH Tibet Expedition 12-0066</italic> (PE01967958); <bold>Nagqu Prefecture</bold>: Amdo (Anduo) County, 4580 m <!--PageBreak -->a.s.l., 2 Aug 1961, <italic>Wang 3683</italic> (PE00121987); Shuanghu County, 4850 m a.s.l., 21 Jul 1976, <italic>Qinghai-Tibet Team 10198</italic> (PE00121990); Shuanghu County, 4800 m a.s.l., 2 Aug 1976, <italic>Qinghai-Tibet Team Vegetation Group</italic> (PE00235045); Shuanghu County, 60 km NW of Nyima (Nima), 4700 m a.s.l., 29 Aug 1976, <italic>Qinghai-Tibet Team Vegetation Group 12381</italic> (PE00121995); Xainza (Shenzha) County, Nyima (Nima) Distr., 4650 m a.s.l., Sep 1976, <italic>Qinghai-Tibet Team 10353</italic> (PE00121996); Upper Salween basin, <named-content xmlns:xlink="http://www.w3.org/1999/xlink" content-type="dwc:verbatimCoordinates" xlink:type="simple"><named-content content-type="geo-json" specific-use="{&#34;type&#34;:&#34;Point&#34;,&#34;coordinates&#34;:[91.933333,31.366667]}" id="NCID0E5ZHK" xlink:type="simple">31°22'N, 91°56'E</named-content></named-content>, 4570 m a.s.l., 4 Sep 1989, <italic>B. Dickoré 4682</italic> (MSB144305); Central-East Plateau, Amdo (Ragnag), <named-content xmlns:xlink="http://www.w3.org/1999/xlink" content-type="dwc:verbatimCoordinates" xlink:type="simple"><named-content content-type="geo-json" specific-use="{&#34;type&#34;:&#34;Point&#34;,&#34;coordinates&#34;:[91.716667,32.283333]}" id="NCID0EI1HK" xlink:type="simple">32°17'N, 91°43'E</named-content></named-content>, 4600 m a.s.l., 10 Aug 1993, <italic>G. &amp; S. Miehe 9466/03</italic> (herb. Miehe); Lake Xiketang, <named-content xmlns:xlink="http://www.w3.org/1999/xlink" content-type="dwc:verbatimCoordinates" xlink:type="simple"><named-content content-type="geo-json" specific-use="{&#34;type&#34;:&#34;Point&#34;,&#34;coordinates&#34;:[90.816667,32.016667]}" id="NCID0ES1HK" xlink:type="simple">32°01'N, 90°49'E</named-content></named-content>, 4600 m a.s.l., 31 Jul 2005, <italic>Nölling &amp; Hanspach NX05-030-07</italic> (herb. Miehe); S of Nagqu, Kema, <named-content xmlns:xlink="http://www.w3.org/1999/xlink" content-type="dwc:verbatimCoordinates" xlink:type="simple"><named-content content-type="geo-json" specific-use="{&#34;type&#34;:&#34;Point&#34;,&#34;coordinates&#34;:[92.116667,31.266667]}" id="NCID0E31HK" xlink:type="simple">31°16'N, 92°07'E</named-content></named-content>, 4535 m a.s.l., 10 Sep 2007, <italic>G. &amp; S. Miehe 07-018-04</italic> (herb. Miehe); <bold>Xigazê Prefecture</bold>: Qomolangma Peak (Mount Everest), 5000 m a.s.l., 7 Jul 1959, <italic>anonym 610</italic> (PE00121988); Yadong (Chomo) County, near Pagri (Pali) Town, 4200 m a.s.l., 17 Sep 1974, <italic>Qinghai-Tibet Team 74-2619</italic> (PE00121984, KUN0586544); Nang La, Ngamring, <named-content xmlns:xlink="http://www.w3.org/1999/xlink" content-type="dwc:verbatimCoordinates" xlink:type="simple"><named-content content-type="geo-json" specific-use="{&#34;type&#34;:&#34;Point&#34;,&#34;coordinates&#34;:[87.200000,29.233333]}" id="NCID0EM2HK" xlink:type="simple">29°14'N, 87°12'E</named-content></named-content>, 4530 m a.s.l., 25 Aug 2003, <italic>G. &amp; S. Miehe 03-038-05</italic> (herb. Miehe); Changthang, between Shuru Tso &amp; Sangsang, <named-content xmlns:xlink="http://www.w3.org/1999/xlink" content-type="dwc:verbatimCoordinates" xlink:type="simple"><named-content content-type="geo-json" specific-use="{&#34;type&#34;:&#34;Point&#34;,&#34;coordinates&#34;:[86.700000,29.900000]}" id="NCID0EW2HK" xlink:type="simple">29°54'N, 86°42'E</named-content></named-content>, 13 Sep 2003, <italic>G. &amp; S. Miehe 03-096-19</italic> (herb. Miehe); <bold>Lhasa City</bold>: Damxung (Dangxiong) County, 4700 m a.s.l., 5 Aug 1985, <italic>Dong 056</italic> (PE00510679); Lhasa valley, 40 km E of Lhasa, 4300 m a.s.l., 5 Aug 1989, <italic>B. Dickoré 3735</italic> (MSB144308); Lake Nam Tso, 5580 m a.s.l., <named-content xmlns:xlink="http://www.w3.org/1999/xlink" content-type="dwc:verbatimCoordinates" xlink:type="simple"><named-content content-type="geo-json" specific-use="{&#34;type&#34;:&#34;Point&#34;,&#34;coordinates&#34;:[90.700000,30.583333]}" id="NCID0EG3HK" xlink:type="simple">30°35'N, 90°42'E</named-content></named-content>, 4775 m a.s.l., 26 Jul 2005, <italic>Bless</italic> et al. (herb. Miehe); Lake Namtso, <named-content xmlns:xlink="http://www.w3.org/1999/xlink" content-type="dwc:verbatimCoordinates" xlink:type="simple"><named-content content-type="geo-json" specific-use="{&#34;type&#34;:&#34;Point&#34;,&#34;coordinates&#34;:[90.883333,30.916667]}" id="NCID0EV3HK" xlink:type="simple">30°55'N, 90°53'E</named-content></named-content>, 4730 m a.s.l., 6 Sep 2005, <italic>Nölling &amp; Hanspach NX05-215-01</italic> (herb. Miehe); <bold>Shannan Prefecture</bold>: [Nêdong (Naidong) County] Zêtang (Zedang) to Lhünzê (Longzi) County, 4400 m a.s.l., 21 Aug 1960, <italic>Fu 651</italic> (PE00121986); Nagarze-Lhozak, SE of Pomo Co, <named-content xmlns:xlink="http://www.w3.org/1999/xlink" content-type="dwc:verbatimCoordinates" xlink:type="simple"><named-content content-type="geo-json" specific-use="{&#34;type&#34;:&#34;Point&#34;,&#34;coordinates&#34;:[90.550000,28.483333]}" id="NCID0ED4HK" xlink:type="simple">28°29'N, 90°33'E</named-content></named-content>, 5060 m a.s.l., 23 Jul 1994, <italic>B. Dickoré 9864</italic> (MSB144306); <bold>Qamdo Prefecture</bold>: nr Bamda (Bangda) airport, 3000 m a.s.l., 16 Sep 1976, <italic>Wu 5952</italic> (KUN0586547); Bamda–Qamdo, N of Chudra, <named-content xmlns:xlink="http://www.w3.org/1999/xlink" content-type="dwc:verbatimCoordinates" xlink:type="simple"><named-content content-type="geo-json" specific-use="{&#34;type&#34;:&#34;Point&#34;,&#34;coordinates&#34;:[97.083333,30.650000]}" id="NCID0ER4HK" xlink:type="simple">30°39'N, 97°5'E</named-content></named-content>, 4300 m a.s.l., 7 Jul 1994, <italic>B. Dickoré 9005</italic> (MSB144307);</p><p><bold>INDIA</bold>: <bold>Jammu &amp; Kashmir</bold>: Ladakh, Chortren Chen (Tog Nulla), 14000 ft a.s.l., 18 Aug 1931, <italic>W. Koelz 2652</italic> (E); Ladakh, Khardung La, 18 Aug 1982, <italic>P.K. Hajra 74192</italic> (BSD); Ladakh, Taglang La, 4820 m a.s.l., 13 Aug 1992, <italic>H. Hartmann 4016</italic> (MSB137908); Ladakh, Khardung La, 4440 m a.s.l., 8 Aug 1995, <italic>H. Hartmann 5066</italic> (MSB137907); Ladakh, Zanskar Region, Zara, 25 Aug 1998, <italic>L. Klimeš 196</italic> (PRA); Ladakh, Indus valley, Stot (E) [Stod River valley], Sumdo Gonma, 4770 m a.s.l., 7 Sep 2003, <italic>L. Klimeš 3464</italic> (PRA); <bold>Sikkim</bold>: Leonok, 15000 ft a.s.l., 4 Aug 1909, <italic>Ribu 2812</italic> (E); Gongchungchu, 17820 ft a.s.l., 16 Aug 1972, <italic>R. Pradhan &amp; al</italic>. <italic>120</italic> (E);</p><p><bold>NEPAL</bold>: <bold>Far-Western</bold>: <bold>Mahakali Zone</bold>: Nampa Gadh [probably Gurans Himal], 11000–12000 ft a.s.l., 25 Jul 1886, <italic>J.F. Duthie</italic> s.n. (K); <bold>Western</bold>: <bold>Dhaulagiri Zone</bold>: Mustang [distr.], 14500 ft a.s.l., 5 Aug 1954, <italic>J. Stainton, W.R. Sykes &amp; L.H.J. Williams 2194</italic> (BM, E). Two additional records from Upper Mustang are reported by <xref ref-type="bibr" rid="B133">Yonekura (2008)</xref> (n.v.).</p></tp:treatment-sec><tp:treatment-sec sec-type="distribution" id="SECID0EU6HK"><title>General distribution.</title><p>Central Asia, Siberia, Himalaya and Tibet. One of the widespread <italic><tp:taxon-name><tp:taxon-name-part taxon-name-part-type="genus" reg="Axyris">Axyris</tp:taxon-name-part></tp:taxon-name></italic> species. Common in Xizang (China) but rare in Central and Eastern Himalaya.</p><!--PageBreak --></tp:treatment-sec><tp:treatment-sec><!--Section generated to contain objects referenced in tp:taxon-treatment.--><fig id="F29" position="float" orientation="portrait"><label>Figure 29.</label><caption><p>Distribution map of <italic><tp:taxon-name><tp:taxon-name-part taxon-name-part-type="genus" reg="Teloxys">Teloxys</tp:taxon-name-part><tp:taxon-name-part taxon-name-part-type="species" reg="aristata">aristata</tp:taxon-name-part></tp:taxon-name></italic> (stars) and <italic><tp:taxon-name><tp:taxon-name-part taxon-name-part-type="genus" reg="Axyris">Axyris</tp:taxon-name-part><tp:taxon-name-part taxon-name-part-type="species" reg="prostrata">prostrata</tp:taxon-name-part></tp:taxon-name></italic> (circles).</p></caption><graphic xmlns:xlink="http://www.w3.org/1999/xlink" xlink:href="phytokeys-116-001-g029.jpg" position="float" orientation="portrait" xlink:type="simple" id="oo_260770.jpg"/></fig></tp:treatment-sec><ref-list><ref id="B100"><mixed-citation xmlns:xlink="http://www.w3.org/1999/xlink" xlink:type="simple"><person-group><name name-style="western"><surname>Sukhorukov</surname><given-names>AP</given-names></name></person-group> (<year>2005</year>) <article-title>Karpologische Untersuchung der <italic><tp:taxon-name><tp:taxon-name-part taxon-name-part-type="genus">Axyris</tp:taxon-name-part></tp:taxon-name></italic>-Arten (<tp:taxon-name><tp:taxon-name-part taxon-name-part-type="family">Chenopodiaceae</tp:taxon-name-part></tp:taxon-name>) im Zusammenhang mit ihrer Diagnostik und Taxonomie.</article-title><source>Feddes Repertorium</source><volume>116</volume>(<issue>3–4</issue>): <fpage>168</fpage>–<lpage>176</lpage>. <ext-link xlink:type="simple" ext-link-type="doi" xlink:href="10.1002/fedr.200511070">https://doi.org/10.1002/fedr.200511070</ext-link></mixed-citation></ref><ref id="B133"><mixed-citation xmlns:xlink="http://www.w3.org/1999/xlink" xlink:type="simple"><person-group><name name-style="western"><surname>Yonekura</surname><given-names>K</given-names></name></person-group> (<year>2008</year>) <article-title><tp:taxon-name><tp:taxon-name-part taxon-name-part-type="family">Chenopodiaceae</tp:taxon-name-part></tp:taxon-name>.</article-title> In: <person-group><name name-style="western"><surname>Ohba</surname><given-names>H</given-names></name><name name-style="western"><surname>Iokawa</surname><given-names>Y</given-names></name><name name-style="western"><surname>Sharma</surname><given-names>LR</given-names></name></person-group> (<role>Eds</role>) <issue-title>Flora of Mustang, Nepal.</issue-title><source>Kodansha Scientific Ltd., Tokyo</source>, <fpage>53</fpage>–<lpage>61</lpage>.</mixed-citation></ref></ref-list></tp:taxon-treatment>
