# Supplementary material for: Taxonomic revision of Chenopodiaceae in Himalaya and Tibet
Source: PhytoKeys. 2019 Jan 31;(116):1–141. doi: 10.3897/phytokeys.116.27301 (PMC6367307; doi:10.3897/phytokeys.116.27301)
Supplement: XML Treatment for Axyris mira [file phytokeys.116.27301-treatment43.xml]

<!DOCTYPE tp:taxon-treatment
  PUBLIC "-//TaxonX//DTD Taxonomic Treatment Publishing DTD v0 20100105//EN" "tax-treatment-NSO.dtd">
<tp:taxon-treatment xmlns:tp="http://www.plazi.org/taxpub"><tp:treatment-meta><kwd-group><label>Taxon classification</label><kwd><named-content xmlns:xlink="http://www.w3.org/1999/xlink" content-type="kingdom">Plantae</named-content></kwd><kwd><named-content xmlns:xlink="http://www.w3.org/1999/xlink" content-type="order">Caryophyllales</named-content></kwd><kwd><named-content xmlns:xlink="http://www.w3.org/1999/xlink" content-type="family">Chenopodiacea</named-content></kwd></kwd-group><mixed-citation publication-type="journal"><person-group><name><surname>Sukhorukov</surname><given-names>Alexander P.</given-names></name><name><surname>Liu</surname><given-names>Pei-Liang</given-names></name><name><surname>Kushunina</surname><given-names>Maria</given-names></name></person-group><article-title>Taxonomic revision of <tp:taxon-name><tp:taxon-name-part taxon-name-part-type="family">Chenopodiaceae</tp:taxon-name-part></tp:taxon-name> in Himalaya and Tibet</article-title><source>PhytoKeys</source><day>31</day><month>1</month><year>2019</year><volume>2019</volume><issue>116</issue><fpage>1</fpage><lpage>141</lpage><pub-id pub-id-type="doi">10.3897/phytokeys.116.27301</pub-id></mixed-citation></tp:treatment-meta><tp:nomenclature><label>2.</label><tp:taxon-name>
                  <tp:taxon-name-part taxon-name-part-type="genus" reg="Axyris">Axyris</tp:taxon-name-part>
                  <tp:taxon-name-part taxon-name-part-type="species" reg="mira">mira</tp:taxon-name-part>
                </tp:taxon-name><tp:taxon-authority>Sukhor., Willdenowia 41(1): 76 (2011)</tp:taxon-authority></tp:nomenclature><tp:treatment-sec sec-type="Holotype" id="SECID0EHBAM"><title>Holotype.</title><p>[INDIA, Uttarakhand] Kumaon, Milam glacier, 12500 feet a.s.l., 28 Aug 1848, <italic>R. Strachey &amp; J.R. Winterbottom 2</italic> (LE! isotypes BM! BR!).</p></tp:treatment-sec><tp:treatment-sec sec-type="description" id="SECID0EPBAM"><title>Description.</title><p>Annual up to 40 cm, main stem erect with ascending branches, green or red, densely covered with short-rayed (up to 1.0 mm) stellate hairs at least in its upper part. Leaves short-petiolate, oblong or ovate, up to 6.0 × 2.0 cm, with short-rayed stellate hairs, dark green. Male inflorescence up to 3.0 cm long. Perianth of the female flowers with dense and large simple hairs. All fruits compressed, oblong; black fruits 1.5–1.8 mm long with very small (up to 0.15 mm) appendices on the pericarp that are indistinct in most cases; brown or reddish-brown fruits (1.6)2.0–2.4 mm long.</p></tp:treatment-sec><tp:treatment-sec sec-type="habitat" id="SECID0EUBAM"><title>Habitat.</title><p>Grassy (sub)alpine vegetation, <italic><tp:taxon-name><tp:taxon-name-part taxon-name-part-type="genus" reg="Juniperus">Juniperus</tp:taxon-name-part></tp:taxon-name></italic> communities, sands, sometimes ruderal sites at elevations of 2600–4500 m a.s.l.</p></tp:treatment-sec><tp:treatment-sec sec-type="phenology" id="SECID0EBCAM"><title>Phenology.</title><p>Flowering: August-September; fruiting: September-early November.</p></tp:treatment-sec><tp:treatment-sec sec-type="distribution" id="SECID0EGCAM"><title>Distribution.</title><p>See Fig. <xref ref-type="fig" rid="F30">30</xref>.</p><fig id="F30" position="float" orientation="portrait"><label>Figure 30.</label><caption><p>Distribution map of <italic><tp:taxon-name><tp:taxon-name-part taxon-name-part-type="genus" reg="Axyris">Axyris</tp:taxon-name-part><tp:taxon-name-part taxon-name-part-type="species" reg="mira">mira</tp:taxon-name-part></tp:taxon-name></italic> (circles) and <italic><tp:taxon-name><tp:taxon-name-part taxon-name-part-type="genus" reg="Axyris">A.</tp:taxon-name-part><tp:taxon-name-part taxon-name-part-type="species" reg="sphaerosperma">sphaerosperma</tp:taxon-name-part></tp:taxon-name></italic> (star).</p></caption><graphic xmlns:xlink="http://www.w3.org/1999/xlink" xlink:href="phytokeys-116-001-g030.jpg" position="float" orientation="portrait" xlink:type="simple" id="oo_260771.jpg"/></fig></tp:treatment-sec><tp:treatment-sec sec-type="material" id="SECID0ETDAM"><title>Specimens examined.</title><p><bold>CHINA</bold>: <bold>Xizang</bold>: Kham (Tibet), Mekong valley, 1900, <italic>V.F. Ladygin 417</italic> (LE); <bold>Xigazê Prefecture</bold>: Nyalam (Nielamu) County, 3800 m a.s.l., 4 Sep 1972, <italic>Tibet Chinese Herbal Medicine Survey Team 1755</italic> (PE00121973); N of Nyalam, Koya, <named-content xmlns:xlink="http://www.w3.org/1999/xlink" content-type="dwc:verbatimCoordinates" xlink:type="simple"><named-content content-type="geo-json" specific-use="{&#34;type&#34;:&#34;Point&#34;,&#34;coordinates&#34;:[86.033333,28.366667]}" id="NCID0EGEAM" xlink:type="simple">28°22'N, 86°02'E</named-content></named-content>, 24 Aug 1999, <italic>G. &amp; S. Miehe &amp; Koch 99-150-27</italic> (herb. Miehe); <bold>Lhasa City</bold>: Reting, N of Lhasa, 14000 ft a.s.l., 29 Sep 1942, <italic>F. Ludlow &amp; G. Sherriff 9093</italic> (BM, E); Lhünzhub (Linzhou) County, Poindo (Pangduo), 4050 m a.s.l., 7 Oct 1972, <italic>Tibet Chinese Herbal Medicine Survey Team 1928</italic> (PE00121974); [Lhünzhub (Linzhou) County] Upper Kyi Chu, nr Reting Monastery, <named-content xmlns:xlink="http://www.w3.org/1999/xlink" content-type="dwc:verbatimCoordinates" xlink:type="simple"><named-content content-type="geo-json" specific-use="{&#34;type&#34;:&#34;Point&#34;,&#34;coordinates&#34;:[91.516667,30.300000]}" id="NCID0EWEAM" xlink:type="simple">30°18'N, 91°31'E</named-content></named-content>, 4300 m a.s.l., 22 Aug 1997, <italic>G. Miehe</italic> et al. <italic>97-027-23</italic> (MSB147363); <bold>Shannan Prefecture</bold>: Cona (Cuona) County, 4300 m a.s.l., 24 Aug 1975, <italic>Qinghai-Tibet Team Additional Group 751507</italic> (PE00121982, PE00121983); <bold>Nyingchi Prefecture</bold>: [Gongbo’gyamda County] Kongpo, between Doshong and Deyang, 9500 ft a.s.l., 28 Jul 1938, <italic>F. Ludlow</italic> et al. <italic>5458</italic> (BM, LE); <bold>Qamdo Prefecture</bold>: Baxoi (Basu) County, Rawu (Ranwu) Town to Kamsa (Kangsha), 3900 m a.s.l., 29 Aug 1973, <italic>Qinghai-Tibet Team 73-1332</italic> (PE00121971, KUN0586538); [Baxoi (Basu) County], N of Rawu (Ranwu) town, 4000 m a.s.l., 29 Aug 1976, <italic>Wu</italic> et al. <italic>5152</italic> (KUN0586537); Banbar (Bianba) County, Shading Distr., 3700–3900 m a.s.l., 8 Sep 1976, <italic>Qinghai-Tibet Team 11224</italic> (PE00121972);</p><p><bold>INDIA</bold>: <bold>Jammu &amp; Kashmir</bold>: Ladakh, Chortren Chen [Tog Nulla], 18 Aug 1931, <italic>W. Koelz</italic> s.n. (W); Ladakh, Domel, 11000 ft a.s.l., 5 Aug 1946, <italic>R.R</italic>. <italic>Stewart 22191</italic> (K); Ladakh, Dras to Mitsahoi, 10000–11000 ft a.s.l., 12 Aug 1946, <italic>R.R</italic>. <italic>Stewart 22336</italic> (K); Ladakh, 3940 m a.s.l., 27 Aug 1976, <italic>H. Hartmann 2122</italic> (G152731; MSB137906); Ladakh, Kardung La, 3800 m a.s.l., 9 Aug 1980, <italic>U.C. Bhattacharyya 71554</italic> (BSD); Ladakh, Indus valley, Domkhar Dha, Khargog, 3930–4040 m a.s.l., 28 Aug 2002, <italic>L. Klimeš 2436</italic> (PRA); Ladakh, Indus valley, Domkhar Dha, 4020–4060 m a.s.l., 19 Aug 2003, <italic>L. Klimeš 3090</italic> (PRA); Ladakh, Suru Region, 4240 m a.s.l., 21 Aug 2003, <italic>L. Klimeš 3142</italic> (PRA); Ladakh, Zanskar Region, S of Padum, 4150 m <!--PageBreak -->a.s.l., 23 Aug 2003, <italic>L. Klimeš 3200 &amp; 3204</italic> (PRA); Zanskar, Tsarap, 4550–4600 m a.s.l., 26 Aug 2004, <italic>L. Klimeš 4236</italic> (PRA); <bold>Himachal Pradesh</bold>: Kunawer [Kinnaur Distr.], 10000–14000 ft a.s.l., <italic>T.T. Thomson</italic> s.n. (K, L, P04929721); Kunawer [Kinnaur], 10000–14000 ft a.s.l., 1859, <italic>J.D. Hooker &amp; T.T. Thomson</italic> s.n. (P); Lahaul, Sep 1869, <italic>anonym 114</italic> (K); Kinnaur, <italic>J. Drummond 22291</italic> (P04970122); Kangra Distr., Sep 1933, <italic>W. Koelz 7113</italic> (G); [Kinnaur Distr.] Chitkul, 20 Aug 1934, <italic>N. Parmanand 1042</italic> (E00392967); Lahaul, 10000 ft a.s.l., 7 Aug 1916, <italic>R.E. Cooper &amp; A.K. Bulley 5299</italic> (E); Lahaul Distr., 12500 ft a.s.l., 14 Jul 1938, <italic>N.L. Bor 9468</italic> (E, K); [Kinnaur Distr.] Chitkul, 3300 m a.s.l., 28 Sep 1964, <italic>N.C. Nair 34383</italic> (BSD); Sangla, 2900 m a.s.l., 29 Sep 1964, <italic>N.C. Nair 34116</italic> (BSD); Spiti, 4200 m a.s.l., 30 Jul 1972, <italic>U.C. Bhattacharyya 49157</italic> (BSD); Lahaul, Barlachala, 4450 m a.s.l., Aug 2000, <italic>S. Singh 76</italic> (BSD); <bold>Uttarakhand</bold>: Tehri Garhwal [Distr.], 8000 ft a.s.l., Sep [18]82, <italic>J.F. Duthie 2262</italic> (K); Kumaon, Kutti, 13000–14000 ft a.s.l., 8 Sep [18]94, <italic>J.F. Duthie 3326</italic> (BM, G); Kumaon [Distr.], 14000 ft a.s.l., <italic>T.T. Thomson</italic> s.n. (K); Tehri Garhwal [Distr.], Rudugaira, 13200 ft a.s.l., 17 Sep 1952, <italic>P. Huggins 74</italic> (BM);</p><p><bold>NEPAL</bold>: <bold>Midwestern</bold>: <bold>Karnali Zone</bold>: [Mugu Distr.] Karnali valley, between Mangri and Daura, 8500 ft a.s.l., 16 Aug 1952, <italic>O. Polunin, W.R. Sykes &amp; L.H.J. Williams 5251</italic> (BM, E); <bold>Western</bold>: <bold>Dhaulagiri Zone</bold>: Mustang [Distr.], 15000 ft a.s.l., 5 Aug 1954, <italic>J. Stainton, W.R. Sykes &amp; L.H.J. Williams 2190</italic> (BM); <bold>Gandaki Zone</bold>: Manang Prov. [Distr.], Marsyandi valley, between Pisang &amp; Onigre, 3200 m a.s.l., 25 Sep 1969, <italic>T. Wraber 403</italic> &amp; <italic>36504</italic> (BM); [Manang Distr.] Braga–Thorong pass, 11000 ft a.s.l., Nov 1978, <italic>P.H</italic>. <italic>Davis 115</italic> (K); Manang Distr., Yak-Kharka, 3850 m a.s.l., 17 Aug 1994, <italic>M. Mikage</italic> et al. <italic>9460382</italic> (BM, E00156347); <bold>Eastern</bold>: <bold>Mechi Zone</bold>: [Taplejung Distr.] Talung, 2600 m a.s.l., 3 Oct 1971, <italic>J.-F. Dobremez 71</italic>-<italic>25</italic> (E00014374).</p></tp:treatment-sec><tp:treatment-sec sec-type="distribution" id="SECID0ERJAM"><title>General distribution.</title><p>Himalaya and Tibet.</p><!--PageBreak --></tp:treatment-sec></tp:taxon-treatment>
