# Supplementary material for: Taxonomic revision of Chenopodiaceae in Himalaya and Tibet
Source: PhytoKeys. 2019 Jan 31;(116):1–141. doi: 10.3897/phytokeys.116.27301 (PMC6367307; doi:10.3897/phytokeys.116.27301)
Supplement: XML Treatment for Axyris sphaerosperma [file phytokeys.116.27301-treatment44.xml]

<!DOCTYPE tp:taxon-treatment
  PUBLIC "-//TaxonX//DTD Taxonomic Treatment Publishing DTD v0 20100105//EN" "tax-treatment-NSO.dtd">
<tp:taxon-treatment xmlns:tp="http://www.plazi.org/taxpub"><tp:treatment-meta><kwd-group><label>Taxon classification</label><kwd><named-content xmlns:xlink="http://www.w3.org/1999/xlink" content-type="kingdom">Plantae</named-content></kwd><kwd><named-content xmlns:xlink="http://www.w3.org/1999/xlink" content-type="order">Caryophyllales</named-content></kwd><kwd><named-content xmlns:xlink="http://www.w3.org/1999/xlink" content-type="family">Chenopodiacea</named-content></kwd></kwd-group><mixed-citation publication-type="journal"><person-group><name><surname>Sukhorukov</surname><given-names>Alexander P.</given-names></name><name><surname>Liu</surname><given-names>Pei-Liang</given-names></name><name><surname>Kushunina</surname><given-names>Maria</given-names></name></person-group><article-title>Taxonomic revision of <tp:taxon-name><tp:taxon-name-part taxon-name-part-type="family">Chenopodiaceae</tp:taxon-name-part></tp:taxon-name> in Himalaya and Tibet</article-title><source>PhytoKeys</source><day>31</day><month>1</month><year>2019</year><volume>2019</volume><issue>116</issue><fpage>1</fpage><lpage>141</lpage><pub-id pub-id-type="doi">10.3897/phytokeys.116.27301</pub-id></mixed-citation></tp:treatment-meta><tp:nomenclature><label>3.</label><tp:taxon-name>
                  <tp:taxon-name-part taxon-name-part-type="genus" reg="Axyris">Axyris</tp:taxon-name-part>
                  <tp:taxon-name-part taxon-name-part-type="species" reg="sphaerosperma">sphaerosperma</tp:taxon-name-part>
                </tp:taxon-name><tp:taxon-authority>Fisch. &amp; C.A.Mey. in Fischer, Meyer &amp; Ave-Lallemant, Ind. Sem. Hort. Petrop. 6: 46 (1839)</tp:taxon-authority></tp:nomenclature><tp:treatment-sec sec-type="Lectotype" id="SECID0E2KAM"><title>Lectotype</title><p>(designated by <xref ref-type="bibr" rid="B100">Sukhorukov 2005</xref>): [RUSSIA, Altai] “Lecti in regione orientali fl. altaicae Tschuja” [Chuya river valley in Altai], [year] 1839, [<italic>anonym</italic> s.n.] (LE!).</p></tp:treatment-sec><tp:treatment-sec sec-type="description" id="SECID0EHLAM"><title>Description.</title><p>Annual up to 40 cm, erect; stem with stellate hairs having a large central ray of 0.7–2.5(3.0) mm long, such hairs especially abundant on stems and leaf petioles. Leaves short-petiolate or subsessile, up to 5 cm, oblong. Male inflorescence up to 2.0 cm long. Perianth of the female flowers with sparse, but large simple hairs. Fruits of two types: subglobose, black, 1.4–1.6 mm with hardly noticeable or indistinct ear-like appendices; the second type ± compressed, ovoid, blackish, 1.6–2.0 mm, also with hardly noticeable or indistinct ear-like appendices.</p></tp:treatment-sec><tp:treatment-sec sec-type="habitat" id="SECID0EMLAM"><title>Habitat.</title><p>Stony places, alpine vegetation, sometimes ruderal sites at elevations of 3000–4000 m a.s.l.</p></tp:treatment-sec><tp:treatment-sec sec-type="phenology" id="SECID0ERLAM"><title>Phenology.</title><p>Flowering: July-September; fruiting: September-October.</p></tp:treatment-sec><tp:treatment-sec sec-type="distribution" id="SECID0EWLAM"><title>Distribution.</title><p>See Fig. <xref ref-type="fig" rid="F30">30</xref>.</p></tp:treatment-sec><tp:treatment-sec sec-type="material" id="SECID0EAMAM"><title>Specimens examined.</title><p><bold>INDIA</bold>: <bold>Jammu &amp; Kashmir</bold>: [Ladakh] Purig [Kargil], Jul 1933, <italic>W. Koelz</italic> (H1038357). The identification of this specimen comprising only young plants is based on the pubescence details (for more, see <xref ref-type="bibr" rid="B105">Sukhorukov 2011</xref>).</p></tp:treatment-sec><tp:treatment-sec sec-type="distribution" id="SECID0EQMAM"><title>General distribution.</title><p>Central Asia, Siberia and Himalaya. The southernmost border of the range is in N Himalaya.</p></tp:treatment-sec><tp:treatment-sec><!--Section generated to contain objects referenced in tp:taxon-treatment.--><fig id="F30" position="float" orientation="portrait"><label>Figure 30.</label><caption><p>Distribution map of <italic><tp:taxon-name><tp:taxon-name-part taxon-name-part-type="genus" reg="Axyris">Axyris</tp:taxon-name-part><tp:taxon-name-part taxon-name-part-type="species" reg="mira">mira</tp:taxon-name-part></tp:taxon-name></italic> (circles) and <italic><tp:taxon-name><tp:taxon-name-part taxon-name-part-type="genus" reg="Axyris">A.</tp:taxon-name-part><tp:taxon-name-part taxon-name-part-type="species" reg="sphaerosperma">sphaerosperma</tp:taxon-name-part></tp:taxon-name></italic> (star).</p></caption><graphic xmlns:xlink="http://www.w3.org/1999/xlink" xlink:href="phytokeys-116-001-g030.jpg" position="float" orientation="portrait" xlink:type="simple" id="oo_260771.jpg"/></fig></tp:treatment-sec><ref-list><ref id="B100"><mixed-citation xmlns:xlink="http://www.w3.org/1999/xlink" xlink:type="simple"><person-group><name name-style="western"><surname>Sukhorukov</surname><given-names>AP</given-names></name></person-group> (<year>2005</year>) <article-title>Karpologische Untersuchung der <italic><tp:taxon-name><tp:taxon-name-part taxon-name-part-type="genus">Axyris</tp:taxon-name-part></tp:taxon-name></italic>-Arten (<tp:taxon-name><tp:taxon-name-part taxon-name-part-type="family">Chenopodiaceae</tp:taxon-name-part></tp:taxon-name>) im Zusammenhang mit ihrer Diagnostik und Taxonomie.</article-title><source>Feddes Repertorium</source><volume>116</volume>(<issue>3–4</issue>): <fpage>168</fpage>–<lpage>176</lpage>. <ext-link xlink:type="simple" ext-link-type="doi" xlink:href="10.1002/fedr.200511070">https://doi.org/10.1002/fedr.200511070</ext-link></mixed-citation></ref><ref id="B105"><mixed-citation xmlns:xlink="http://www.w3.org/1999/xlink" xlink:type="simple"><person-group><name name-style="western"><surname>Sukhorukov</surname><given-names>AP</given-names></name></person-group> (<year>2011</year>) <article-title><italic><tp:taxon-name><tp:taxon-name-part taxon-name-part-type="genus">Axyris</tp:taxon-name-part></tp:taxon-name></italic> (<tp:taxon-name><tp:taxon-name-part taxon-name-part-type="family">Chenopodiaceae</tp:taxon-name-part></tp:taxon-name> s. str. or <tp:taxon-name><tp:taxon-name-part taxon-name-part-type="family">Amaranthaceae</tp:taxon-name-part></tp:taxon-name> s.l.) in the Himalayas and Tibet.</article-title><source>Willdenowia</source><volume>41</volume>(<issue>1</issue>): <fpage>75</fpage>–<lpage>82</lpage>. <ext-link xlink:type="simple" ext-link-type="doi" xlink:href="10.3372/wi.41.41108">https://doi.org/10.3372/wi.41.41108</ext-link></mixed-citation></ref></ref-list></tp:taxon-treatment>
