# Supplementary material for: Taxonomic revision of Chenopodiaceae in Himalaya and Tibet
Source: PhytoKeys. 2019 Jan 31;(116):1–141. doi: 10.3897/phytokeys.116.27301 (PMC6367307; doi:10.3897/phytokeys.116.27301)
Supplement: XML Treatment for Axyris amaranthoides [file phytokeys.116.27301-treatment45.xml]

<!DOCTYPE tp:taxon-treatment
  PUBLIC "-//TaxonX//DTD Taxonomic Treatment Publishing DTD v0 20100105//EN" "tax-treatment-NSO.dtd">
<tp:taxon-treatment xmlns:tp="http://www.plazi.org/taxpub"><tp:treatment-meta><kwd-group><label>Taxon classification</label><kwd><named-content xmlns:xlink="http://www.w3.org/1999/xlink" content-type="kingdom">Plantae</named-content></kwd><kwd><named-content xmlns:xlink="http://www.w3.org/1999/xlink" content-type="order">Caryophyllales</named-content></kwd><kwd><named-content xmlns:xlink="http://www.w3.org/1999/xlink" content-type="family">Chenopodiacea</named-content></kwd></kwd-group><mixed-citation publication-type="journal"><person-group><name><surname>Sukhorukov</surname><given-names>Alexander P.</given-names></name><name><surname>Liu</surname><given-names>Pei-Liang</given-names></name><name><surname>Kushunina</surname><given-names>Maria</given-names></name></person-group><article-title>Taxonomic revision of <tp:taxon-name><tp:taxon-name-part taxon-name-part-type="family">Chenopodiaceae</tp:taxon-name-part></tp:taxon-name> in Himalaya and Tibet</article-title><source>PhytoKeys</source><day>31</day><month>1</month><year>2019</year><volume>2019</volume><issue>116</issue><fpage>1</fpage><lpage>141</lpage><pub-id pub-id-type="doi">10.3897/phytokeys.116.27301</pub-id></mixed-citation></tp:treatment-meta><tp:nomenclature><tp:taxon-name>
                  <tp:taxon-name-part taxon-name-part-type="genus" reg="Axyris">Axyris</tp:taxon-name-part>
                  <tp:taxon-name-part taxon-name-part-type="species" reg="amaranthoides">amaranthoides</tp:taxon-name-part>
                </tp:taxon-name><tp:taxon-authority>L., Sp. Pl.: 979 (1753)</tp:taxon-authority></tp:nomenclature><tp:treatment-sec sec-type="notes" id="SECID0E3NAM"><title>Notes.</title><p>This species was long considered in broader sense by the authors of Himalayan floras (<xref ref-type="bibr" rid="B43">Hooker 1890</xref>, <xref ref-type="bibr" rid="B39">Hemsley 1902</xref>, <xref ref-type="bibr" rid="B99">Strachey and Duthie 1906</xref>, <xref ref-type="bibr" rid="B6">Bamber 1916</xref>) and included <italic><tp:taxon-name><tp:taxon-name-part taxon-name-part-type="genus" reg="Axyris">Axyris</tp:taxon-name-part><tp:taxon-name-part taxon-name-part-type="species" reg="hybrida">hybrida</tp:taxon-name-part></tp:taxon-name></italic> and <italic><tp:taxon-name><tp:taxon-name-part taxon-name-part-type="genus" reg="Axyris">A.</tp:taxon-name-part><tp:taxon-name-part taxon-name-part-type="species" reg="prostrata">prostrata</tp:taxon-name-part></tp:taxon-name></italic>. Subsequently all records were re-identified as <italic><tp:taxon-name><tp:taxon-name-part taxon-name-part-type="genus" reg="Axyris">A.</tp:taxon-name-part><tp:taxon-name-part taxon-name-part-type="species" reg="mira">mira</tp:taxon-name-part></tp:taxon-name></italic> or <italic><tp:taxon-name><tp:taxon-name-part taxon-name-part-type="genus" reg="Axyris">A.</tp:taxon-name-part><tp:taxon-name-part taxon-name-part-type="species" reg="prostrata">prostrata</tp:taxon-name-part></tp:taxon-name></italic> (<xref ref-type="bibr" rid="B105">Sukhorukov 2011</xref>). The southernmost records of <italic><tp:taxon-name><tp:taxon-name-part taxon-name-part-type="genus" reg="Axyris">A.</tp:taxon-name-part><tp:taxon-name-part taxon-name-part-type="species" reg="amaranthoides">amaranthoides</tp:taxon-name-part></tp:taxon-name></italic> were discovered outside of our region, e.g. in the provinces of Shaanxi, Gansu, Xinjiang in China (<xref ref-type="bibr" rid="B107">Sukhorukov 2014</xref>).</p></tp:treatment-sec><ref-list><ref id="B43"><mixed-citation xmlns:xlink="http://www.w3.org/1999/xlink" xlink:type="simple"><person-group><name name-style="western"><surname>Hooker</surname><given-names>JD [fil]</given-names></name></person-group> (<year>1890</year>) The Flora of British India, <tp:taxon-name><tp:taxon-name-part taxon-name-part-type="family">Chenopodiaceae</tp:taxon-name-part></tp:taxon-name> to <tp:taxon-name><tp:taxon-name-part taxon-name-part-type="tribe">Orchideae</tp:taxon-name-part></tp:taxon-name>, Vol. 5, part 13. Reeve &amp; Co., London.</mixed-citation></ref><ref id="B39"><mixed-citation xmlns:xlink="http://www.w3.org/1999/xlink" xlink:type="simple"><person-group><name name-style="western"><surname>Hemsley</surname><given-names>WB</given-names></name></person-group> (<year>1902</year>) <article-title>The flora of Tibet or High Asia; being a consolidated account of the various Tibetan botanical collections in the herbarium of the Royal Gardens, Kew, together with an exposition of what is known of the Flora of Tibet. The Journal of the Linnean Society.</article-title><source>Botany</source><volume>35</volume>: <fpage>124</fpage>–<lpage>265</lpage>. <ext-link xlink:type="simple" ext-link-type="doi" xlink:href="10.1111/j.1095-8339.1902.tb01472.x">https://doi.org/10.1111/j.1095-8339.1902.tb01472.x</ext-link></mixed-citation></ref><ref id="B99"><mixed-citation xmlns:xlink="http://www.w3.org/1999/xlink" xlink:type="simple"><person-group><name name-style="western"><surname>Strachey</surname><given-names>R</given-names></name><name name-style="western"><surname>Duthie</surname><given-names>JF</given-names></name></person-group> (<year>1906</year>) Catalogue of the plants of Kumaon and of the adjacent portions of Garhwal and Tibet. Reeve &amp; Co, London.</mixed-citation></ref><ref id="B6"><mixed-citation xmlns:xlink="http://www.w3.org/1999/xlink" xlink:type="simple"><person-group><name name-style="western"><surname>Bamber</surname><given-names>CJ</given-names></name></person-group> (<year>1916</year>) Plants of the Punjab. A descriptive key to the flora of the Punjab, North-West frontier province and Kashmir. Government Printing, Lahore.</mixed-citation></ref><ref id="B105"><mixed-citation xmlns:xlink="http://www.w3.org/1999/xlink" xlink:type="simple"><person-group><name name-style="western"><surname>Sukhorukov</surname><given-names>AP</given-names></name></person-group> (<year>2011</year>) <article-title><italic><tp:taxon-name><tp:taxon-name-part taxon-name-part-type="genus">Axyris</tp:taxon-name-part></tp:taxon-name></italic> (<tp:taxon-name><tp:taxon-name-part taxon-name-part-type="family">Chenopodiaceae</tp:taxon-name-part></tp:taxon-name> s. str. or <tp:taxon-name><tp:taxon-name-part taxon-name-part-type="family">Amaranthaceae</tp:taxon-name-part></tp:taxon-name> s.l.) in the Himalayas and Tibet.</article-title><source>Willdenowia</source><volume>41</volume>(<issue>1</issue>): <fpage>75</fpage>–<lpage>82</lpage>. <ext-link xlink:type="simple" ext-link-type="doi" xlink:href="10.3372/wi.41.41108">https://doi.org/10.3372/wi.41.41108</ext-link></mixed-citation></ref><ref id="B107"><mixed-citation xmlns:xlink="http://www.w3.org/1999/xlink" xlink:type="simple"><person-group><name name-style="western"><surname>Sukhorukov</surname><given-names>AP</given-names></name></person-group> (<year>2014</year>) The carpology of the <tp:taxon-name><tp:taxon-name-part taxon-name-part-type="family">Chenopodiaceae</tp:taxon-name-part></tp:taxon-name> with reference to the phylogeny, systematics and diagnostics of its representatives. Grif &amp; Co., Tula. [in Russian with English summary]</mixed-citation></ref></ref-list></tp:taxon-treatment>
