# Supplementary material for: Taxonomic revision of Chenopodiaceae in Himalaya and Tibet
Source: PhytoKeys. 2019 Jan 31;(116):1–141. doi: 10.3897/phytokeys.116.27301 (PMC6367307; doi:10.3897/phytokeys.116.27301)
Supplement: XML Treatment for Axyris villosa [file phytokeys.116.27301-treatment47.xml]

<!DOCTYPE tp:taxon-treatment
  PUBLIC "-//TaxonX//DTD Taxonomic Treatment Publishing DTD v0 20100105//EN" "tax-treatment-NSO.dtd">
<tp:taxon-treatment xmlns:tp="http://www.plazi.org/taxpub"><tp:treatment-meta><kwd-group><label>Taxon classification</label><kwd><named-content xmlns:xlink="http://www.w3.org/1999/xlink" content-type="kingdom">Plantae</named-content></kwd><kwd><named-content xmlns:xlink="http://www.w3.org/1999/xlink" content-type="order">Caryophyllales</named-content></kwd><kwd><named-content xmlns:xlink="http://www.w3.org/1999/xlink" content-type="family">Chenopodiacea</named-content></kwd></kwd-group><mixed-citation publication-type="journal"><person-group><name><surname>Sukhorukov</surname><given-names>Alexander P.</given-names></name><name><surname>Liu</surname><given-names>Pei-Liang</given-names></name><name><surname>Kushunina</surname><given-names>Maria</given-names></name></person-group><article-title>Taxonomic revision of <tp:taxon-name><tp:taxon-name-part taxon-name-part-type="family">Chenopodiaceae</tp:taxon-name-part></tp:taxon-name> in Himalaya and Tibet</article-title><source>PhytoKeys</source><day>31</day><month>1</month><year>2019</year><volume>2019</volume><issue>116</issue><fpage>1</fpage><lpage>141</lpage><pub-id pub-id-type="doi">10.3897/phytokeys.116.27301</pub-id></mixed-citation></tp:treatment-meta><tp:nomenclature><tp:taxon-name>
                  <tp:taxon-name-part taxon-name-part-type="genus" reg="Axyris">Axyris</tp:taxon-name-part>
                  <tp:taxon-name-part taxon-name-part-type="species" reg="villosa">villosa</tp:taxon-name-part>
                </tp:taxon-name><tp:taxon-authority>Moq. in DC., Prodr. 13(2): 117 (1949)</tp:taxon-authority></tp:nomenclature><tp:treatment-sec sec-type="notes" id="SECID0E3TAM"><title>Notes.</title><p>This name is a synonym of <italic><tp:taxon-name><tp:taxon-name-part taxon-name-part-type="genus" reg="Bassia">Bassia</tp:taxon-name-part><tp:taxon-name-part taxon-name-part-type="species" reg="lasiantha">lasiantha</tp:taxon-name-part></tp:taxon-name></italic> Freitag &amp; G.Kadereit (<xref ref-type="bibr" rid="B105">Sukhorukov 2011</xref>).</p></tp:treatment-sec><ref-list><ref id="B105"><mixed-citation xmlns:xlink="http://www.w3.org/1999/xlink" xlink:type="simple"><person-group><name name-style="western"><surname>Sukhorukov</surname><given-names>AP</given-names></name></person-group> (<year>2011</year>) <article-title><italic><tp:taxon-name><tp:taxon-name-part taxon-name-part-type="genus">Axyris</tp:taxon-name-part></tp:taxon-name></italic> (<tp:taxon-name><tp:taxon-name-part taxon-name-part-type="family">Chenopodiaceae</tp:taxon-name-part></tp:taxon-name> s. str. or <tp:taxon-name><tp:taxon-name-part taxon-name-part-type="family">Amaranthaceae</tp:taxon-name-part></tp:taxon-name> s.l.) in the Himalayas and Tibet.</article-title><source>Willdenowia</source><volume>41</volume>(<issue>1</issue>): <fpage>75</fpage>–<lpage>82</lpage>. <ext-link xlink:type="simple" ext-link-type="doi" xlink:href="10.3372/wi.41.41108">https://doi.org/10.3372/wi.41.41108</ext-link></mixed-citation></ref></ref-list></tp:taxon-treatment>
