# Supplementary material for: Taxonomic revision of Chenopodiaceae in Himalaya and Tibet
Source: PhytoKeys. 2019 Jan 31;(116):1–141. doi: 10.3897/phytokeys.116.27301 (PMC6367307; doi:10.3897/phytokeys.116.27301)
Supplement: XML Treatment for Krascheninnikovia [file phytokeys.116.27301-treatment48.xml]

<!DOCTYPE tp:taxon-treatment
  PUBLIC "-//TaxonX//DTD Taxonomic Treatment Publishing DTD v0 20100105//EN" "tax-treatment-NSO.dtd">
<tp:taxon-treatment xmlns:tp="http://www.plazi.org/taxpub"><tp:treatment-meta><kwd-group><label>Taxon classification</label><kwd><named-content xmlns:xlink="http://www.w3.org/1999/xlink" content-type="kingdom">Plantae</named-content></kwd><kwd><named-content xmlns:xlink="http://www.w3.org/1999/xlink" content-type="order">Caryophyllales</named-content></kwd><kwd><named-content xmlns:xlink="http://www.w3.org/1999/xlink" content-type="family">Chenopodiacea</named-content></kwd></kwd-group><mixed-citation publication-type="journal"><person-group><name><surname>Sukhorukov</surname><given-names>Alexander P.</given-names></name><name><surname>Liu</surname><given-names>Pei-Liang</given-names></name><name><surname>Kushunina</surname><given-names>Maria</given-names></name></person-group><article-title>Taxonomic revision of <tp:taxon-name><tp:taxon-name-part taxon-name-part-type="family">Chenopodiaceae</tp:taxon-name-part></tp:taxon-name> in Himalaya and Tibet</article-title><source>PhytoKeys</source><day>31</day><month>1</month><year>2019</year><volume>2019</volume><issue>116</issue><fpage>1</fpage><lpage>141</lpage><pub-id pub-id-type="doi">10.3897/phytokeys.116.27301</pub-id></mixed-citation></tp:treatment-meta><tp:nomenclature><label>10.</label><tp:taxon-name>
                  <tp:taxon-name-part taxon-name-part-type="genus" reg="Krascheninnikovia">Krascheninnikovia</tp:taxon-name-part>
                </tp:taxon-name><tp:taxon-authority>Gueldenst., Nov. Comm. Acad. Petrop. 16: 551 (1772)</tp:taxon-authority><tp:nomenclature-citation-list><tp:nomenclature-citation><tp:taxon-name>
                      <tp:taxon-name-part taxon-name-part-type="genus" reg="Krascheninnikovia">K.</tp:taxon-name-part>
                      <tp:taxon-name-part taxon-name-part-type="species" reg="ceratoides">ceratoides</tp:taxon-name-part>
                    </tp:taxon-name><comment>(L.) Gueldenst (<bold>Type</bold>).</comment></tp:nomenclature-citation></tp:nomenclature-citation-list></tp:nomenclature><tp:treatment-sec sec-type="description" id="SECID0EBWAM"><title>Description.</title><p>Subshrubs or shrubs up to 2 m (much smaller at higher altitudes). Stem and leaves covered with stellate hairs often turning fulvous when dry. Leaves alternate, short-petiolate, entire, linear, oblong or ovate, basally cuneate to slightly cordate, green. Flowers unisexual (plants monoecious); male flowers agglomerated in dense spike-like inflorescences that terminate the branches, perianth hyaline with 3–5 almost free segments covered with stellate but easily caducous indumentum, stamens 3–5; female flowers positioned below the male ones, enclosed by a cover consisting of two at least halfway fused accrescent bracts with long simple hairs and much smaller stellate hairs. Styles 2. Fruits with hyaline, very thin pericarp covered with scattered stellate hairs. Seeds ~2.0 mm with thin seed coat, perisperm abundant. Embryo vertical, horseshoe-shaped.</p><p>One species in the deserts of Eurasia and North America. According to recent investigations (<xref ref-type="bibr" rid="B38">Heklau and Röser 2008</xref>), the genus comprises one species.</p></tp:treatment-sec><ref-list><ref id="B38"><mixed-citation xmlns:xlink="http://www.w3.org/1999/xlink" xlink:type="simple"><person-group><name name-style="western"><surname>Heklau</surname><given-names>H</given-names></name><name name-style="western"><surname>Röser</surname><given-names>M</given-names></name></person-group> (<year>2008</year>) <article-title>Delineation, taxonomy and phylogenetic relationships of the genus <italic><tp:taxon-name><tp:taxon-name-part taxon-name-part-type="genus">Krascheninnikovia</tp:taxon-name-part></tp:taxon-name></italic> (<tp:taxon-name><tp:taxon-name-part taxon-name-part-type="family">Amaranthaceae</tp:taxon-name-part></tp:taxon-name> subtribe <tp:taxon-name>Axyridinae</tp:taxon-name>).</article-title><source>Taxon</source><volume>57</volume>: <fpage>563</fpage>–<lpage>576</lpage>. <ext-link xlink:type="simple" ext-link-type="uri" xlink:href="https://www.jstor.org/stable/25066022">https://www.jstor.org/stable/25066022</ext-link></mixed-citation></ref></ref-list></tp:taxon-treatment>
