# Supplementary material for: Taxonomic revision of Chenopodiaceae in Himalaya and Tibet
Source: PhytoKeys. 2019 Jan 31;(116):1–141. doi: 10.3897/phytokeys.116.27301 (PMC6367307; doi:10.3897/phytokeys.116.27301)
Supplement: XML Treatment for Krascheninnikovia ceratoides [file phytokeys.116.27301-treatment49.xml]

<!DOCTYPE tp:taxon-treatment
  PUBLIC "-//TaxonX//DTD Taxonomic Treatment Publishing DTD v0 20100105//EN" "tax-treatment-NSO.dtd">
<tp:taxon-treatment xmlns:tp="http://www.plazi.org/taxpub"><tp:treatment-meta><kwd-group><label>Taxon classification</label><kwd><named-content xmlns:xlink="http://www.w3.org/1999/xlink" content-type="kingdom">Plantae</named-content></kwd><kwd><named-content xmlns:xlink="http://www.w3.org/1999/xlink" content-type="order">Caryophyllales</named-content></kwd><kwd><named-content xmlns:xlink="http://www.w3.org/1999/xlink" content-type="family">Chenopodiacea</named-content></kwd></kwd-group><mixed-citation publication-type="journal"><person-group><name><surname>Sukhorukov</surname><given-names>Alexander P.</given-names></name><name><surname>Liu</surname><given-names>Pei-Liang</given-names></name><name><surname>Kushunina</surname><given-names>Maria</given-names></name></person-group><article-title>Taxonomic revision of <tp:taxon-name><tp:taxon-name-part taxon-name-part-type="family">Chenopodiaceae</tp:taxon-name-part></tp:taxon-name> in Himalaya and Tibet</article-title><source>PhytoKeys</source><day>31</day><month>1</month><year>2019</year><volume>2019</volume><issue>116</issue><fpage>1</fpage><lpage>141</lpage><pub-id pub-id-type="doi">10.3897/phytokeys.116.27301</pub-id></mixed-citation></tp:treatment-meta><tp:nomenclature><label>1.</label><tp:taxon-name>
                  <tp:taxon-name-part taxon-name-part-type="genus" reg="Krascheninnikovia">Krascheninnikovia</tp:taxon-name-part>
                  <tp:taxon-name-part taxon-name-part-type="species" reg="ceratoides">ceratoides</tp:taxon-name-part>
                </tp:taxon-name><tp:taxon-authority>(L.) Gueldenst., Nov. Comm. Acad. Petrop. 16: 555 (1772)</tp:taxon-authority><tp:nomenclature-citation-list><tp:nomenclature-citation><tp:taxon-name>
                      <tp:taxon-name-part taxon-name-part-type="genus" reg="Krascheninnikovia"/>
                      <tp:taxon-name-part taxon-name-part-type="species" reg="ceratoides"/>
                    </tp:taxon-name><comment>≡<tp:taxon-name><tp:taxon-name-part taxon-name-part-type="genus" reg="Axyris">Axyris</tp:taxon-name-part><tp:taxon-name-part taxon-name-part-type="species" reg="ceratoides">ceratoides</tp:taxon-name-part></tp:taxon-name> L., Sp. Pl.: 979 (1753). Lectotype (designated by <xref ref-type="bibr" rid="B37">Hedge 1997</xref>): Herb. Linn. 1101.1 (LINN! image available at <ext-link xmlns:xlink="http://www.w3.org/1999/xlink" xlink:type="simple" ext-link-type="uri" xlink:href="http://linnean-online.org/11529/">http://linnean-online.org/11529/</ext-link>). The full synonymy is given by <xref ref-type="bibr" rid="B38">Heklau and Röser (2008)</xref>. </comment></tp:nomenclature-citation></tp:nomenclature-citation-list></tp:nomenclature><tp:treatment-sec sec-type="Taxonomic notes" id="SECID0EQYAM"><title>Taxonomic notes.</title><p>Morphologically, two forms of <tp:taxon-name><tp:taxon-name-part taxon-name-part-type="genus" reg="Krascheninnikovia">K.</tp:taxon-name-part><tp:taxon-name-part taxon-name-part-type="species" reg="ceratoides">ceratoides</tp:taxon-name-part></tp:taxon-name> can be distinguished based on the shape of the leaf base; some specimens in Himalaya have slightly cordate or truncate leaves while others have cuneate leaves. In Tibet, a form with cuneate leaves is found.</p></tp:treatment-sec><tp:treatment-sec sec-type="description" id="SECID0EAZAM"><title>Description.</title><p>See the genus description.</p></tp:treatment-sec><tp:treatment-sec sec-type="habitat" id="SECID0EFZAM"><title>Habitat.</title><p>Gravelly hill slopes, steppes and cold deserts at elevations of 2700–5300 m (depending on the region), one of the dominants of cold stony deserts (together with <tp:taxon-name><tp:taxon-name-part taxon-name-part-type="genus" reg="Juniperus">Juniperus</tp:taxon-name-part></tp:taxon-name> and <tp:taxon-name><tp:taxon-name-part taxon-name-part-type="genus" reg="Caragana">Caragana</tp:taxon-name-part></tp:taxon-name> spp.).</p></tp:treatment-sec><tp:treatment-sec sec-type="phenology" id="SECID0EXZAM"><title>Phenology.</title><p>Flowering: July-September; fruiting: September-October.</p></tp:treatment-sec><tp:treatment-sec sec-type="distribution" id="SECID0E3ZAM"><title>Distribution.</title><p>See Fig. <xref ref-type="fig" rid="F31">31</xref>.</p><fig id="F31" position="float" orientation="portrait"><label>Figure 31.</label><caption><p>Distribution map of <tp:taxon-name><tp:taxon-name-part taxon-name-part-type="genus" reg="Krascheninnikovia">Krascheninnikovia</tp:taxon-name-part><tp:taxon-name-part taxon-name-part-type="species" reg="ceratoides">ceratoides</tp:taxon-name-part></tp:taxon-name>.</p></caption><graphic xmlns:xlink="http://www.w3.org/1999/xlink" xlink:href="phytokeys-116-001-g031.jpg" position="float" orientation="portrait" xlink:type="simple" id="oo_260772.jpg"/></fig></tp:treatment-sec><tp:treatment-sec sec-type="material" id="SECID0E41AM"><title>Specimens examined.</title><p><bold>CHINA</bold>: <bold>Xizang</bold>: <bold>Ngari Prefecture</bold>: Rutog (Ritu) County, W of Lake Bangong (Pangong Tso), 4300 m a.s.l., 13 Jul 1974, <!--PageBreak --><italic>Biological Institute Tibet Expedition Team 3653</italic> (HNWP40750); Zanda (Zhada) County, 4000 m a.s.l., 7 Aug 1974, <italic>Biological Institute Tibet Expedition Team 3836</italic> (HNWP40739); Burang (Pulan) County, Mapam Yumtso (Lake), 4530 m a.s.l., 23 Aug 1974, <italic>Biological Institute Tibet Expedition Team 4142</italic> (HNWP40744); Gêrzê (Gaize) County, Datan, 4440–4600 m a.s.l., 8 Sep 1974, <italic>Biological Institute Tibet Expedition Team 4328</italic> (PE00146672); Rutog (Ritu) County, S of Yaxier Tso (Bangdag Tso) Lake, 5100 m a.s.l., 12 Aug 1976, <italic>Qinghai-Tibet Team Vegetation Group 13154A</italic> (PE00146791); Gê’gyai (Geji) County, Yagra (Yare) Distr., 5000 m a.s.l., 13 Aug 1976, <italic>Qinghai-Tibet Team 76-8695</italic> (KUN0586652); Rutog (Ritu) County, 5050 m a.s.l., 3 Oct 1976, <italic>Qinghai-Tibet Team Vegetation Group 13585</italic> (PE00146798); Gê’gyai (Geji) County to Shiquanhe, 4300 m a.s.l., 21 Aug 1990, <italic>Y. Fei</italic> et al. <italic>419</italic> (KUN0264918); Burang County, Kejia, 3700 m a.s.l., 29 Aug 1990, <italic>Y. Fei</italic> et al. <italic>582</italic> (KUN0264916); Rutog County, Banggong Lake, 4300 m a.s.l., 3 Sep 1990, <italic>Y. Fei</italic> et al. <italic>714</italic> (KUN0264912); Upper Karnali, Burang, <named-content xmlns:xlink="http://www.w3.org/1999/xlink" content-type="dwc:verbatimCoordinates" xlink:type="simple"><named-content content-type="geo-json" specific-use="{&#34;type&#34;:&#34;Point&#34;,&#34;coordinates&#34;:[81.333333,30.166667]}" id="NCID0EH3AM" xlink:type="simple">30°10'N, 81°20'E</named-content></named-content>, 4440 m a.s.l., 30 Aug 1993, <italic>G. &amp; S</italic>. <italic>Miehe 9610/02</italic> (MSB147333); Upper Hindus basin, Gar Zangpo, S of Gar, <named-content xmlns:xlink="http://www.w3.org/1999/xlink" content-type="dwc:verbatimCoordinates" xlink:type="simple"><named-content content-type="geo-json" specific-use="{&#34;type&#34;:&#34;Point&#34;,&#34;coordinates&#34;:[80.100000,32.016667]}" id="NCID0ET3AM" xlink:type="simple">32°1'N, 80°6'E</named-content></named-content>, 5 Sep 1993, <italic>G. &amp; S. Miehe 9659/05</italic> (MSB147336); Changtang, <named-content xmlns:xlink="http://www.w3.org/1999/xlink" content-type="dwc:verbatimCoordinates" xlink:type="simple"><named-content content-type="geo-json" specific-use="{&#34;type&#34;:&#34;Point&#34;,&#34;coordinates&#34;:[81.333333,32.633333]}" id="NCID0E43AM" xlink:type="simple">32°38'N, 81°20'E</named-content></named-content>, 4870–4950 m a.s.l., 7 Sep 1993, <italic>G. &amp; S. Miehe 9674/01</italic> (MSB147334); Burang (Pulan) County, <named-content xmlns:xlink="http://www.w3.org/1999/xlink" content-type="dwc:verbatimCoordinates" xlink:type="simple"><named-content content-type="geo-json" specific-use="{&#34;type&#34;:&#34;Point&#34;,&#34;coordinates&#34;:[81.358503,30.756453]}" id="NCID0EH4AM" xlink:type="simple">30°45'23.23"N, 81°21'30.61"E</named-content></named-content>, 4633 m a.s.l., 3 Sep 2012, <italic>FLPH Tibet Expedition 12-0082</italic> (PE01957661); Burang (Pulan) County, <named-content xmlns:xlink="http://www.w3.org/1999/xlink" content-type="dwc:verbatimCoordinates" xlink:type="simple"><named-content content-type="geo-json" specific-use="{&#34;type&#34;:&#34;Point&#34;,&#34;coordinates&#34;:[81.323525,30.153572]}" id="NCID0ER4AM" xlink:type="simple">30°9'12.86"N, 81°19'24.69"E</named-content></named-content>, 3671 m a.s.l., 4 Sep 2012, <italic>FLPH Tibet Expedition 12-0137</italic> (PE01976597); <bold>Nagqu Prefecture</bold>: Baingoin (Ban’ge) County, Sêwa, 4800 m a.s.l., 22 Jun 1976, <italic>Qinghai-Tibet Team Vegetation Group 11783</italic> (PE00146802); Baingoin (Ban’ge) County, Sêwa, 5100 m a.s.l., 22 Jun 1976, <italic>Qinghai-Tibet Team 9488</italic> (PE00146795); Shuanghu County, 5100–5300 m a.s.l., 6 Jul 1976, <italic>Qinghai-Tibet Team 9635</italic> (PE00146671, KUN0586678); Shuanghu County, 5000–5150 m a.s.l., 8 Aug 1976, <italic>Qinghai-Tibet Team 9969</italic> (PE00146670); <bold>Xigazê Prefecture</bold>: Upper Trisuli gorge, NW of Mt. Xixabangma, <named-content xmlns:xlink="http://www.w3.org/1999/xlink" content-type="dwc:verbatimCoordinates" xlink:type="simple"><named-content content-type="geo-json" specific-use="{&#34;type&#34;:&#34;Point&#34;,&#34;coordinates&#34;:[85.300000,28.800000]}" id="NCID0EH5AM" xlink:type="simple">28°48'N, 85°18'E</named-content></named-content>, 4060 m a.s.l., 25 Aug 1993, <italic>G. &amp; S. Miehe 9569/08</italic> (MSB147332); <bold>Qamdo Prefecture</bold>: Baxoi (Basu) County, along Nu River, 3000 m a.s.l., 5 Jul 1976, <italic>Qinghai-Tibet Team 12207</italic> (KUN0586641);</p><p><bold>INDIA</bold>: <bold>Jammu &amp; Kashmir</bold> (selected specimens): Ladakh, Leh [without date], <italic>W. Moorcroft 6950</italic> (LE, syntype of <tp:taxon-name><tp:taxon-name-part taxon-name-part-type="genus" reg="Axyris">Axyris</tp:taxon-name-part><tp:taxon-name-part taxon-name-part-type="species" reg="moorcroftiana">moorcroftiana</tp:taxon-name-part></tp:taxon-name>); Nubra, 15 Aug 1856, Schlagintweit 2441 (P04913029); Ladakh, Tankse, 13000 ft a.s.l., 30 Jul 1931, <italic>W. Koelz 2460</italic> (E); Zanskar, Inle, 17000 ft a.s.l., 21 Sep 1931, <italic>W. Koelz 3008</italic> (E); between Dras &amp; Kharbu, 10000 ft a.s.l., 9 Jul 1937, <italic>C.C</italic>. <italic>Burt 14</italic> (E); Ladakh, Ruphu, 145000 ft a.s.l., 21 Jul 1941, <italic>F. Ludlow &amp; G. Sherriff 8513</italic> (BM, E, LE); Ladakh, Kurgiakh, 4300 m a.s.l., 25 Jul 1973, <italic>U.C. Bhattacharyya 52249</italic> (BSD); nr Leh, Aug 1966, <italic>H. Singh</italic> s.n. (BSD); Ladakh, Mulbekh, 3570 m a.s.l., 20 Jul 1976, <italic>H. Hartmann 2129</italic> (MSB160563); Ladakh, nr Lingshed, Parfi La, 3700–4000 m a.s.l., 4 Sep 1979, Bruhn s.n. (M69976); Ladakh, Chusul, 4300 m a.s.l., 18 Aug 1980, <italic>U.C. Bhattacharyya 71703</italic> (BSD); Ladakh, Zanskar Region, Zara, 4740 m a.s.l., 22 Aug 1998, <italic>L. Klimeš 2836</italic> (PRA); Ladakh, Leh, Ganglas, 3890–3950 m a.s.l., 30 Jul 2001, <italic>L. Klimeš 1164</italic> (PRA); Ladakh, Indus valley, Stot (E) [Stod River valley], 4260 m a.s.l., 17 Aug 2002, <italic>L. Klimeš 2185</italic> (PRA); Ladakh, Rupshu Region, Tso Moriri, 5120 m a.s.l., 6 Aug <!--PageBreak -->2002, <italic>L. Klimeš 2045</italic> (PRA); Ladakh, Pangong, 4300 m a.s.l., 10 Sep 2002, <italic>L. Klimeš 2708</italic> (PRA); Ladakh, Shyok Region, Digar vill., 3710–3790 m a.s.l., 25 Sep 2004, <italic>L. Klimeš 5056</italic> (PRA); Ladakh, Indus valley, Sham (W), Chagatse La, 3500–3600 m a.s.l., 23 Sep 2005, <italic>L. Klimeš 6516</italic> (PRA); <bold>Himachal Pradesh</bold>: Labrang, 9000 ft a.s.l., 18 Aug 1890, <italic>J.H</italic>. <italic>Lace 535</italic> (E); Lahaul, 11000 ft a.s.l., 27 Aug 1916, <italic>R.E</italic>. <italic>Cooper 5515</italic> (E); Lahaul, Sarchu, 13000 ft a.s.l., 30 Jun 1941, <italic>N.L. Bor 15040</italic> (E); Lahaul, Kolung, 12 Aug 1930, <italic>W. Koelz 1034</italic> (P04942061); Lahaul, Bara-lacha La, 14500 ft a.s.l., 18 Jul 1976, <italic>J. Stainton 7685</italic> (E); Lahaul, Kyelang, 5 Aug 1971, 3100 m a.s.l., <italic>U.C. Bhattacharyya 45097</italic> (BSD); Kinnaur distr., [year] 1886, <italic>Drummond 22292</italic> (E); Zarchu, 4321 m a.s.l., Aug 2000, <italic>S. Singh</italic> s.n. (BSD); Pin Valley National Park, 3700 m a.s.l., 11 Jul 2002, <italic>K.C. Sekar 100412</italic> (BSD); Spiti valley, Kaza, 11 Aug 1994, <italic>S.K. Murti &amp; S. Singh 88257</italic> (BSD); Chikam, Spiti valley, 4228 m a.s.l., 22 Sep 2002, <italic>S. Singh</italic> s.n. (BSD); <bold>Uttarakhand</bold>: [Kumaon] Gnari Khorsum, Jul 1856, Schlagintweit 6613 (BM, E); Chamoli Distr., 15 Sep 1975, <italic>B.D. Naithani 56267</italic> (BSD); Chamoli Distr., Malari, [no date and collector] <italic>87564</italic> (BSD);</p><p><bold>NEPAL</bold>: <bold>Western</bold>: <bold>Dhaulagiri Zone</bold>: Mustang Distr., Muktinath, 11500 ft a.s.l., 25 Jun 1954, J. Stainton, W.R. Sykes &amp; L.H.J. Williams 1398 (BM, E, LE); Damodar Kund (N of Muktinath), 31 Jul 1954, J. Stainton, W.R. Sykes &amp; L.H.J. Williams 2107 (BM); Yara (S of Mustang), 12000 ft a.s.l., 2 Aug 1954, J. Stainton, W.R. Sykes &amp; L.H.J. Williams 2134 (BM, E); Mustangbhot, <named-content xmlns:xlink="http://www.w3.org/1999/xlink" content-type="dwc:verbatimCoordinates" xlink:type="simple"><named-content content-type="geo-json" specific-use="{&#34;type&#34;:&#34;Point&#34;,&#34;coordinates&#34;:[83.966667,29.183333]}" id="NCID0EXCBM" xlink:type="simple">29°11'N, 83°58'E</named-content></named-content>, 3500 m a.s.l., 22 Aug 1956, <italic>F. Lobbichler</italic> s.n. (BM); [Mustang Distr.], Ghiling, <named-content xmlns:xlink="http://www.w3.org/1999/xlink" content-type="dwc:verbatimCoordinates" xlink:type="simple"><named-content content-type="geo-json" specific-use="{&#34;type&#34;:&#34;Point&#34;,&#34;coordinates&#34;:[83.866667,29.000000]}" id="NCID0EBDBM" xlink:type="simple">29°0'N, 83°52'E</named-content></named-content>, 3800 m a.s.l., 17 May 1974, <italic>J.-F</italic>. <italic>Dobremez 3008</italic> (BM, E00214385); Mustang [Distr.], Bara Gaon, 16 Jul 1998, <italic>W.R</italic>. Sykes 336/98 (E00649123); Mustang [Distr.], Lo Tsho Dyun, Tangbe (Tangya) area, 18 Jul 1998, <italic>W.R</italic>. Sykes 317/98 (E00647146); Mustang [Distr.], Bara Gaon, Kagbeni area, 31 Aug 1998, <italic>W.R</italic>. Sykes 306/98 (E00649111); Mustang Distr., Chuksang (2970 m a.s.l.)–Tetang (3000 m a.s.l.)–Gnyu Pass (4100 m a.s.l.), 28°55'N, <!--PageBreak -->83°51'E, 13 Jul 2000, <italic>Y. Iokawa</italic> et al. <italic>20020158</italic> (E00246125); Mustang distr., Dhi towards Lo La, 3880 m a.s.l., 14 Aug 2001, <italic>S. Noshiro</italic> et al. <italic>20103048</italic> (E00238916).</p></tp:treatment-sec><tp:treatment-sec sec-type="distribution" id="SECID0EMEBM"><title>General distribution.</title><p>Widely distributed in the steppes, deserts and alpine vegetation of Eurasia and North America (in the latter region, <tp:taxon-name><tp:taxon-name-part taxon-name-part-type="genus" reg="Krascheninnikovia">K.</tp:taxon-name-part><tp:taxon-name-part taxon-name-part-type="species" reg="ceratoides">ceratoides</tp:taxon-name-part></tp:taxon-name> is represented by subsp. <tp:taxon-name><tp:taxon-name-part taxon-name-part-type="genus" reg="Krascheninnikovia"/><tp:taxon-name-part taxon-name-part-type="species" reg="ceratoides"/><tp:taxon-name-part taxon-name-part-type="subspecies" reg="lanata">lanata</tp:taxon-name-part></tp:taxon-name>).</p></tp:treatment-sec><ref-list><ref id="B37"><mixed-citation xmlns:xlink="http://www.w3.org/1999/xlink" xlink:type="simple"><person-group><name name-style="western"><surname>Hedge</surname><given-names>IC</given-names></name></person-group> (<year>1997</year>) <article-title><italic><tp:taxon-name><tp:taxon-name-part taxon-name-part-type="genus">Krascheninnikovia</tp:taxon-name-part></tp:taxon-name>, <tp:taxon-name><tp:taxon-name-part taxon-name-part-type="genus">Halocharis</tp:taxon-name-part></tp:taxon-name></italic>.</article-title> In: <person-group><name name-style="western"><surname>Rechinger</surname><given-names>KH</given-names></name></person-group> (<role>Ed.</role>) <issue-title>Flora Iranica 172.</issue-title><source>Akademische Druck- und Verlagsanstalt, Graz, 87–91</source>, <fpage>330</fpage>–<lpage>336</lpage>.</mixed-citation></ref><ref id="B38"><mixed-citation xmlns:xlink="http://www.w3.org/1999/xlink" xlink:type="simple"><person-group><name name-style="western"><surname>Heklau</surname><given-names>H</given-names></name><name name-style="western"><surname>Röser</surname><given-names>M</given-names></name></person-group> (<year>2008</year>) <article-title>Delineation, taxonomy and phylogenetic relationships of the genus <italic><tp:taxon-name><tp:taxon-name-part taxon-name-part-type="genus">Krascheninnikovia</tp:taxon-name-part></tp:taxon-name></italic> (<tp:taxon-name><tp:taxon-name-part taxon-name-part-type="family">Amaranthaceae</tp:taxon-name-part></tp:taxon-name> subtribe <tp:taxon-name>Axyridinae</tp:taxon-name>).</article-title><source>Taxon</source><volume>57</volume>: <fpage>563</fpage>–<lpage>576</lpage>. <ext-link xlink:type="simple" ext-link-type="uri" xlink:href="https://www.jstor.org/stable/25066022">https://www.jstor.org/stable/25066022</ext-link></mixed-citation></ref></ref-list></tp:taxon-treatment>
