# Supplementary material for: Taxonomic revision of Chenopodiaceae in Himalaya and Tibet
Source: PhytoKeys. 2019 Jan 31;(116):1–141. doi: 10.3897/phytokeys.116.27301 (PMC6367307; doi:10.3897/phytokeys.116.27301)
Supplement: XML Treatment for Acroglochin [file phytokeys.116.27301-treatment50.xml]

<!DOCTYPE tp:taxon-treatment
  PUBLIC "-//TaxonX//DTD Taxonomic Treatment Publishing DTD v0 20100105//EN" "tax-treatment-NSO.dtd">
<tp:taxon-treatment xmlns:tp="http://www.plazi.org/taxpub"><tp:treatment-meta><kwd-group><label>Taxon classification</label><kwd><named-content xmlns:xlink="http://www.w3.org/1999/xlink" content-type="kingdom">Plantae</named-content></kwd><kwd><named-content xmlns:xlink="http://www.w3.org/1999/xlink" content-type="order">Caryophyllales</named-content></kwd><kwd><named-content xmlns:xlink="http://www.w3.org/1999/xlink" content-type="family">Chenopodiacea</named-content></kwd></kwd-group><mixed-citation publication-type="journal"><person-group><name><surname>Sukhorukov</surname><given-names>Alexander P.</given-names></name><name><surname>Liu</surname><given-names>Pei-Liang</given-names></name><name><surname>Kushunina</surname><given-names>Maria</given-names></name></person-group><article-title>Taxonomic revision of <tp:taxon-name><tp:taxon-name-part taxon-name-part-type="family">Chenopodiaceae</tp:taxon-name-part></tp:taxon-name> in Himalaya and Tibet</article-title><source>PhytoKeys</source><day>31</day><month>1</month><year>2019</year><volume>2019</volume><issue>116</issue><fpage>1</fpage><lpage>141</lpage><pub-id pub-id-type="doi">10.3897/phytokeys.116.27301</pub-id></mixed-citation></tp:treatment-meta><tp:nomenclature><label>11.</label><tp:taxon-name>
              <tp:taxon-name-part taxon-name-part-type="genus" reg="Acroglochin">Acroglochin</tp:taxon-name-part>
            </tp:taxon-name><tp:taxon-authority>Schrad. in Roem. &amp; Schult., Mant.: 69 (1822)</tp:taxon-authority><tp:nomenclature-citation-list><tp:nomenclature-citation><tp:taxon-name>
                  <tp:taxon-name-part taxon-name-part-type="genus" reg="Acroglochin">Acroglochin</tp:taxon-name-part>
                  <tp:taxon-name-part taxon-name-part-type="species" reg="chenopodioides">chenopodioides</tp:taxon-name-part>
                </tp:taxon-name><comment>Schrad. (=<tp:taxon-name><tp:taxon-name-part taxon-name-part-type="genus" reg="Acroglochin">A.</tp:taxon-name-part><tp:taxon-name-part taxon-name-part-type="species" reg="persicarioides">persicarioides</tp:taxon-name-part></tp:taxon-name> (Poir.) Moq.) (<bold>Type</bold>).</comment></tp:nomenclature-citation></tp:nomenclature-citation-list></tp:nomenclature><tp:treatment-sec sec-type="description" id="SECID0EKHBM"><title>Description.</title><p>Glabrous or scarcely pubescent annual up to 50(70) cm, branches often terminating in acicular apices. Leaves long-petiolate, up to 10.0 cm, broadly ovate or ovoid, dentate or erose, teeth straight or incurved, tip mucronate, blades glabrous or sparsely covered with simple, often curved hairs. Inflorescences in the leaf axils, quite short, falsely dichotomous. Perianth of 5 free segments, keeled along midrib. Stamens 2, anthers small, 0.2–0.3 mm, without appendages. Stylodia concrescent into column in their lower half. Fruit dehiscent by a lid; pericarp white or greenish with several homocellular layers. Seeds dark-red, depressed-globular, ~1.3 mm in diameter, smooth.</p><p>One species in Himalaya and West and Central China.</p></tp:treatment-sec></tp:taxon-treatment>
