# Supplementary material for: Taxonomic revision of Chenopodiaceae in Himalaya and Tibet
Source: PhytoKeys. 2019 Jan 31;(116):1–141. doi: 10.3897/phytokeys.116.27301 (PMC6367307; doi:10.3897/phytokeys.116.27301)
Supplement: XML Treatment for Acroglochin persicarioides [file phytokeys.116.27301-treatment51.xml]

<!DOCTYPE tp:taxon-treatment
  PUBLIC "-//TaxonX//DTD Taxonomic Treatment Publishing DTD v0 20100105//EN" "tax-treatment-NSO.dtd">
<tp:taxon-treatment xmlns:tp="http://www.plazi.org/taxpub"><tp:treatment-meta><kwd-group><label>Taxon classification</label><kwd><named-content xmlns:xlink="http://www.w3.org/1999/xlink" content-type="kingdom">Plantae</named-content></kwd><kwd><named-content xmlns:xlink="http://www.w3.org/1999/xlink" content-type="order">Caryophyllales</named-content></kwd><kwd><named-content xmlns:xlink="http://www.w3.org/1999/xlink" content-type="family">Chenopodiacea</named-content></kwd></kwd-group><mixed-citation publication-type="journal"><person-group><name><surname>Sukhorukov</surname><given-names>Alexander P.</given-names></name><name><surname>Liu</surname><given-names>Pei-Liang</given-names></name><name><surname>Kushunina</surname><given-names>Maria</given-names></name></person-group><article-title>Taxonomic revision of <tp:taxon-name><tp:taxon-name-part taxon-name-part-type="family">Chenopodiaceae</tp:taxon-name-part></tp:taxon-name> in Himalaya and Tibet</article-title><source>PhytoKeys</source><day>31</day><month>1</month><year>2019</year><volume>2019</volume><issue>116</issue><fpage>1</fpage><lpage>141</lpage><pub-id pub-id-type="doi">10.3897/phytokeys.116.27301</pub-id></mixed-citation></tp:treatment-meta><tp:nomenclature><label>1.</label><tp:taxon-name>
              <tp:taxon-name-part taxon-name-part-type="genus" reg="Acroglochin">Acroglochin</tp:taxon-name-part>
              <tp:taxon-name-part taxon-name-part-type="species" reg="persicarioides">persicarioides</tp:taxon-name-part>
            </tp:taxon-name><tp:taxon-authority>(Poir.) Moq. in DC., Prodr. 13(2): 254 (1849).</tp:taxon-authority><tp:nomenclature-citation-list><tp:nomenclature-citation><tp:taxon-name>
                  <tp:taxon-name-part taxon-name-part-type="genus" reg="Acroglochin"/>
                  <tp:taxon-name-part taxon-name-part-type="species" reg="persicarioides"/>
                </tp:taxon-name><comment>≡<tp:taxon-name><tp:taxon-name-part taxon-name-part-type="genus" reg="Amaranthus">Amaranthus</tp:taxon-name-part><tp:taxon-name-part taxon-name-part-type="species" reg="persicarioides">persicarioides</tp:taxon-name-part></tp:taxon-name> Poir. in Lam. &amp; Poir., Encycl.: 311 (1810). <bold>Type</bold>: Nepal/Kashmir (not designated, P?). </comment></tp:nomenclature-citation><tp:nomenclature-citation><tp:taxon-name>
                  <tp:taxon-name-part taxon-name-part-type="genus" reg="Acroglochin"/>
                  <tp:taxon-name-part taxon-name-part-type="species" reg="persicarioides"/>
                </tp:taxon-name><comment>=<tp:taxon-name><tp:taxon-name-part taxon-name-part-type="genus" reg="Acroglochin">Acroglochin</tp:taxon-name-part><tp:taxon-name-part taxon-name-part-type="species" reg="chenopodioides">chenopodioides</tp:taxon-name-part></tp:taxon-name> Schrad. in Roem. &amp; Schult., Mant.: 227 (1822). <bold>Type</bold>: n.v. (existence not certain). </comment></tp:nomenclature-citation><tp:nomenclature-citation><tp:taxon-name>
                  <tp:taxon-name-part taxon-name-part-type="genus" reg="Acroglochin"/>
                  <tp:taxon-name-part taxon-name-part-type="species" reg="persicarioides"/>
                </tp:taxon-name><comment>=<tp:taxon-name><tp:taxon-name-part taxon-name-part-type="genus" reg="Lecanocarpus">Lecanocarpus</tp:taxon-name-part><tp:taxon-name-part taxon-name-part-type="species" reg="nepalensis">nepalensis</tp:taxon-name-part></tp:taxon-name> Nees in Nees &amp; Sinning, Amoen. Bot. Bonn. 2: tab. 2 (1824). <bold>Type</bold>: not found. </comment></tp:nomenclature-citation><tp:nomenclature-citation><tp:taxon-name>
                  <tp:taxon-name-part taxon-name-part-type="genus" reg="Acroglochin"/>
                  <tp:taxon-name-part taxon-name-part-type="species" reg="persicarioides"/>
                </tp:taxon-name><comment>=<tp:taxon-name><tp:taxon-name-part taxon-name-part-type="genus" reg="Boehmeria">Boehmeria</tp:taxon-name-part><tp:taxon-name-part taxon-name-part-type="species" reg="amarantus">amarantus</tp:taxon-name-part></tp:taxon-name> H.Lév., Repert. Spec. Nov. Regni Veg. 11: 550 (1913). <bold>Holotype</bold>: CHINA, Kouy-Tcheou [Guizhou] Prov., environs de Gan-Pin, 29 Aug 1897, <italic>Martin &amp; Bodinier</italic> s.n. (E00317870!). </comment></tp:nomenclature-citation><tp:nomenclature-citation><tp:taxon-name>
                  <tp:taxon-name-part taxon-name-part-type="genus" reg="Acroglochin"/>
                  <tp:taxon-name-part taxon-name-part-type="species" reg="persicarioides"/>
                </tp:taxon-name><comment>=<tp:taxon-name><tp:taxon-name-part taxon-name-part-type="genus" reg="Amaranthus">Amaranthus</tp:taxon-name-part><tp:taxon-name-part taxon-name-part-type="species" reg="diandrus">diandrus</tp:taxon-name-part></tp:taxon-name> Spreng., Neue Entdeck. Pflanzenk. 3: 20 (1822) syn. nov. <bold>Lectotype</bold> (Sukhorukov, designated here): NEPAL, Sep 1791, Spreng.[<italic>el</italic>] (L1677349!). </comment></tp:nomenclature-citation></tp:nomenclature-citation-list></tp:nomenclature><tp:treatment-sec sec-type="notes" id="SECID0EPLBM"><title>Note.</title><p>Although <italic><tp:taxon-name><tp:taxon-name-part taxon-name-part-type="genus" reg="Amaranthus">Amaranthus</tp:taxon-name-part><tp:taxon-name-part taxon-name-part-type="species" reg="diandrus">diandrus</tp:taxon-name-part></tp:taxon-name></italic> has a very clear diagnosis (<xref ref-type="bibr" rid="B95">Sprengel 1822</xref>), it was an unresolved name (<xref ref-type="bibr" rid="B18">Das 2016</xref>) and is now added to the synonyms of <italic><tp:taxon-name><tp:taxon-name-part taxon-name-part-type="genus" reg="Acroglochin">Acroglochin</tp:taxon-name-part><tp:taxon-name-part taxon-name-part-type="species" reg="persicarioides">persicarioides</tp:taxon-name-part></tp:taxon-name></italic>.</p></tp:treatment-sec><tp:treatment-sec sec-type="description" id="SECID0ETMBM"><title>Description.</title><p>See the genus description.</p></tp:treatment-sec><tp:treatment-sec sec-type="habitat" id="SECID0EYMBM"><title>Habitat.</title><p>Hill slopes, disturbed areas at elevations of 1700–3200 m.</p><!--PageBreak --></tp:treatment-sec><tp:treatment-sec sec-type="phenology" id="SECID0E5MBM"><title>Phenology.</title><p>Flowering: July-September; fruiting: August-October.</p></tp:treatment-sec><tp:treatment-sec sec-type="distribution" id="SECID0EDNBM"><title>Distribution.</title><p>See Fig. <xref ref-type="fig" rid="F32">32</xref>.</p><fig id="F32" position="float" orientation="portrait"><label>Figure 32.</label><caption><p>Distribution map of <italic><tp:taxon-name><tp:taxon-name-part taxon-name-part-type="genus" reg="Acroglochin">Acroglochin</tp:taxon-name-part><tp:taxon-name-part taxon-name-part-type="species" reg="persicarioides">persicarioides</tp:taxon-name-part></tp:taxon-name></italic>.</p></caption><graphic xmlns:xlink="http://www.w3.org/1999/xlink" xlink:href="phytokeys-116-001-g032.jpg" position="float" orientation="portrait" xlink:type="simple" id="oo_260773.jpg"/></fig></tp:treatment-sec><tp:treatment-sec sec-type="material" id="SECID0EFOBM"><title>Specimens examined.</title><p><bold>BHUTAN</bold>: Thimphu Distr., Thimphu, 2300 m a.s.l., 1 Oct 1988, <italic>Wood 6756</italic> (E00168224);</p><p><bold>CHINA</bold>: <bold>Xizang: Shannan Prefecture</bold>: Cona (Cuona) County, 2600 m a.s.l., 26 Aug 1975, <italic>Qinghai-Tibet Team Additional Group 751610</italic> (PE00120390, KUN0586377); <bold>Nyingchi Prefecture</bold>: [Bomi County] Yi’ong (Yigong), 2200 m a.s.l., 19 Jul 1965, <italic>Ying &amp; Hong 650684</italic> (PE00120388, PE00120389); [Bomi County] Tangmai (Tongmai) to [Nyingchi (Linzhi) County] Lunang (Lulang), 2210 m a.s.l., 27 Jul 1965, <italic>Zhang &amp; Lang 937</italic> (PE00120386, PE00120387, KUN0586375); Nang (Lang) County, Nang (Lang) vill., 3100 m a.s.l., 16 Aug 1972, <italic>Tibet Chinese Herbal Medicine Survey Team 4402</italic> (PE00120385); Zayü (Chayu) County, <named-content xmlns:xlink="http://www.w3.org/1999/xlink" content-type="dwc:verbatimCoordinates" xlink:type="simple"><named-content content-type="geo-json" specific-use="{&#34;type&#34;:&#34;Point&#34;,&#34;coordinates&#34;:[92.458272,28.904789]}" id="NCID0ECPBM" xlink:type="simple">28°54'17.24"N, 92°27'29.78"E</named-content></named-content>, Sep 2012, <italic>FLPH Tibet Expedition 12-1194</italic> (PE01967957);</p><p><bold>INDIA: Jammu &amp; Kashmir</bold>: [Ganderbal Distr.] Sonamarg, 1 Sep 1886, <italic>C.B</italic>. <italic>Clarke 30881</italic> (LE); Pahalgam, 7800 ft a.s.l., 31 Aug 1925, <italic>R.R</italic>. <italic>Stewart 8425</italic> (G); Srinagar, [without date] <italic>Kaul 19657</italic> (G); Kulan, 7500 ft a.s.l., 31 Aug 1956, <italic>O. Polunin 56-610</italic> (BM, E); Batote, 10 Sep 1958, <italic>T.A. Rao 7337</italic> (BSD); Ferozepur Nallah, 6 Sep 1960, <italic>S.K. Malhotra 12227</italic> (BSD); <bold>Himachal Pradesh</bold>: Kinnaur [Distr.], 1884, <italic>Drummond 689</italic> (DD); Bashahr, Sep 1891, <italic>J.H. Lack 1149</italic> (DD); Chamba, 10000 ft a.s.l., 17 Sep 1896, <italic>G.A. Gammie 18621</italic> (DD); [Kinnaur Distr.] Sangla, 29 Aug 1934, <italic>N. Parmanand 1134</italic> (E); Kinnaur Distr., Urmi, 2800 m a.s.l., 30 Aug 1963, <italic>N.C. Nair 30130</italic> (BSD); Baspa valley, Sangla, 20 Sep 1991, <italic>K.P. Janardhanan 46048</italic> (BSD); <bold>Uttarakhand</bold>: Garhwal, Jumma, 13 Aug 1974, <italic>B.D. Naithani 53836</italic> (BSD); [Chamoli Distr.] Dunagiri, 2600 m a.s.l., 16 Aug 1974, <italic>B.D. Nailhani 54055</italic> (BSD); Chamoli Distr., Aug 1988, <italic>P.K. Hajra 87140</italic> (BSD); Govind Pashu Vihar, 10 Sep 2010, <italic>R. Manikawdan 112492</italic> (BSD);</p><p><bold>NEPAL</bold>: <bold>Midwestern</bold>: <bold>Karnali Zone</bold>: [Mugu Distr.] Mugu Khola, between Daura &amp; Mugu, 10000 ft a.s.l., 17 Aug 1952, <italic>O. Polunin, W.R. Sykes &amp; L.H.J. Williams 5275</italic> (BM, DD, E, G); [Jumla Distr.] Bharbhare vill., 25 Sep 2010, <italic>A. Sukhorukov 421</italic> (MW); Jumla Distr., Jumla vill., 29 Sep 2010, <italic>A. Sukhorukov</italic> s.n. (E, MW); [Mugu Distr.] Bhota vill., 2300 m a.s.l., 1 Oct 2010, <italic>A. Sukhorukov 56</italic> (MW); <bold>Western: Dhaulagiri Zone</bold>: many sheets from Mustang Distr., surroundings of Jomosom and Marpha vill. (BM, E, MW, P).</p></tp:treatment-sec><tp:treatment-sec sec-type="distribution" id="SECID0EORBM"><title>General distribution.</title><p>Himalaya and Tibet. Common in Central Himalaya at elevations of 2000–2600 m.</p></tp:treatment-sec><ref-list><ref id="B95"><mixed-citation xmlns:xlink="http://www.w3.org/1999/xlink" xlink:type="simple"><person-group><name name-style="western"><surname>Sprengel</surname><given-names>K</given-names></name></person-group> (<year>1822</year>) Neue Entdeckungen im ganzen Umfang der Pflanzenkunde, Vol. 3. F. Fleischer, Leipzig.</mixed-citation></ref><ref id="B18"><mixed-citation xmlns:xlink="http://www.w3.org/1999/xlink" xlink:type="simple"><person-group><name name-style="western"><surname>Das</surname><given-names>S</given-names></name></person-group> (<year>2016</year>) <italic><tp:taxon-name><tp:taxon-name-part taxon-name-part-type="genus">Amaranthus</tp:taxon-name-part></tp:taxon-name></italic>: A promising crop of future. Springer, Singapore. <ext-link xlink:type="simple" ext-link-type="doi" xlink:href="10.1007/978-981-10-1469-7">https://doi.org/10.1007/978-981-10-1469-7</ext-link></mixed-citation></ref></ref-list></tp:taxon-treatment>
