# Supplementary material for: Taxonomic revision of Chenopodiaceae in Himalaya and Tibet
Source: PhytoKeys. 2019 Jan 31;(116):1–141. doi: 10.3897/phytokeys.116.27301 (PMC6367307; doi:10.3897/phytokeys.116.27301)
Supplement: XML Treatment for Corispermum [file phytokeys.116.27301-treatment52.xml]

<!DOCTYPE tp:taxon-treatment
  PUBLIC "-//TaxonX//DTD Taxonomic Treatment Publishing DTD v0 20100105//EN" "tax-treatment-NSO.dtd">
<tp:taxon-treatment xmlns:tp="http://www.plazi.org/taxpub"><tp:treatment-meta><kwd-group><label>Taxon classification</label><kwd><named-content xmlns:xlink="http://www.w3.org/1999/xlink" content-type="kingdom">Plantae</named-content></kwd><kwd><named-content xmlns:xlink="http://www.w3.org/1999/xlink" content-type="order">Caryophyllales</named-content></kwd><kwd><named-content xmlns:xlink="http://www.w3.org/1999/xlink" content-type="family">Chenopodiacea</named-content></kwd></kwd-group><mixed-citation publication-type="journal"><person-group><name><surname>Sukhorukov</surname><given-names>Alexander P.</given-names></name><name><surname>Liu</surname><given-names>Pei-Liang</given-names></name><name><surname>Kushunina</surname><given-names>Maria</given-names></name></person-group><article-title>Taxonomic revision of <tp:taxon-name><tp:taxon-name-part taxon-name-part-type="family">Chenopodiaceae</tp:taxon-name-part></tp:taxon-name> in Himalaya and Tibet</article-title><source>PhytoKeys</source><day>31</day><month>1</month><year>2019</year><volume>2019</volume><issue>116</issue><fpage>1</fpage><lpage>141</lpage><pub-id pub-id-type="doi">10.3897/phytokeys.116.27301</pub-id></mixed-citation></tp:treatment-meta><tp:nomenclature><label>12.</label><tp:taxon-name>
              <tp:taxon-name-part taxon-name-part-type="genus" reg="Corispermum">Corispermum</tp:taxon-name-part>
            </tp:taxon-name><tp:taxon-authority>L., Sp. Pl.: 4 (1753)</tp:taxon-authority></tp:nomenclature><tp:treatment-sec sec-type="Lectotype" id="SECID0E2SBM"><title>Lectotype</title><p>(<xref ref-type="bibr" rid="B41">Hitchcock and Green 1929</xref>): <italic><tp:taxon-name><tp:taxon-name-part taxon-name-part-type="genus" reg="Corispermum">Corispermum</tp:taxon-name-part><tp:taxon-name-part taxon-name-part-type="species" reg="hyssopifolium">hyssopifolium</tp:taxon-name-part></tp:taxon-name></italic> L.</p></tp:treatment-sec><tp:treatment-sec sec-type="description" id="SECID0EQTBM"><title>Description.</title><p>Annuals, branched from the base, often forming tumble-weed habit, covered with branched hairs, usually glabrescent at the fruiting stage. Leaves <!--PageBreak -->sessile, filiform to ovoid, green or greyish, sometimes red from both sides. Perianth absent or of 1–3 hyaline segments. Stamens 1–3, anthers 0.2–0.3 mm long. Stylodia 2 with persistent lower part. Fruit ovoid or roundish, 1.5–6.5 mm, glabrous or covered with branched (usually caducous) hairs, adaxially plain or slightly concave, abaxially convex; marginal wing membranous, well-developed or tiny. Fruit apex roundish, triangular or emarginate. Pericarp either adherent to the seed coat or its outer layer forms wart-like or (rarely) wavy detachments; groups of dark-brown cells filled with tannins are often present in the outer pericarp layer. Seed coat of two or more thin layers.</p><p>Fruit anatomy plays the most important role in the diagnostics of the species groups. The following characters can be noted (<xref ref-type="bibr" rid="B103">Sukhorukov 2007b</xref>): (1) thickness of the fruit, (2) thickness of the outer pericarp layer, (3) presence of sclereids in the medial fruit part and their quantity and orientation and (4) outline and size of the fruit wing.</p><p>The exact species number is still unknown, but it is estimated at approximately 80 (<xref ref-type="bibr" rid="B107">Sukhorukov 2014</xref>).</p><p>All species encountered in our area are alpine plants growing at elevations of 2800–5000 m.</p></tp:treatment-sec><ref-list><ref id="B41"><mixed-citation xmlns:xlink="http://www.w3.org/1999/xlink" xlink:type="simple"><person-group><name name-style="western"><surname>Hitchcock</surname><given-names>AS</given-names></name><name name-style="western"><surname>Green</surname><given-names>ML</given-names></name></person-group> (<year>1929</year>) Standard species of Linnaean genera of phanerogamae. In: International Botanical Congress, Cambridge. Nomenclature. Proposals by British botanists. Wyman &amp; Sons, London, 110–199.</mixed-citation></ref><ref id="B103"><mixed-citation xmlns:xlink="http://www.w3.org/1999/xlink" xlink:type="simple"><person-group><name name-style="western"><surname>Sukhorukov</surname><given-names>AP</given-names></name></person-group> (<year>2007b</year>) <article-title>Fruit anatomy and its taxonomic significance in <italic><tp:taxon-name><tp:taxon-name-part taxon-name-part-type="genus">Corispermum</tp:taxon-name-part></tp:taxon-name></italic> (<tp:taxon-name><tp:taxon-name-part taxon-name-part-type="subfamily">Corispermoideae</tp:taxon-name-part></tp:taxon-name>, <tp:taxon-name><tp:taxon-name-part taxon-name-part-type="family">Chenopodiaceae</tp:taxon-name-part></tp:taxon-name>).</article-title><source>Willdenowia</source><volume>37</volume>(<issue>1</issue>): <fpage>63</fpage>–<lpage>87</lpage>. <ext-link xlink:type="simple" ext-link-type="doi" xlink:href="10.3372/wi.37.37103">https://doi.org/10.3372/wi.37.37103</ext-link></mixed-citation></ref><ref id="B107"><mixed-citation xmlns:xlink="http://www.w3.org/1999/xlink" xlink:type="simple"><person-group><name name-style="western"><surname>Sukhorukov</surname><given-names>AP</given-names></name></person-group> (<year>2014</year>) The carpology of the <tp:taxon-name><tp:taxon-name-part taxon-name-part-type="family">Chenopodiaceae</tp:taxon-name-part></tp:taxon-name> with reference to the phylogeny, systematics and diagnostics of its representatives. Grif &amp; Co., Tula. [in Russian with English summary]</mixed-citation></ref></ref-list></tp:taxon-treatment>
