# Supplementary material for: Taxonomic revision of Chenopodiaceae in Himalaya and Tibet
Source: PhytoKeys. 2019 Jan 31;(116):1–141. doi: 10.3897/phytokeys.116.27301 (PMC6367307; doi:10.3897/phytokeys.116.27301)
Supplement: XML Treatment for Corispermum falcatum [file phytokeys.116.27301-treatment53.xml]

<!DOCTYPE tp:taxon-treatment
  PUBLIC "-//TaxonX//DTD Taxonomic Treatment Publishing DTD v0 20100105//EN" "tax-treatment-NSO.dtd">
<tp:taxon-treatment xmlns:tp="http://www.plazi.org/taxpub"><tp:treatment-meta><kwd-group><label>Taxon classification</label><kwd><named-content xmlns:xlink="http://www.w3.org/1999/xlink" content-type="kingdom">Plantae</named-content></kwd><kwd><named-content xmlns:xlink="http://www.w3.org/1999/xlink" content-type="order">Caryophyllales</named-content></kwd><kwd><named-content xmlns:xlink="http://www.w3.org/1999/xlink" content-type="family">Chenopodiacea</named-content></kwd></kwd-group><mixed-citation publication-type="journal"><person-group><name><surname>Sukhorukov</surname><given-names>Alexander P.</given-names></name><name><surname>Liu</surname><given-names>Pei-Liang</given-names></name><name><surname>Kushunina</surname><given-names>Maria</given-names></name></person-group><article-title>Taxonomic revision of <tp:taxon-name><tp:taxon-name-part taxon-name-part-type="family">Chenopodiaceae</tp:taxon-name-part></tp:taxon-name> in Himalaya and Tibet</article-title><source>PhytoKeys</source><day>31</day><month>1</month><year>2019</year><volume>2019</volume><issue>116</issue><fpage>1</fpage><lpage>141</lpage><pub-id pub-id-type="doi">10.3897/phytokeys.116.27301</pub-id></mixed-citation></tp:treatment-meta><tp:nomenclature><label>1.</label><tp:taxon-name>
                <tp:taxon-name-part taxon-name-part-type="genus" reg="Corispermum">Corispermum</tp:taxon-name-part>
                <tp:taxon-name-part taxon-name-part-type="species" reg="falcatum">falcatum</tp:taxon-name-part>
              </tp:taxon-name><tp:taxon-authority>Iljin, Izv. Glavn. Bot. Sada SSSR 28: 644 (1929)</tp:taxon-authority></tp:nomenclature><tp:treatment-sec sec-type="Lectotype" id="SECID0EL6BM"><title>Lectotype</title><p>(Sukhorukov, designated here): [CHINA] Tibet, Gyangtse, Jul-Sep 1904, <italic>H.J. Walton</italic> s.n. (K000898762! isolectotypes E00317867! P04931276! clastotypes G! LE01013342!).</p></tp:treatment-sec><tp:treatment-sec sec-type="notes" id="SECID0ET6BM"><title>Note.</title><p><xref ref-type="bibr" rid="B46">Iljin (1929)</xref> indicates two type specimens (“Kew [K] and Vienna Univ. [WU]”) in the protologue. We did not find the material in WU and thus select a lectotype in herbarium K with additional authentic material in other herbaria.</p></tp:treatment-sec><tp:treatment-sec sec-type="description" id="SECID0E46BM"><title>Description.</title><p>Annual up to 40 cm, slightly pubescent. Leaves lanceolate, oblanceolate or narrowly oblong, often recurved, up to 3.0 × 0.5 cm. Inflorescence elongated, with many flowers. Bracts usually recurved, sickle-shaped, not completely covering the fruit. Fruits 3.5–4.0 × 3.0 mm, glabrous but sometimes with dark-brown cells and scattered warts (Fig. <xref ref-type="fig" rid="F33">33A</xref>); fruit margin emarginate at the top. Wing 0.45–0.60 mm, denticulate or crisp, narrowly triangular in cross-section. Sclereids in the medium fruit part consist of 1–2 cell layers orientated parallel to the fruit axis.</p><fig id="F33" position="float" orientation="portrait"><label>Figure 33.</label><caption><p>SEM micrographs of <italic><tp:taxon-name><tp:taxon-name-part taxon-name-part-type="genus" reg="Corispermum">Corispermum</tp:taxon-name-part></tp:taxon-name></italic> fruits: <bold>A</bold><italic><tp:taxon-name><tp:taxon-name-part taxon-name-part-type="genus" reg="Corispermum">C.</tp:taxon-name-part><tp:taxon-name-part taxon-name-part-type="species" reg="falcatum">falcatum</tp:taxon-name-part></tp:taxon-name></italic><bold>B</bold><italic><tp:taxon-name><tp:taxon-name-part taxon-name-part-type="genus" reg="Corispermum">C.</tp:taxon-name-part><tp:taxon-name-part taxon-name-part-type="species" reg="nanum">nanum</tp:taxon-name-part></tp:taxon-name></italic><bold>C</bold><italic><tp:taxon-name><tp:taxon-name-part taxon-name-part-type="genus" reg="Chenopodium">C.</tp:taxon-name-part><tp:taxon-name-part taxon-name-part-type="species" reg="pamiricum">pamiricum</tp:taxon-name-part></tp:taxon-name></italic><bold>D</bold><tp:taxon-name><tp:taxon-name-part taxon-name-part-type="genus" reg="Chenopodium">C.</tp:taxon-name-part><tp:taxon-name-part taxon-name-part-type="species" reg="dutreuilii">dutreuilii</tp:taxon-name-part><tp:taxon-name-part taxon-name-part-type="infraspecific-rank">var.</tp:taxon-name-part><tp:taxon-name-part taxon-name-part-type="variety" reg="montanum">montanum</tp:taxon-name-part></tp:taxon-name><bold>E</bold><tp:taxon-name><tp:taxon-name-part taxon-name-part-type="genus" reg="Chenopodium">C.</tp:taxon-name-part><tp:taxon-name-part taxon-name-part-type="species" reg="dutreuilii">dutreuilii</tp:taxon-name-part><tp:taxon-name-part taxon-name-part-type="infraspecific-rank">var.</tp:taxon-name-part><tp:taxon-name-part taxon-name-part-type="variety" reg="dutreuilii">dutreuilii</tp:taxon-name-part></tp:taxon-name><bold>F</bold><italic><tp:taxon-name><tp:taxon-name-part taxon-name-part-type="genus" reg="Corispermum">C.</tp:taxon-name-part><tp:taxon-name-part taxon-name-part-type="species" reg="pseudofalcatum">pseudofalcatum</tp:taxon-name-part></tp:taxon-name></italic>. Magnification: 30×.</p></caption><graphic xmlns:xlink="http://www.w3.org/1999/xlink" xlink:href="phytokeys-116-001-g033.jpg" position="float" orientation="portrait" xlink:type="simple" id="oo_260774.jpg"/></fig></tp:treatment-sec><tp:treatment-sec sec-type="habitat" id="SECID0EVDCM"><title>Habitat.</title><p>Screes and sandy riverbeds; 3500–4800 m a.s.l.</p></tp:treatment-sec><tp:treatment-sec sec-type="phenology" id="SECID0E1DCM"><title>Phenology.</title><p>Flowering: July-September; fruiting: August-October.</p></tp:treatment-sec><tp:treatment-sec sec-type="distribution" id="SECID0E6DCM"><title>Distribution.</title><p>See Fig. <xref ref-type="fig" rid="F34">34</xref>.</p><fig id="F34" position="float" orientation="portrait"><label>Figure 34.</label><caption><p>Distribution map of <italic><tp:taxon-name><tp:taxon-name-part taxon-name-part-type="genus" reg="Corispermum">Corispermum</tp:taxon-name-part><tp:taxon-name-part taxon-name-part-type="species" reg="falcatum">falcatum</tp:taxon-name-part></tp:taxon-name></italic> (circles), <italic><tp:taxon-name><tp:taxon-name-part taxon-name-part-type="genus" reg="Corispermum">C.</tp:taxon-name-part><tp:taxon-name-part taxon-name-part-type="species" reg="nanum">nanum</tp:taxon-name-part></tp:taxon-name></italic> (stars), <italic><tp:taxon-name><tp:taxon-name-part taxon-name-part-type="genus" reg="Chenopodium">C.</tp:taxon-name-part><tp:taxon-name-part taxon-name-part-type="species" reg="pamiricum">pamiricum</tp:taxon-name-part></tp:taxon-name></italic> (squares) and <tp:taxon-name><tp:taxon-name-part taxon-name-part-type="genus" reg="Chenopodium">C.</tp:taxon-name-part><tp:taxon-name-part taxon-name-part-type="species" reg="dutreuilii">dutreuilii</tp:taxon-name-part><tp:taxon-name-part taxon-name-part-type="infraspecific-rank">var.</tp:taxon-name-part><tp:taxon-name-part taxon-name-part-type="variety" reg="montanum">montanum</tp:taxon-name-part></tp:taxon-name> (triangles).</p></caption><graphic xmlns:xlink="http://www.w3.org/1999/xlink" xlink:href="phytokeys-116-001-g034.jpg" position="float" orientation="portrait" xlink:type="simple" id="oo_260775.jpg"/></fig></tp:treatment-sec><tp:treatment-sec sec-type="material" id="SECID0EIGCM"><title>Specimens examined.</title><p><bold>CHINA</bold>: <bold>Xizang: Ngari Prefecture</bold>: Gar (Gaer) County, 4250 m a.s.l., 29 Jul 1976, <italic>Qinghai-Tibet Team 76-8613</italic> (PE00540486); Gar (Gaer) County, nr Shiquanhe river, 4250–4300 m a.s.l., 6 Aug 1976, <!--PageBreak --><italic>Qinghai-Tibet Team Vegetation Group 13429</italic> (PE00540478); <bold>Xigazê Prefecture</bold>: Gyangtse, <named-content xmlns:xlink="http://www.w3.org/1999/xlink" content-type="dwc:verbatimCoordinates" xlink:type="simple"><named-content content-type="geo-json" specific-use="{&#34;type&#34;:&#34;Point&#34;,&#34;coordinates&#34;:[88.133333,29.600000]}" id="NCID0E3GCM" xlink:type="simple">28°96'N, 88°8'E</named-content></named-content>, 12 Jul 1953, <italic>P.C. Isoong 5692</italic> (PE00540346); Raka Tsangpo valley, 4760 m a.s.l., <named-content xmlns:xlink="http://www.w3.org/1999/xlink" content-type="dwc:verbatimCoordinates" xlink:type="simple"><named-content content-type="geo-json" specific-use="{&#34;type&#34;:&#34;Point&#34;,&#34;coordinates&#34;:[86.283333,29.500000]}" id="NCID0EGHCM" xlink:type="simple">29°30'N, 86°17'E</named-content></named-content>, 2 Sep 2003, <italic>G. &amp; S. Miehe 03-062-10</italic> (E00190600); <bold>Lhasa City</bold>: Namtso lake, <named-content xmlns:xlink="http://www.w3.org/1999/xlink" content-type="dwc:verbatimCoordinates" xlink:type="simple"><named-content content-type="geo-json" specific-use="{&#34;type&#34;:&#34;Point&#34;,&#34;coordinates&#34;:[91.050000,30.866667]}" id="NCID0ESHCM" xlink:type="simple">30°52'N, 91°03'E</named-content></named-content>, 4720 m a.s.l., 2 Sep 2005, <italic>Nölling &amp; Hanspach NX05-194-02</italic> (herb. Miehe);</p></tp:treatment-sec><tp:treatment-sec sec-type="distribution" id="SECID0EZHCM"><title>General distribution.</title><p>Tibet.</p></tp:treatment-sec><ref-list><ref id="B46"><mixed-citation xmlns:xlink="http://www.w3.org/1999/xlink" xlink:type="simple"><person-group><name name-style="western"><surname>Iljin</surname><given-names>MM</given-names></name></person-group> (<year>1929</year>) <article-title>Novye vidy roda <italic><tp:taxon-name><tp:taxon-name-part taxon-name-part-type="genus">Corispermum</tp:taxon-name-part></tp:taxon-name></italic> L.</article-title><source>Bulletin du Jardin Botanique Principal de l’URSS</source><volume>38</volume>(<issue>5–6</issue>): <fpage>637</fpage>–<lpage>654</lpage>. [New <italic><tp:taxon-name><tp:taxon-name-part taxon-name-part-type="genus">Corispermum</tp:taxon-name-part></tp:taxon-name></italic> species] [In Russian]</mixed-citation></ref></ref-list></tp:taxon-treatment>
