# Supplementary material for: Taxonomic revision of Chenopodiaceae in Himalaya and Tibet
Source: PhytoKeys. 2019 Jan 31;(116):1–141. doi: 10.3897/phytokeys.116.27301 (PMC6367307; doi:10.3897/phytokeys.116.27301)
Supplement: XML Treatment for Corispermum pamiricum [file phytokeys.116.27301-treatment55.xml]

<!DOCTYPE tp:taxon-treatment
  PUBLIC "-//TaxonX//DTD Taxonomic Treatment Publishing DTD v0 20100105//EN" "tax-treatment-NSO.dtd">
<tp:taxon-treatment xmlns:tp="http://www.plazi.org/taxpub"><tp:treatment-meta><kwd-group><label>Taxon classification</label><kwd><named-content xmlns:xlink="http://www.w3.org/1999/xlink" content-type="kingdom">Plantae</named-content></kwd><kwd><named-content xmlns:xlink="http://www.w3.org/1999/xlink" content-type="order">Caryophyllales</named-content></kwd><kwd><named-content xmlns:xlink="http://www.w3.org/1999/xlink" content-type="family">Chenopodiacea</named-content></kwd></kwd-group><mixed-citation publication-type="journal"><person-group><name><surname>Sukhorukov</surname><given-names>Alexander P.</given-names></name><name><surname>Liu</surname><given-names>Pei-Liang</given-names></name><name><surname>Kushunina</surname><given-names>Maria</given-names></name></person-group><article-title>Taxonomic revision of <tp:taxon-name><tp:taxon-name-part taxon-name-part-type="family">Chenopodiaceae</tp:taxon-name-part></tp:taxon-name> in Himalaya and Tibet</article-title><source>PhytoKeys</source><day>31</day><month>1</month><year>2019</year><volume>2019</volume><issue>116</issue><fpage>1</fpage><lpage>141</lpage><pub-id pub-id-type="doi">10.3897/phytokeys.116.27301</pub-id></mixed-citation></tp:treatment-meta><tp:nomenclature><label>3.</label><tp:taxon-name>
                <tp:taxon-name-part taxon-name-part-type="genus" reg="Corispermum">Corispermum</tp:taxon-name-part>
                <tp:taxon-name-part taxon-name-part-type="species" reg="pamiricum">pamiricum</tp:taxon-name-part>
              </tp:taxon-name><tp:taxon-authority>Iljin, Acta Inst. Bot. Acad. Sc. URSS, ser. 1(3): 165 (1937)</tp:taxon-authority></tp:nomenclature><tp:treatment-sec sec-type="Holotype" id="SECID0EFMCM"><title>Holotype.</title><p>[TAJIKISTAN] Buchara prov. [Gorno-Badakhshan Autonomous province], Wachan [Vakhan], in valle fl. Pamir pr. castellum Langar-Gisht, ca. 9500 ft a.s.l., in glareosis riparris [Pamir river valley near Langar-Gisht fortress, 9500 ft a.s.l.], 27 Jul 1901, <italic>Th. Alexeenko 3217</italic> (LE! with a topotype no. <italic>3216</italic>!).</p></tp:treatment-sec><tp:treatment-sec sec-type="description" id="SECID0EPMCM"><title>Description.</title><p>Annual up to 20 cm, usually pubescent. Leaves linear to narrowly oblong, up to 2.0 × 0.5(0.7) cm, with a mucro at the top. Inflorescence short, its branches with 5–15 flowers. Bracts significantly shorter than leaves, ovoid, (almost) completely covering the fruit, sometimes recurved at the fruiting stage. Fruit 2.2–3.0 × 1.7–2.0 mm, 0.40–0.60 mm thick, with entire margin and indistinctly triangular or roundish apex terminating in slightly emarginate beak (Fig. <xref ref-type="fig" rid="F33">33C</xref>), glabrous and mostly smooth (without detachments), sometimes with groups of dark-brown tanniniferous cells. Wing small, <!--PageBreak -->0.15–0.30 mm, broadly triangular in cross-section. Pericarp without detachments. Sclereids in the medium fruit part composed of 1–2 layers located parallel to the fruit axis.</p></tp:treatment-sec><tp:treatment-sec sec-type="habitat" id="SECID0E2MCM"><title>Habitat.</title><p>Sandy places at altitudes of 3400–4000 m a.s.l.</p></tp:treatment-sec><tp:treatment-sec sec-type="phenology" id="SECID0EANCM"><title>Phenology.</title><p>Flowering: July-September; fruiting: August-October.</p></tp:treatment-sec><tp:treatment-sec sec-type="distribution" id="SECID0EFNCM"><title>Distribution.</title><p>See Fig. <xref ref-type="fig" rid="F34">34</xref>.</p></tp:treatment-sec><tp:treatment-sec sec-type="material" id="SECID0EPNCM"><title>Specimens examined.</title><p><bold>CHINA: Xizang: Xigazê Prefecture</bold>: Lhazê (Lazi) County, Kabei vill., 4000 m a.s.l., 27 Aug 1961, <italic>Zhang 2727</italic> (PE00540415);</p><p><bold>INDIA: Jammu &amp; Kashmir</bold>: Ladakh, Indus valley, Sham (W), Basgo to Nye, 3400–3440 m a.s.l., 7 Aug 2006, <italic>L. Klimeš 6709</italic> (PRA).</p></tp:treatment-sec><tp:treatment-sec sec-type="distribution" id="SECID0E6NCM"><title>General distribution.</title><p>Tajikistan (Pamir), N Afghanistan, N India and W China (Xizang).</p></tp:treatment-sec><tp:treatment-sec><!--Section generated to contain objects referenced in tp:taxon-treatment.--><fig id="F33" position="float" orientation="portrait"><label>Figure 33.</label><caption><p>SEM micrographs of <italic><tp:taxon-name><tp:taxon-name-part taxon-name-part-type="genus" reg="Corispermum">Corispermum</tp:taxon-name-part></tp:taxon-name></italic> fruits: <bold>A</bold><italic><tp:taxon-name><tp:taxon-name-part taxon-name-part-type="genus" reg="Corispermum">C.</tp:taxon-name-part><tp:taxon-name-part taxon-name-part-type="species" reg="falcatum">falcatum</tp:taxon-name-part></tp:taxon-name></italic><bold>B</bold><italic><tp:taxon-name><tp:taxon-name-part taxon-name-part-type="genus" reg="Corispermum">C.</tp:taxon-name-part><tp:taxon-name-part taxon-name-part-type="species" reg="nanum">nanum</tp:taxon-name-part></tp:taxon-name></italic><bold>C</bold><italic><tp:taxon-name><tp:taxon-name-part taxon-name-part-type="genus" reg="Chenopodium">C.</tp:taxon-name-part><tp:taxon-name-part taxon-name-part-type="species" reg="pamiricum">pamiricum</tp:taxon-name-part></tp:taxon-name></italic><bold>D</bold><tp:taxon-name><tp:taxon-name-part taxon-name-part-type="genus" reg="Chenopodium">C.</tp:taxon-name-part><tp:taxon-name-part taxon-name-part-type="species" reg="dutreuilii">dutreuilii</tp:taxon-name-part><tp:taxon-name-part taxon-name-part-type="infraspecific-rank">var.</tp:taxon-name-part><tp:taxon-name-part taxon-name-part-type="variety" reg="montanum">montanum</tp:taxon-name-part></tp:taxon-name><bold>E</bold><tp:taxon-name><tp:taxon-name-part taxon-name-part-type="genus" reg="Chenopodium">C.</tp:taxon-name-part><tp:taxon-name-part taxon-name-part-type="species" reg="dutreuilii">dutreuilii</tp:taxon-name-part><tp:taxon-name-part taxon-name-part-type="infraspecific-rank">var.</tp:taxon-name-part><tp:taxon-name-part taxon-name-part-type="variety" reg="dutreuilii">dutreuilii</tp:taxon-name-part></tp:taxon-name><bold>F</bold><italic><tp:taxon-name><tp:taxon-name-part taxon-name-part-type="genus" reg="Corispermum">C.</tp:taxon-name-part><tp:taxon-name-part taxon-name-part-type="species" reg="pseudofalcatum">pseudofalcatum</tp:taxon-name-part></tp:taxon-name></italic>. Magnification: 30×.</p></caption><graphic xmlns:xlink="http://www.w3.org/1999/xlink" xlink:href="phytokeys-116-001-g033.jpg" position="float" orientation="portrait" xlink:type="simple" id="oo_260774.jpg"/></fig><fig id="F34" position="float" orientation="portrait"><label>Figure 34.</label><caption><p>Distribution map of <italic><tp:taxon-name><tp:taxon-name-part taxon-name-part-type="genus" reg="Corispermum">Corispermum</tp:taxon-name-part><tp:taxon-name-part taxon-name-part-type="species" reg="falcatum">falcatum</tp:taxon-name-part></tp:taxon-name></italic> (circles), <italic><tp:taxon-name><tp:taxon-name-part taxon-name-part-type="genus" reg="Corispermum">C.</tp:taxon-name-part><tp:taxon-name-part taxon-name-part-type="species" reg="nanum">nanum</tp:taxon-name-part></tp:taxon-name></italic> (stars), <italic><tp:taxon-name><tp:taxon-name-part taxon-name-part-type="genus" reg="Chenopodium">C.</tp:taxon-name-part><tp:taxon-name-part taxon-name-part-type="species" reg="pamiricum">pamiricum</tp:taxon-name-part></tp:taxon-name></italic> (squares) and <tp:taxon-name><tp:taxon-name-part taxon-name-part-type="genus" reg="Chenopodium">C.</tp:taxon-name-part><tp:taxon-name-part taxon-name-part-type="species" reg="dutreuilii">dutreuilii</tp:taxon-name-part><tp:taxon-name-part taxon-name-part-type="infraspecific-rank">var.</tp:taxon-name-part><tp:taxon-name-part taxon-name-part-type="variety" reg="montanum">montanum</tp:taxon-name-part></tp:taxon-name> (triangles).</p></caption><graphic xmlns:xlink="http://www.w3.org/1999/xlink" xlink:href="phytokeys-116-001-g034.jpg" position="float" orientation="portrait" xlink:type="simple" id="oo_260775.jpg"/></fig></tp:treatment-sec></tp:taxon-treatment>
