# Supplementary material for: Taxonomic revision of Chenopodiaceae in Himalaya and Tibet
Source: PhytoKeys. 2019 Jan 31;(116):1–141. doi: 10.3897/phytokeys.116.27301 (PMC6367307; doi:10.3897/phytokeys.116.27301)
Supplement: XML Treatment for Corispermum dutreuilii [file phytokeys.116.27301-treatment56.xml]

<!DOCTYPE tp:taxon-treatment
  PUBLIC "-//TaxonX//DTD Taxonomic Treatment Publishing DTD v0 20100105//EN" "tax-treatment-NSO.dtd">
<tp:taxon-treatment xmlns:tp="http://www.plazi.org/taxpub"><tp:treatment-meta><kwd-group><label>Taxon classification</label><kwd><named-content xmlns:xlink="http://www.w3.org/1999/xlink" content-type="kingdom">Plantae</named-content></kwd><kwd><named-content xmlns:xlink="http://www.w3.org/1999/xlink" content-type="order">Caryophyllales</named-content></kwd><kwd><named-content xmlns:xlink="http://www.w3.org/1999/xlink" content-type="family">Chenopodiacea</named-content></kwd></kwd-group><mixed-citation publication-type="journal"><person-group><name><surname>Sukhorukov</surname><given-names>Alexander P.</given-names></name><name><surname>Liu</surname><given-names>Pei-Liang</given-names></name><name><surname>Kushunina</surname><given-names>Maria</given-names></name></person-group><article-title>Taxonomic revision of <tp:taxon-name><tp:taxon-name-part taxon-name-part-type="family">Chenopodiaceae</tp:taxon-name-part></tp:taxon-name> in Himalaya and Tibet</article-title><source>PhytoKeys</source><day>31</day><month>1</month><year>2019</year><volume>2019</volume><issue>116</issue><fpage>1</fpage><lpage>141</lpage><pub-id pub-id-type="doi">10.3897/phytokeys.116.27301</pub-id></mixed-citation></tp:treatment-meta><tp:nomenclature><label>4.</label><tp:taxon-name>
                <tp:taxon-name-part taxon-name-part-type="genus" reg="Corispermum">Corispermum</tp:taxon-name-part>
                <tp:taxon-name-part taxon-name-part-type="species" reg="dutreuilii">dutreuilii</tp:taxon-name-part>
              </tp:taxon-name><tp:taxon-authority>Iljin, Acta Inst. Bot. Acad. Sc. URSS, ser. 1(3): 162 (1937)</tp:taxon-authority></tp:nomenclature><tp:treatment-sec sec-type="Lectotype" id="SECID0EIPCM"><title>Lectotype</title><p>(Sukhorukov, designated here): [CHINA, Xinjiang, Kashgar Prefecture] Polour, 2582 m a.s.l., 17 Jul 1892, [<italic>J.L</italic>.] <italic>Dutreuil de Rhins</italic> s.n. (LE01013341!).</p></tp:treatment-sec><tp:treatment-sec sec-type="notes" id="SECID0ESPCM"><title>Note.</title><p>No herbarium is indicated in the protologue (<xref ref-type="bibr" rid="B48">Iljin 1937</xref>). We selected the lectotype using a specimen in LE.</p></tp:treatment-sec><tp:treatment-sec sec-type="description" id="SECID0E3PCM"><title>Description.</title><p>Annual up to 20 cm, glabrescent with ascending branches. Leaves linear to oblong (the lower leaves often spatulate), up to 3.0 × 0.6 cm, often recurved with visible white margins and a mucro at the top. Inflorescence elongated, with many flowers. Bracts leaf-like, lanceolate, significantly exceeding the fruit in length and covering it completely laterally. Fruit 2.8–3.5(4.0) × 2.0–2.5 mm, flat or often folded, acute (triangular) apex with verrucose (warty) surface, without stellate hairs (type variety) or with stellate hairs (var. <italic>montanum</italic>) and clearly visible (0.45–0.70 mm) undulate wing that is narrowly triangular in cross-section. Pericarp detachments up to 100 µm. Sclereids in medium fruit part with 1–2 layers located parallel to the fruit axis, rarely with no sclereids.</p></tp:treatment-sec><tp:treatment-sec sec-type="distribution" id="SECID0EEQCM"><title>Distribution.</title><p><italic><tp:taxon-name><tp:taxon-name-part taxon-name-part-type="genus" reg="Corispermum">Corispermum</tp:taxon-name-part><tp:taxon-name-part taxon-name-part-type="species" reg="dutreuilii">dutreuilii</tp:taxon-name-part></tp:taxon-name></italic> seems to be the most common species of the genus in Ladakh and NW Xizang. Both varieties can grow together, e.g. in Ladakh (collection numbers <italic>3465 &amp; 3470</italic> for the type variety and <italic>6265 &amp; 6266</italic> for var.<italic>montanum</italic> (PRA)).</p></tp:treatment-sec><tp:treatment-sec sec-type="habitat" id="SECID0E2QCM"><title>Habitat.</title><p>Sandy riverbeds, stony deserts; 3500–5000 m a.s.l.</p></tp:treatment-sec><tp:treatment-sec sec-type="phenology" id="SECID0EARCM"><title>Phenology.</title><p>Flowering: July-early September; fruiting: August-September.</p></tp:treatment-sec><tp:treatment-sec sec-type="distribution" id="SECID0EFRCM"><title>General distribution.</title><p>West China (Xizang, Xinjiang, Qinghai), North India, Pakistan, Afghanistan, Tajikistan.</p></tp:treatment-sec><ref-list><ref id="B48"><mixed-citation xmlns:xlink="http://www.w3.org/1999/xlink" xlink:type="simple"><person-group><name name-style="western"><surname>Iljin</surname><given-names>MM</given-names></name></person-group> (<year>1937</year>) Novye solyankovye flory SSSR. Acta Instituti Botanici Academiae Scientiarum USSR, ser. 1 3: 157–166. [New <tp:taxon-name><tp:taxon-name-part taxon-name-part-type="family">Chenopodiaceae</tp:taxon-name-part></tp:taxon-name> for the flora of USSR] [In Russian]</mixed-citation></ref></ref-list></tp:taxon-treatment>
