# Supplementary material for: Taxonomic revision of Chenopodiaceae in Himalaya and Tibet
Source: PhytoKeys. 2019 Jan 31;(116):1–141. doi: 10.3897/phytokeys.116.27301 (PMC6367307; doi:10.3897/phytokeys.116.27301)
Supplement: XML Treatment for Corispermum dutreuilii var. montanum [file phytokeys.116.27301-treatment57.xml]

<!DOCTYPE tp:taxon-treatment
  PUBLIC "-//TaxonX//DTD Taxonomic Treatment Publishing DTD v0 20100105//EN" "tax-treatment-NSO.dtd">
<tp:taxon-treatment xmlns:tp="http://www.plazi.org/taxpub"><tp:treatment-meta><kwd-group><label>Taxon classification</label><kwd><named-content xmlns:xlink="http://www.w3.org/1999/xlink" content-type="kingdom">Plantae</named-content></kwd><kwd><named-content xmlns:xlink="http://www.w3.org/1999/xlink" content-type="order">Caryophyllales</named-content></kwd><kwd><named-content xmlns:xlink="http://www.w3.org/1999/xlink" content-type="family">Chenopodiacea</named-content></kwd></kwd-group><mixed-citation publication-type="journal"><person-group><name><surname>Sukhorukov</surname><given-names>Alexander P.</given-names></name><name><surname>Liu</surname><given-names>Pei-Liang</given-names></name><name><surname>Kushunina</surname><given-names>Maria</given-names></name></person-group><article-title>Taxonomic revision of <tp:taxon-name><tp:taxon-name-part taxon-name-part-type="family">Chenopodiaceae</tp:taxon-name-part></tp:taxon-name> in Himalaya and Tibet</article-title><source>PhytoKeys</source><day>31</day><month>1</month><year>2019</year><volume>2019</volume><issue>116</issue><fpage>1</fpage><lpage>141</lpage><pub-id pub-id-type="doi">10.3897/phytokeys.116.27301</pub-id></mixed-citation></tp:treatment-meta><tp:nomenclature><tp:taxon-name>
                <tp:taxon-name-part taxon-name-part-type="genus" reg="Corispermum">Corispermum</tp:taxon-name-part>
                <tp:taxon-name-part taxon-name-part-type="species" reg="dutreuilii">dutreuilii</tp:taxon-name-part>
                <tp:taxon-name-part taxon-name-part-type="infraspecific-rank">var.</tp:taxon-name-part>
                <tp:taxon-name-part taxon-name-part-type="variety" reg="montanum">montanum</tp:taxon-name-part>
              </tp:taxon-name><tp:taxon-authority>Sukhor., Phytotaxa 172(2): 87 (2014)</tp:taxon-authority></tp:nomenclature><tp:treatment-sec sec-type="notes" id="SECID0E1SCM"><title>Note.</title><p>Fruit warty and additionally covered with stellate hairs (Fig. <xref ref-type="fig" rid="F33">33D</xref>); fruit thickness 0.6–0.8 mm.</p><!--PageBreak --></tp:treatment-sec><tp:treatment-sec sec-type="Holotype" id="SECID0EFTCM"><title>Holotype.</title><p>CHINA, Tibet, [Ngari pref.], <named-content xmlns:xlink="http://www.w3.org/1999/xlink" content-type="dwc:verbatimCoordinates" xlink:type="simple"><named-content content-type="geo-json" specific-use="{&#34;type&#34;:&#34;Point&#34;,&#34;coordinates&#34;:[80.066667,32.516667]}" id="NCID0EOTCM" xlink:type="simple">32°31'N, 80°04'E</named-content></named-content>, Shiquan [Sênggê] river, alt. 3800 m a.s.l., 3 August 1984, <italic>Zhengxi An 1-10092</italic> (XJA!).</p></tp:treatment-sec><tp:treatment-sec sec-type="Taxonomic note" id="SECID0EVTCM"><title>Taxonomic note.</title><p>This variety is close to <italic><tp:taxon-name><tp:taxon-name-part taxon-name-part-type="genus" reg="Corispermum">C.</tp:taxon-name-part><tp:taxon-name-part taxon-name-part-type="species" reg="gelidum">gelidum</tp:taxon-name-part></tp:taxon-name></italic> Iljin with the main difference in the fruit length (compare <xref ref-type="bibr" rid="B102">Sukhorukov 2007a</xref>, <xref ref-type="bibr" rid="B103">2007b</xref>, <xref ref-type="bibr" rid="B113">Sukhorukov et al. 2014</xref>) and both taxa can grow together (PRA!).</p></tp:treatment-sec><tp:treatment-sec sec-type="distribution" id="SECID0ESUCM"><title>Distribution.</title><p>See Fig. <xref ref-type="fig" rid="F34">34</xref>.</p></tp:treatment-sec><tp:treatment-sec sec-type="material" id="SECID0E3UCM"><title>Specimens examined.</title><p><bold>INDIA</bold>: <bold>Jammu &amp; Kashmir</bold>: Ladakh, Rupshu Region, Tso Moriri, Pilung La, 4710–4780 m a.s.l., 20 Aug 1999, <italic>L. Klimeš 588</italic> (PRA); Ladakh, Indus valley, Stot (E) [Stod River valley], Sumdo Gonma to Kiagar La, 4770 m a.s.l., 7 Sep 2003, <italic>L. Klimeš 3460</italic> (PRA); Ladakh, Rupshu Region, Samad Rakchan, Thukje Gompa, 4860–5000 m a.s.l., 7 Sep 2005, <italic>L. Klimeš 6265 &amp; 6266</italic> (PRA); Ladakh, Rupshu Region, Tso Moriri, Lema to Peldo, 4550–4560 m a.s.l., 13 Sep 2005, <italic>L. Klimeš 6306</italic> (PRA).</p></tp:treatment-sec><tp:treatment-sec><!--Section generated to contain objects referenced in tp:taxon-treatment.--><fig id="F33" position="float" orientation="portrait"><label>Figure 33.</label><caption><p>SEM micrographs of <italic><tp:taxon-name><tp:taxon-name-part taxon-name-part-type="genus" reg="Corispermum">Corispermum</tp:taxon-name-part></tp:taxon-name></italic> fruits: <bold>A</bold><italic><tp:taxon-name><tp:taxon-name-part taxon-name-part-type="genus" reg="Corispermum">C.</tp:taxon-name-part><tp:taxon-name-part taxon-name-part-type="species" reg="falcatum">falcatum</tp:taxon-name-part></tp:taxon-name></italic><bold>B</bold><italic><tp:taxon-name><tp:taxon-name-part taxon-name-part-type="genus" reg="Corispermum">C.</tp:taxon-name-part><tp:taxon-name-part taxon-name-part-type="species" reg="nanum">nanum</tp:taxon-name-part></tp:taxon-name></italic><bold>C</bold><italic><tp:taxon-name><tp:taxon-name-part taxon-name-part-type="genus" reg="Chenopodium">C.</tp:taxon-name-part><tp:taxon-name-part taxon-name-part-type="species" reg="pamiricum">pamiricum</tp:taxon-name-part></tp:taxon-name></italic><bold>D</bold><tp:taxon-name><tp:taxon-name-part taxon-name-part-type="genus" reg="Chenopodium">C.</tp:taxon-name-part><tp:taxon-name-part taxon-name-part-type="species" reg="dutreuilii">dutreuilii</tp:taxon-name-part><tp:taxon-name-part taxon-name-part-type="infraspecific-rank">var.</tp:taxon-name-part><tp:taxon-name-part taxon-name-part-type="variety" reg="montanum">montanum</tp:taxon-name-part></tp:taxon-name><bold>E</bold><tp:taxon-name><tp:taxon-name-part taxon-name-part-type="genus" reg="Chenopodium">C.</tp:taxon-name-part><tp:taxon-name-part taxon-name-part-type="species" reg="dutreuilii">dutreuilii</tp:taxon-name-part><tp:taxon-name-part taxon-name-part-type="infraspecific-rank">var.</tp:taxon-name-part><tp:taxon-name-part taxon-name-part-type="variety" reg="dutreuilii">dutreuilii</tp:taxon-name-part></tp:taxon-name><bold>F</bold><italic><tp:taxon-name><tp:taxon-name-part taxon-name-part-type="genus" reg="Corispermum">C.</tp:taxon-name-part><tp:taxon-name-part taxon-name-part-type="species" reg="pseudofalcatum">pseudofalcatum</tp:taxon-name-part></tp:taxon-name></italic>. Magnification: 30×.</p></caption><graphic xmlns:xlink="http://www.w3.org/1999/xlink" xlink:href="phytokeys-116-001-g033.jpg" position="float" orientation="portrait" xlink:type="simple" id="oo_260774.jpg"/></fig><fig id="F34" position="float" orientation="portrait"><label>Figure 34.</label><caption><p>Distribution map of <italic><tp:taxon-name><tp:taxon-name-part taxon-name-part-type="genus" reg="Corispermum">Corispermum</tp:taxon-name-part><tp:taxon-name-part taxon-name-part-type="species" reg="falcatum">falcatum</tp:taxon-name-part></tp:taxon-name></italic> (circles), <italic><tp:taxon-name><tp:taxon-name-part taxon-name-part-type="genus" reg="Corispermum">C.</tp:taxon-name-part><tp:taxon-name-part taxon-name-part-type="species" reg="nanum">nanum</tp:taxon-name-part></tp:taxon-name></italic> (stars), <italic><tp:taxon-name><tp:taxon-name-part taxon-name-part-type="genus" reg="Chenopodium">C.</tp:taxon-name-part><tp:taxon-name-part taxon-name-part-type="species" reg="pamiricum">pamiricum</tp:taxon-name-part></tp:taxon-name></italic> (squares) and <tp:taxon-name><tp:taxon-name-part taxon-name-part-type="genus" reg="Chenopodium">C.</tp:taxon-name-part><tp:taxon-name-part taxon-name-part-type="species" reg="dutreuilii">dutreuilii</tp:taxon-name-part><tp:taxon-name-part taxon-name-part-type="infraspecific-rank">var.</tp:taxon-name-part><tp:taxon-name-part taxon-name-part-type="variety" reg="montanum">montanum</tp:taxon-name-part></tp:taxon-name> (triangles).</p></caption><graphic xmlns:xlink="http://www.w3.org/1999/xlink" xlink:href="phytokeys-116-001-g034.jpg" position="float" orientation="portrait" xlink:type="simple" id="oo_260775.jpg"/></fig></tp:treatment-sec><ref-list><ref id="B102"><mixed-citation xmlns:xlink="http://www.w3.org/1999/xlink" xlink:type="simple"><person-group><name name-style="western"><surname>Sukhorukov</surname><given-names>AP</given-names></name></person-group> (<year>2007a</year>) <article-title>Einige neue und wenig bekannte Taxa aus der Familie <tp:taxon-name><tp:taxon-name-part taxon-name-part-type="family">Chenopodiaceae</tp:taxon-name-part></tp:taxon-name> in Europa und im östlichen Mittelmeergebiet.</article-title><source>Feddes Repertorium</source><volume>118</volume>(<issue>3–4</issue>): <fpage>73</fpage>–<lpage>83</lpage>. <ext-link xlink:type="simple" ext-link-type="doi" xlink:href="10.1002/fedr.200711128">https://doi.org/10.1002/fedr.200711128</ext-link></mixed-citation></ref><ref id="B103"><mixed-citation xmlns:xlink="http://www.w3.org/1999/xlink" xlink:type="simple"><person-group><name name-style="western"><surname>Sukhorukov</surname><given-names>AP</given-names></name></person-group> (<year>2007b</year>) <article-title>Fruit anatomy and its taxonomic significance in <italic><tp:taxon-name><tp:taxon-name-part taxon-name-part-type="genus">Corispermum</tp:taxon-name-part></tp:taxon-name></italic> (<tp:taxon-name><tp:taxon-name-part taxon-name-part-type="subfamily">Corispermoideae</tp:taxon-name-part></tp:taxon-name>, <tp:taxon-name><tp:taxon-name-part taxon-name-part-type="family">Chenopodiaceae</tp:taxon-name-part></tp:taxon-name>).</article-title><source>Willdenowia</source><volume>37</volume>(<issue>1</issue>): <fpage>63</fpage>–<lpage>87</lpage>. <ext-link xlink:type="simple" ext-link-type="doi" xlink:href="10.3372/wi.37.37103">https://doi.org/10.3372/wi.37.37103</ext-link></mixed-citation></ref><ref id="B113"><mixed-citation xmlns:xlink="http://www.w3.org/1999/xlink" xlink:type="simple"><person-group><name name-style="western"><surname>Sukhorukov</surname><given-names>AP</given-names></name><name name-style="western"><surname>Zhang</surname><given-names>M</given-names></name><name name-style="western"><surname>Nilova</surname><given-names>MV</given-names></name></person-group> (<year>2014</year>) The carpology and taxonomy of some Chinese <italic><tp:taxon-name><tp:taxon-name-part taxon-name-part-type="genus">Corispermum</tp:taxon-name-part></tp:taxon-name></italic>. Phytotaxa 172(2): 81–93. <ext-link xlink:type="simple" ext-link-type="doi" xlink:href="10.11646/phytotaxa.172.2.3">https://doi.org/10.11646/phytotaxa.172.2.3</ext-link></mixed-citation></ref></ref-list></tp:taxon-treatment>
