# Supplementary material for: Taxonomic revision of Chenopodiaceae in Himalaya and Tibet
Source: PhytoKeys. 2019 Jan 31;(116):1–141. doi: 10.3897/phytokeys.116.27301 (PMC6367307; doi:10.3897/phytokeys.116.27301)
Supplement: XML Treatment for Corispermum pseudofalcatum [file phytokeys.116.27301-treatment59.xml]

<!DOCTYPE tp:taxon-treatment
  PUBLIC "-//TaxonX//DTD Taxonomic Treatment Publishing DTD v0 20100105//EN" "tax-treatment-NSO.dtd">
<tp:taxon-treatment xmlns:tp="http://www.plazi.org/taxpub"><tp:treatment-meta><kwd-group><label>Taxon classification</label><kwd><named-content xmlns:xlink="http://www.w3.org/1999/xlink" content-type="kingdom">Plantae</named-content></kwd><kwd><named-content xmlns:xlink="http://www.w3.org/1999/xlink" content-type="order">Caryophyllales</named-content></kwd><kwd><named-content xmlns:xlink="http://www.w3.org/1999/xlink" content-type="family">Chenopodiacea</named-content></kwd></kwd-group><mixed-citation publication-type="journal"><person-group><name><surname>Sukhorukov</surname><given-names>Alexander P.</given-names></name><name><surname>Liu</surname><given-names>Pei-Liang</given-names></name><name><surname>Kushunina</surname><given-names>Maria</given-names></name></person-group><article-title>Taxonomic revision of <tp:taxon-name><tp:taxon-name-part taxon-name-part-type="family">Chenopodiaceae</tp:taxon-name-part></tp:taxon-name> in Himalaya and Tibet</article-title><source>PhytoKeys</source><day>31</day><month>1</month><year>2019</year><volume>2019</volume><issue>116</issue><fpage>1</fpage><lpage>141</lpage><pub-id pub-id-type="doi">10.3897/phytokeys.116.27301</pub-id></mixed-citation></tp:treatment-meta><tp:nomenclature><label>5.</label><tp:taxon-name>
                <tp:taxon-name-part taxon-name-part-type="genus" reg="Corispermum">Corispermum</tp:taxon-name-part>
                <tp:taxon-name-part taxon-name-part-type="species" reg="pseudofalcatum">pseudofalcatum</tp:taxon-name-part>
              </tp:taxon-name><tp:taxon-authority>Tsien &amp; C.G.Ma in Kung &amp; al., Acta Phytotax. Sin. 16(1): 119 (1978)</tp:taxon-authority></tp:nomenclature><tp:treatment-sec sec-type="Holotype" id="SECID0E64CM"><title>Holotype.</title><p>CHINA, Xizang, vicinity of Xigazê (Rikaze), farmland edge, 3800 m a.s.l., [without exact date] 1960, <italic>Fu Guo-Xun 789</italic> (PE00934050!).</p></tp:treatment-sec><tp:treatment-sec sec-type="description" id="SECID0EH5CM"><title>Description.</title><p>Annual to 20 cm, branched at base, (almost) glabrous. Leaves lanceolate, oblanceolate or oblong, 10.0–30.0 × 3.0–5.0 mm, continuously turning into imbricate bracts. Inflorescence elongated. Bracts lanceolate, appressed to the stem or obliquely orientated, not or slightly recurved, completely covering the fruit. Fruit 4.5–5.5 mm long, glabrous but with scattered warts and tanniniferous pigments, apically emarginate (Fig. <xref ref-type="fig" rid="F33">33F</xref>), thick (0.7–1.0 mm). Wing clearly visible (0.70)0.90–1.40 mm, denticulate, narrowly triangular in cross-section. Pericarp detachments not detected. Sclereids in medium fruit part with 1–2 inner layers (orientated parallel to the fruit axis).</p></tp:treatment-sec><tp:treatment-sec sec-type="habitat" id="SECID0ER5CM"><title>Habitat.</title><p>Screes and sandy riverbeds; 3000–4200 m a.s.l.</p></tp:treatment-sec><tp:treatment-sec sec-type="phenology" id="SECID0EW5CM"><title>Phenology.</title><p>Flowering: July-September; fruiting: August-October.</p></tp:treatment-sec><tp:treatment-sec sec-type="distribution" id="SECID0E25CM"><title>Distribution.</title><p>This species is known only from the type locality (Fig. <xref ref-type="fig" rid="F35">35</xref>). Both morphological and carpological characters as well as its record in South Tibet indicate its affinity to <italic><tp:taxon-name><tp:taxon-name-part taxon-name-part-type="genus" reg="Corispermum">C.</tp:taxon-name-part><tp:taxon-name-part taxon-name-part-type="species" reg="lhasaense">lhasaense</tp:taxon-name-part></tp:taxon-name></italic>.</p></tp:treatment-sec><tp:treatment-sec><!--Section generated to contain objects referenced in tp:taxon-treatment.--><fig id="F33" position="float" orientation="portrait"><label>Figure 33.</label><caption><p>SEM micrographs of <italic><tp:taxon-name><tp:taxon-name-part taxon-name-part-type="genus" reg="Corispermum">Corispermum</tp:taxon-name-part></tp:taxon-name></italic> fruits: <bold>A</bold><italic><tp:taxon-name><tp:taxon-name-part taxon-name-part-type="genus" reg="Corispermum">C.</tp:taxon-name-part><tp:taxon-name-part taxon-name-part-type="species" reg="falcatum">falcatum</tp:taxon-name-part></tp:taxon-name></italic><bold>B</bold><italic><tp:taxon-name><tp:taxon-name-part taxon-name-part-type="genus" reg="Corispermum">C.</tp:taxon-name-part><tp:taxon-name-part taxon-name-part-type="species" reg="nanum">nanum</tp:taxon-name-part></tp:taxon-name></italic><bold>C</bold><italic><tp:taxon-name><tp:taxon-name-part taxon-name-part-type="genus" reg="Chenopodium">C.</tp:taxon-name-part><tp:taxon-name-part taxon-name-part-type="species" reg="pamiricum">pamiricum</tp:taxon-name-part></tp:taxon-name></italic><bold>D</bold><tp:taxon-name><tp:taxon-name-part taxon-name-part-type="genus" reg="Chenopodium">C.</tp:taxon-name-part><tp:taxon-name-part taxon-name-part-type="species" reg="dutreuilii">dutreuilii</tp:taxon-name-part><tp:taxon-name-part taxon-name-part-type="infraspecific-rank">var.</tp:taxon-name-part><tp:taxon-name-part taxon-name-part-type="variety" reg="montanum">montanum</tp:taxon-name-part></tp:taxon-name><bold>E</bold><tp:taxon-name><tp:taxon-name-part taxon-name-part-type="genus" reg="Chenopodium">C.</tp:taxon-name-part><tp:taxon-name-part taxon-name-part-type="species" reg="dutreuilii">dutreuilii</tp:taxon-name-part><tp:taxon-name-part taxon-name-part-type="infraspecific-rank">var.</tp:taxon-name-part><tp:taxon-name-part taxon-name-part-type="variety" reg="dutreuilii">dutreuilii</tp:taxon-name-part></tp:taxon-name><bold>F</bold><italic><tp:taxon-name><tp:taxon-name-part taxon-name-part-type="genus" reg="Corispermum">C.</tp:taxon-name-part><tp:taxon-name-part taxon-name-part-type="species" reg="pseudofalcatum">pseudofalcatum</tp:taxon-name-part></tp:taxon-name></italic>. Magnification: 30×.</p></caption><graphic xmlns:xlink="http://www.w3.org/1999/xlink" xlink:href="phytokeys-116-001-g033.jpg" position="float" orientation="portrait" xlink:type="simple" id="oo_260774.jpg"/></fig><fig id="F35" position="float" orientation="portrait"><label>Figure 35.</label><caption><p>Distribution map of <tp:taxon-name><tp:taxon-name-part taxon-name-part-type="genus" reg="Corispermum">Corispermum</tp:taxon-name-part><tp:taxon-name-part taxon-name-part-type="species" reg="dutreuilii">dutreuilii</tp:taxon-name-part><tp:taxon-name-part taxon-name-part-type="infraspecific-rank">var.</tp:taxon-name-part><tp:taxon-name-part taxon-name-part-type="variety" reg="dutreuilii">dutreuilii</tp:taxon-name-part></tp:taxon-name> (circles), <italic><tp:taxon-name><tp:taxon-name-part taxon-name-part-type="genus" reg="Corispermum">C.</tp:taxon-name-part><tp:taxon-name-part taxon-name-part-type="species" reg="pseudofalcatum">pseudofalcatum</tp:taxon-name-part></tp:taxon-name></italic> (star) and <italic><tp:taxon-name><tp:taxon-name-part taxon-name-part-type="genus" reg="Corispermum">C.</tp:taxon-name-part><tp:taxon-name-part taxon-name-part-type="species" reg="lhasaense">lhasaense</tp:taxon-name-part></tp:taxon-name></italic> (triangle).</p></caption><graphic xmlns:xlink="http://www.w3.org/1999/xlink" xlink:href="phytokeys-116-001-g035.jpg" position="float" orientation="portrait" xlink:type="simple" id="oo_260776.jpg"/></fig></tp:treatment-sec></tp:taxon-treatment>
