# Supplementary material for: Taxonomic revision of Chenopodiaceae in Himalaya and Tibet
Source: PhytoKeys. 2019 Jan 31;(116):1–141. doi: 10.3897/phytokeys.116.27301 (PMC6367307; doi:10.3897/phytokeys.116.27301)
Supplement: XML Treatment for Corispermum lhasaense [file phytokeys.116.27301-treatment60.xml]

<!DOCTYPE tp:taxon-treatment
  PUBLIC "-//TaxonX//DTD Taxonomic Treatment Publishing DTD v0 20100105//EN" "tax-treatment-NSO.dtd">
<tp:taxon-treatment xmlns:tp="http://www.plazi.org/taxpub"><tp:treatment-meta><kwd-group><label>Taxon classification</label><kwd><named-content xmlns:xlink="http://www.w3.org/1999/xlink" content-type="kingdom">Plantae</named-content></kwd><kwd><named-content xmlns:xlink="http://www.w3.org/1999/xlink" content-type="order">Caryophyllales</named-content></kwd><kwd><named-content xmlns:xlink="http://www.w3.org/1999/xlink" content-type="family">Chenopodiacea</named-content></kwd></kwd-group><mixed-citation publication-type="journal"><person-group><name><surname>Sukhorukov</surname><given-names>Alexander P.</given-names></name><name><surname>Liu</surname><given-names>Pei-Liang</given-names></name><name><surname>Kushunina</surname><given-names>Maria</given-names></name></person-group><article-title>Taxonomic revision of <tp:taxon-name><tp:taxon-name-part taxon-name-part-type="family">Chenopodiaceae</tp:taxon-name-part></tp:taxon-name> in Himalaya and Tibet</article-title><source>PhytoKeys</source><day>31</day><month>1</month><year>2019</year><volume>2019</volume><issue>116</issue><fpage>1</fpage><lpage>141</lpage><pub-id pub-id-type="doi">10.3897/phytokeys.116.27301</pub-id></mixed-citation></tp:treatment-meta><tp:nomenclature><label>6.</label><tp:taxon-name>
                <tp:taxon-name-part taxon-name-part-type="genus" reg="Corispermum">Corispermum</tp:taxon-name-part>
                <tp:taxon-name-part taxon-name-part-type="species" reg="lhasaense">lhasaense</tp:taxon-name-part>
              </tp:taxon-name><tp:taxon-authority>Tsien &amp; C.G.Ma in Kung &amp; al., Acta Phytotax. Sin. 16(1): 119 (1978)</tp:taxon-authority></tp:nomenclature><tp:treatment-sec sec-type="Lectotype" id="SECID0EUADM"><title>Lectotype</title><p>(Sukhorukov, designated here): CHINA, Xizang, Lhasa, the Sera Monastery, Liushahe river, in riverway of screes and grits, 3760 m a.s.l., 10 Sep 1960, <italic>Fu Guo-Xun 658</italic> (PE00024043! isolectotypes LE01013344! PE00540403! PE00540404!).</p><!--PageBreak --></tp:treatment-sec><tp:treatment-sec sec-type="description" id="SECID0E4ADM"><title>Description.</title><p>Annual up to 20 cm, glabrescent. Leaves lanceolate, up to 3.0 × 0.3 cm long. Inflorescence dense, 3–5 cm long. Inflorescence elongated. Bracts oblong to ovoid, moderately recurved or sometimes appressed to the stem, completely cov<!--PageBreak -->ering the fruit. Fruit 3.8–4.7 × 3.0–3.5 mm, glabrous (sometimes with dark-brown tanniniferous cells), thick (0.75–0.85 mm) with well-developed wing 0.65–0.90 mm (especially large near the fruit apex; Fig. <xref ref-type="fig" rid="F36">36A</xref>). Wing irregularly toothed, emarginate, triangular in cross-section. Pericarp without detachments from the seed coat. Sclereids in the medium fruit part consist of 1–3 cell layers orientated parallel to the fruit axis.</p><fig id="F36" position="float" orientation="portrait"><label>Figure 36.</label><caption><p>SEM micrographs of <italic><tp:taxon-name><tp:taxon-name-part taxon-name-part-type="genus" reg="Corispermum">Corispermum</tp:taxon-name-part></tp:taxon-name></italic> fruits: <bold>A</bold><italic><tp:taxon-name><tp:taxon-name-part taxon-name-part-type="genus" reg="Corispermum">C.</tp:taxon-name-part><tp:taxon-name-part taxon-name-part-type="species" reg="lhasaense">lhasaense</tp:taxon-name-part></tp:taxon-name></italic><bold>B</bold><italic><tp:taxon-name><tp:taxon-name-part taxon-name-part-type="genus" reg="Corispermum">C.</tp:taxon-name-part><tp:taxon-name-part taxon-name-part-type="species" reg="lepidocarpum">lepidocarpum</tp:taxon-name-part></tp:taxon-name></italic><bold>C</bold><italic><tp:taxon-name><tp:taxon-name-part taxon-name-part-type="genus" reg="Corispermum">C.</tp:taxon-name-part><tp:taxon-name-part taxon-name-part-type="species" reg="gelidum">gelidum</tp:taxon-name-part></tp:taxon-name></italic><bold>D</bold><italic><tp:taxon-name><tp:taxon-name-part taxon-name-part-type="genus" reg="Chenopodium">C.</tp:taxon-name-part><tp:taxon-name-part taxon-name-part-type="species" reg="tibeticum">tibeticum</tp:taxon-name-part></tp:taxon-name></italic>. Magnification: 30×.</p></caption><graphic xmlns:xlink="http://www.w3.org/1999/xlink" xlink:href="phytokeys-116-001-g036.jpg" position="float" orientation="portrait" xlink:type="simple" id="oo_260777.jpg"/></fig></tp:treatment-sec><tp:treatment-sec sec-type="habitat" id="SECID0ERDDM"><title>Habitat.</title><p>Screes and sandy riverbeds, 3000–4000 m a.s.l.</p></tp:treatment-sec><tp:treatment-sec sec-type="phenology" id="SECID0EWDDM"><title>Phenology.</title><p>Flowering: July-September; fruiting: August-October.</p></tp:treatment-sec><tp:treatment-sec sec-type="distribution" id="SECID0E2DDM"><title>Distribution.</title><p>See Fig. <xref ref-type="fig" rid="F35">35</xref>.</p></tp:treatment-sec><tp:treatment-sec sec-type="material" id="SECID0EFEDM"><title>Specimens examined.</title><p><bold>CHINA: Xizang: Xigazê Prefecture</bold>: Gyangtse, Jul/Sep 1904, <italic>H.J. Walton</italic> s.n. (BM).</p></tp:treatment-sec><tp:treatment-sec sec-type="distribution" id="SECID0EPEDM"><title>General distribution.</title><p>Endemic to South Tibet.</p></tp:treatment-sec><tp:treatment-sec><!--Section generated to contain objects referenced in tp:taxon-treatment.--><fig id="F35" position="float" orientation="portrait"><label>Figure 35.</label><caption><p>Distribution map of <tp:taxon-name><tp:taxon-name-part taxon-name-part-type="genus" reg="Corispermum">Corispermum</tp:taxon-name-part><tp:taxon-name-part taxon-name-part-type="species" reg="dutreuilii">dutreuilii</tp:taxon-name-part><tp:taxon-name-part taxon-name-part-type="infraspecific-rank">var.</tp:taxon-name-part><tp:taxon-name-part taxon-name-part-type="variety" reg="dutreuilii">dutreuilii</tp:taxon-name-part></tp:taxon-name> (circles), <italic><tp:taxon-name><tp:taxon-name-part taxon-name-part-type="genus" reg="Corispermum">C.</tp:taxon-name-part><tp:taxon-name-part taxon-name-part-type="species" reg="pseudofalcatum">pseudofalcatum</tp:taxon-name-part></tp:taxon-name></italic> (star) and <italic><tp:taxon-name><tp:taxon-name-part taxon-name-part-type="genus" reg="Corispermum">C.</tp:taxon-name-part><tp:taxon-name-part taxon-name-part-type="species" reg="lhasaense">lhasaense</tp:taxon-name-part></tp:taxon-name></italic> (triangle).</p></caption><graphic xmlns:xlink="http://www.w3.org/1999/xlink" xlink:href="phytokeys-116-001-g035.jpg" position="float" orientation="portrait" xlink:type="simple" id="oo_260776.jpg"/></fig></tp:treatment-sec></tp:taxon-treatment>
