# Supplementary material for: Taxonomic revision of Chenopodiaceae in Himalaya and Tibet
Source: PhytoKeys. 2019 Jan 31;(116):1–141. doi: 10.3897/phytokeys.116.27301 (PMC6367307; doi:10.3897/phytokeys.116.27301)
Supplement: XML Treatment for Corispermum lepidocarpum [file phytokeys.116.27301-treatment61.xml]

<!DOCTYPE tp:taxon-treatment
  PUBLIC "-//TaxonX//DTD Taxonomic Treatment Publishing DTD v0 20100105//EN" "tax-treatment-NSO.dtd">
<tp:taxon-treatment xmlns:tp="http://www.plazi.org/taxpub"><tp:treatment-meta><kwd-group><label>Taxon classification</label><kwd><named-content xmlns:xlink="http://www.w3.org/1999/xlink" content-type="kingdom">Plantae</named-content></kwd><kwd><named-content xmlns:xlink="http://www.w3.org/1999/xlink" content-type="order">Caryophyllales</named-content></kwd><kwd><named-content xmlns:xlink="http://www.w3.org/1999/xlink" content-type="family">Chenopodiacea</named-content></kwd></kwd-group><mixed-citation publication-type="journal"><person-group><name><surname>Sukhorukov</surname><given-names>Alexander P.</given-names></name><name><surname>Liu</surname><given-names>Pei-Liang</given-names></name><name><surname>Kushunina</surname><given-names>Maria</given-names></name></person-group><article-title>Taxonomic revision of <tp:taxon-name><tp:taxon-name-part taxon-name-part-type="family">Chenopodiaceae</tp:taxon-name-part></tp:taxon-name> in Himalaya and Tibet</article-title><source>PhytoKeys</source><day>31</day><month>1</month><year>2019</year><volume>2019</volume><issue>116</issue><fpage>1</fpage><lpage>141</lpage><pub-id pub-id-type="doi">10.3897/phytokeys.116.27301</pub-id></mixed-citation></tp:treatment-meta><tp:nomenclature><label>7.</label><tp:taxon-name>
                <tp:taxon-name-part taxon-name-part-type="genus" reg="Corispermum">Corispermum</tp:taxon-name-part>
                <tp:taxon-name-part taxon-name-part-type="species" reg="lepidocarpum">lepidocarpum</tp:taxon-name-part>
              </tp:taxon-name><tp:taxon-authority>Grubov, Not. Syst. Herb. Inst. Bot. Ac. Sci. URSS 21: 125 (1961)</tp:taxon-authority></tp:nomenclature><tp:treatment-sec sec-type="Holotype" id="SECID0EYFDM"><title>Holotype.</title><p>[CHINA, Xizang] SE Tibet, Temo, Tsangpo valley, 9500 ft a.s.l., 6 Sep 1938, <italic>F. Ludlow</italic>, <italic>G. Sherriff &amp; G. Taylor 6227</italic> (BM000950579! isotype E00317866! clastotypes G! LE!).</p></tp:treatment-sec><tp:treatment-sec sec-type="description" id="SECID0ECGDM"><title>Description.</title><p>Annual up to 20 cm, branched at the base, almost glabrous or glabrescent. Leaves lanceolate or linear, 2.0–4.0 × 0.2–0.4 cm, transforming into imbricate bracts. Inflorescence usually elongated. Bracts lanceolate or linear, often recurved, not completely covering the fruit laterally. Fruits 4.0–5.0 × 3.2–3.5 mm with stellate hairs, pericarp surface often with groups of dark-brown (visually almost black) tanniniferous cells; fruit apex deeply emarginate with two lateral crown-like outgrowths (Fig. <xref ref-type="fig" rid="F36">36B</xref>). Wing clearly visible (0.85–1.10 mm), irregularly toothed, narrowly triangular in cross-section. Pericarp detachments not detected. Sclereids in medium fruit part with 1–2 outer layers located perpendicular to the fruit axis and 1–3 inner layers (orientated parallel to the fruit axis).</p></tp:treatment-sec><tp:treatment-sec sec-type="habitat" id="SECID0EMGDM"><title>Habitat.</title><p>Screes and sandy riverbeds; 3000–4000 m a.s.l.</p></tp:treatment-sec><tp:treatment-sec sec-type="phenology" id="SECID0ERGDM"><title>Phenology.</title><p>Flowering: July-September; fruiting: August-October.</p></tp:treatment-sec><tp:treatment-sec sec-type="distribution" id="SECID0EWGDM"><title>Distribution.</title><p>See Fig. <xref ref-type="fig" rid="F37">37</xref>.</p><fig id="F37" position="float" orientation="portrait"><label>Figure 37.</label><caption><p>Distribution map of <italic><tp:taxon-name><tp:taxon-name-part taxon-name-part-type="genus" reg="Corispermum">Corispermum</tp:taxon-name-part><tp:taxon-name-part taxon-name-part-type="species" reg="lepidocarpum">lepidocarpum</tp:taxon-name-part></tp:taxon-name></italic> (circles), <italic><tp:taxon-name><tp:taxon-name-part taxon-name-part-type="genus" reg="Corispermum">C.</tp:taxon-name-part><tp:taxon-name-part taxon-name-part-type="species" reg="gelidum">gelidum</tp:taxon-name-part></tp:taxon-name></italic> (stars) and <italic><tp:taxon-name><tp:taxon-name-part taxon-name-part-type="genus" reg="Chenopodium">C.</tp:taxon-name-part><tp:taxon-name-part taxon-name-part-type="species" reg="tibeticum">tibeticum</tp:taxon-name-part></tp:taxon-name></italic> (triangles).</p></caption><graphic xmlns:xlink="http://www.w3.org/1999/xlink" xlink:href="phytokeys-116-001-g037.jpg" position="float" orientation="portrait" xlink:type="simple" id="oo_260778.jpg"/></fig></tp:treatment-sec><tp:treatment-sec sec-type="material" id="SECID0EOIDM"><title>Specimens examined.</title><p><bold>CHINA: Xizang: Shannan Prefecture</bold>: Gyaca (Jiacha) County, 3200 m a.s.l., 25 Aug 1972, <italic>Tibet Chinese Herbal Medicine Survey Team 4393</italic> (PE00540398); Gonggar (Gongga) County, Jêdêxoi (Jiedexiu) town, 31 Aug 1975, <italic>anonym 75-1532</italic> (PE01869900, PE01869902); Way from Gyaca (Jiacha) County to Mainling (Milin) County, 3300 m a.s.l., 18 Sep 1975, <italic>Qinghai-Tibet Team 7953</italic> (PE00540394); <bold>Nyingchi Prefecture</bold>: Mainling (Milin) County, nr [Pai Town] Xuega, 3200 m a.s.l., 30 Aug 1960, <italic>Xia &amp; Zhu 394</italic> (PE00540399); Nang (Lang) County, 3050 m a.s.l., 17 Aug 1972, <italic>Tibet Chinese Herbal Medicine Survey Team 4413</italic> (PE00540396); Mainling (Milin) County, nr Jiage, 23 Sep 1974, <italic>Qinghai-Tibet Team Vegetation Group 3368</italic> (PE00540395); Mainling (Milin) County, Pai distr. (Town), Mt. Doxong (Duoxiong), 2980 m a.s.l., 11 Aug 1975, <italic>Qinghai-Tibet Team Additional Group 751308</italic> (PE00540400, PE00540401).</p></tp:treatment-sec><tp:treatment-sec sec-type="distribution" id="SECID0EGJDM"><title>General distribution.</title><p>Endemic to South Tibet.</p><!--PageBreak --></tp:treatment-sec><tp:treatment-sec><!--Section generated to contain objects referenced in tp:taxon-treatment.--><fig id="F36" position="float" orientation="portrait"><label>Figure 36.</label><caption><p>SEM micrographs of <italic><tp:taxon-name><tp:taxon-name-part taxon-name-part-type="genus" reg="Corispermum">Corispermum</tp:taxon-name-part></tp:taxon-name></italic> fruits: <bold>A</bold><italic><tp:taxon-name><tp:taxon-name-part taxon-name-part-type="genus" reg="Corispermum">C.</tp:taxon-name-part><tp:taxon-name-part taxon-name-part-type="species" reg="lhasaense">lhasaense</tp:taxon-name-part></tp:taxon-name></italic><bold>B</bold><italic><tp:taxon-name><tp:taxon-name-part taxon-name-part-type="genus" reg="Corispermum">C.</tp:taxon-name-part><tp:taxon-name-part taxon-name-part-type="species" reg="lepidocarpum">lepidocarpum</tp:taxon-name-part></tp:taxon-name></italic><bold>C</bold><italic><tp:taxon-name><tp:taxon-name-part taxon-name-part-type="genus" reg="Corispermum">C.</tp:taxon-name-part><tp:taxon-name-part taxon-name-part-type="species" reg="gelidum">gelidum</tp:taxon-name-part></tp:taxon-name></italic><bold>D</bold><italic><tp:taxon-name><tp:taxon-name-part taxon-name-part-type="genus" reg="Chenopodium">C.</tp:taxon-name-part><tp:taxon-name-part taxon-name-part-type="species" reg="tibeticum">tibeticum</tp:taxon-name-part></tp:taxon-name></italic>. Magnification: 30×.</p></caption><graphic xmlns:xlink="http://www.w3.org/1999/xlink" xlink:href="phytokeys-116-001-g036.jpg" position="float" orientation="portrait" xlink:type="simple" id="oo_260777.jpg"/></fig></tp:treatment-sec></tp:taxon-treatment>
