# Supplementary material for: Taxonomic revision of Chenopodiaceae in Himalaya and Tibet
Source: PhytoKeys. 2019 Jan 31;(116):1–141. doi: 10.3897/phytokeys.116.27301 (PMC6367307; doi:10.3897/phytokeys.116.27301)
Supplement: XML Treatment for Corispermum gelidum [file phytokeys.116.27301-treatment62.xml]

<!DOCTYPE tp:taxon-treatment
  PUBLIC "-//TaxonX//DTD Taxonomic Treatment Publishing DTD v0 20100105//EN" "tax-treatment-NSO.dtd">
<tp:taxon-treatment xmlns:tp="http://www.plazi.org/taxpub"><tp:treatment-meta><kwd-group><label>Taxon classification</label><kwd><named-content xmlns:xlink="http://www.w3.org/1999/xlink" content-type="kingdom">Plantae</named-content></kwd><kwd><named-content xmlns:xlink="http://www.w3.org/1999/xlink" content-type="order">Caryophyllales</named-content></kwd><kwd><named-content xmlns:xlink="http://www.w3.org/1999/xlink" content-type="family">Chenopodiacea</named-content></kwd></kwd-group><mixed-citation publication-type="journal"><person-group><name><surname>Sukhorukov</surname><given-names>Alexander P.</given-names></name><name><surname>Liu</surname><given-names>Pei-Liang</given-names></name><name><surname>Kushunina</surname><given-names>Maria</given-names></name></person-group><article-title>Taxonomic revision of <tp:taxon-name><tp:taxon-name-part taxon-name-part-type="family">Chenopodiaceae</tp:taxon-name-part></tp:taxon-name> in Himalaya and Tibet</article-title><source>PhytoKeys</source><day>31</day><month>1</month><year>2019</year><volume>2019</volume><issue>116</issue><fpage>1</fpage><lpage>141</lpage><pub-id pub-id-type="doi">10.3897/phytokeys.116.27301</pub-id></mixed-citation></tp:treatment-meta><tp:nomenclature><label>8.</label><tp:taxon-name>
                <tp:taxon-name-part taxon-name-part-type="genus" reg="Corispermum">Corispermum</tp:taxon-name-part>
                <tp:taxon-name-part taxon-name-part-type="species" reg="gelidum">gelidum</tp:taxon-name-part>
              </tp:taxon-name><tp:taxon-authority>Iljin, Fl. USSR 6: 875 (1936)</tp:taxon-authority><tp:nomenclature-citation-list><tp:nomenclature-citation><tp:taxon-name>
                    <tp:taxon-name-part taxon-name-part-type="genus" reg="Corispermum">Corispermum</tp:taxon-name-part>
                    <tp:taxon-name-part taxon-name-part-type="species" reg="gelidum">gelidum</tp:taxon-name-part>
                  </tp:taxon-name><comment>Iljin, Fl. USSR 6: 875 (1936). <bold>Holotype</bold>: [TAJIKISTAN] In ditione lacum Rang-kul, prope vallem Zor-Burljuk [nr Rang-kul Lake, Zor-Burlyuk valley], 29 Aug 1935, <italic>H. Raikova</italic> s.n. (TASH – photo! isotype LE!).</comment></tp:nomenclature-citation><tp:nomenclature-citation><tp:taxon-name>
                    <tp:taxon-name-part taxon-name-part-type="genus" reg="Corispermum"/>
                    <tp:taxon-name-part taxon-name-part-type="species" reg="gelidum"/>
                  </tp:taxon-name><comment>=<tp:taxon-name><tp:taxon-name-part taxon-name-part-type="genus" reg="Chenopodium">C.</tp:taxon-name-part><tp:taxon-name-part taxon-name-part-type="species" reg="pamiricum">pamiricum</tp:taxon-name-part><tp:taxon-name-part taxon-name-part-type="authority">Iljin</tp:taxon-name-part><tp:taxon-name-part taxon-name-part-type="infraspecific-rank">var.</tp:taxon-name-part><tp:taxon-name-part taxon-name-part-type="variety" reg="pilocarpum">pilocarpum</tp:taxon-name-part></tp:taxon-name> Tsien &amp; C.G.Ma in Kung &amp; al., Acta Phytotax. Sin. 16(1): 118 (1978) syn. nov. </comment></tp:nomenclature-citation></tp:nomenclature-citation-list></tp:nomenclature><tp:treatment-sec sec-type="Lectotype" id="SECID0EZLDM"><title>Lectotype</title><p>(Sukhorukov, designated here): CHINA, Xizang, Rutog (Ritu) County, Rabang (Rebang), in lakeside sands, 4360 m a.s.l., 28 Aug 1976, <italic>Qinghai-Tibet Team Vegetation Group 13656-B</italic> (PE00024045! isolectotype PE00640936!).</p></tp:treatment-sec><tp:treatment-sec sec-type="Taxonomic notes" id="SECID0EBMDM"><title>Taxonomic notes.</title><p><italic><tp:taxon-name><tp:taxon-name-part taxon-name-part-type="genus" reg="Corispermum">Corispermum</tp:taxon-name-part><tp:taxon-name-part taxon-name-part-type="species" reg="gelidum">gelidum</tp:taxon-name-part></tp:taxon-name></italic> and <tp:taxon-name><tp:taxon-name-part taxon-name-part-type="genus" reg="Chenopodium">C.</tp:taxon-name-part><tp:taxon-name-part taxon-name-part-type="species" reg="pamiricum">pamiricum</tp:taxon-name-part><tp:taxon-name-part taxon-name-part-type="infraspecific-rank">var.</tp:taxon-name-part><tp:taxon-name-part taxon-name-part-type="variety" reg="pilocarpum">pilocarpum</tp:taxon-name-part></tp:taxon-name> are synonymised here for the first time due to the presence of stellate hairs on the fruit surface. Other anatomical characters of the fruit are similar and overlapping (compare with <xref ref-type="bibr" rid="B103">Sukhorukov 2007b</xref>, <xref ref-type="bibr" rid="B113">Sukhorukov et al. 2014</xref>). However, the authentic specimens of <tp:taxon-name><tp:taxon-name-part taxon-name-part-type="genus" reg="Chenopodium">C.</tp:taxon-name-part><tp:taxon-name-part taxon-name-part-type="species" reg="pamiricum">pamiricum</tp:taxon-name-part><tp:taxon-name-part taxon-name-part-type="infraspecific-rank">var.</tp:taxon-name-part><tp:taxon-name-part taxon-name-part-type="variety" reg="pilocarpum">pilocarpum</tp:taxon-name-part></tp:taxon-name> possess a small (ca. 0.15 mm) fruit wing, whereas the type specimen of <italic><tp:taxon-name><tp:taxon-name-part taxon-name-part-type="genus" reg="Corispermum">C.</tp:taxon-name-part><tp:taxon-name-part taxon-name-part-type="species" reg="gelidum">gelidum</tp:taxon-name-part></tp:taxon-name></italic> has a prominent (0.3–0.4 mm) wing.</p></tp:treatment-sec><tp:treatment-sec sec-type="description" id="SECID0EHODM"><title>Description.</title><p>Annual up to 20 cm, glabrescent. Leaves linear to narrowly oblong, up to 3.0 × 0.5(0.7) cm. Inflorescence short. Bracts shorter than leaves, lanceolate, (almost) completely covering the fruit, appressed to the stem. Fruit 2.6–3.5 × 1.7–2.0 mm, 0.40–0.60 mm thick, flat or folded adaxially, with triangular apex terminating in slightly emarginate beak, with stellate hairs and mostly warty (Fig. <xref ref-type="fig" rid="F36">36C</xref>), sometimes with groups of dark-brown tanniniferous cells. Wing 0.15–0.45 mm, entire to dentate, broadly triangular in cross-section. Sclereids in the medium fruit part composed of 1–2 layers located parallel to the fruit axis.</p></tp:treatment-sec><tp:treatment-sec sec-type="habitat" id="SECID0ERODM"><title>Habitat.</title><p>Sandy places at altitudes of 3500–4800 m.</p><!--PageBreak --></tp:treatment-sec><tp:treatment-sec sec-type="phenology" id="SECID0EXODM"><title>Phenology.</title><p>Flowering: July-September; fruiting: August-October.</p></tp:treatment-sec><tp:treatment-sec sec-type="distribution" id="SECID0E3ODM"><title>Distribution.</title><p>See Fig. <xref ref-type="fig" rid="F37">37</xref>.</p></tp:treatment-sec><tp:treatment-sec sec-type="material" id="SECID0EGPDM"><title>Specimens examined.</title><p><bold>CHINA: Xizang</bold>: <bold>Ngari Prefecture</bold>: Rutog (Ritu) County, Rabang (Rebang) Distr., 4300 m a.s.l., 28 Aug 1976, <italic>Qinghai-Tibet Team 76-9128</italic> (PE00540421); Rutog (Ritu) County, Rabang (Rebang) Distr., 4500 m a.s.l., 28 Aug 1976, <italic>Qinghai-Tibet Team Meadow Group 76-12970</italic> (PE00541028); both specimens were labelled as <tp:taxon-name><tp:taxon-name-part taxon-name-part-type="genus" reg="Corispermum">Corispermum</tp:taxon-name-part><tp:taxon-name-part taxon-name-part-type="species" reg="pamiricum">pamiricum</tp:taxon-name-part><tp:taxon-name-part taxon-name-part-type="infraspecific-rank">var.</tp:taxon-name-part><tp:taxon-name-part taxon-name-part-type="variety" reg="pilocarpum">pilocarpum</tp:taxon-name-part></tp:taxon-name>;</p><p><bold>INDIA</bold>: <bold>Jammu &amp; Kashmir</bold>: Ladakh, Shyok (E), Pangong Lake to Chagar Tso, 4320 m a.s.l., 10 Sep 2002, <italic>L. Klimeš 2712</italic> (PRA); Ladakh, Shyok (E), Takthak, 4100–4110 m a.s.l., 11 Sep 2002, <italic>L. Klimeš 2730</italic> (PRA); Ladakh, Rupshu Region, Tso Moriri, 4550–4560 m a.s.l., Lema to Peldo, 13 Sep 2005, <italic>L. Klimeš 6307</italic> (PRA).</p></tp:treatment-sec><tp:treatment-sec sec-type="distribution" id="SECID0ERQDM"><title>General distribution.</title><p>Tajikistan (Pamir) and adjacent parts of China, India and Pakistan.</p></tp:treatment-sec><tp:treatment-sec><!--Section generated to contain objects referenced in tp:taxon-treatment.--><fig id="F36" position="float" orientation="portrait"><label>Figure 36.</label><caption><p>SEM micrographs of <italic><tp:taxon-name><tp:taxon-name-part taxon-name-part-type="genus" reg="Corispermum">Corispermum</tp:taxon-name-part></tp:taxon-name></italic> fruits: <bold>A</bold><italic><tp:taxon-name><tp:taxon-name-part taxon-name-part-type="genus" reg="Corispermum">C.</tp:taxon-name-part><tp:taxon-name-part taxon-name-part-type="species" reg="lhasaense">lhasaense</tp:taxon-name-part></tp:taxon-name></italic><bold>B</bold><italic><tp:taxon-name><tp:taxon-name-part taxon-name-part-type="genus" reg="Corispermum">C.</tp:taxon-name-part><tp:taxon-name-part taxon-name-part-type="species" reg="lepidocarpum">lepidocarpum</tp:taxon-name-part></tp:taxon-name></italic><bold>C</bold><italic><tp:taxon-name><tp:taxon-name-part taxon-name-part-type="genus" reg="Corispermum">C.</tp:taxon-name-part><tp:taxon-name-part taxon-name-part-type="species" reg="gelidum">gelidum</tp:taxon-name-part></tp:taxon-name></italic><bold>D</bold><italic><tp:taxon-name><tp:taxon-name-part taxon-name-part-type="genus" reg="Chenopodium">C.</tp:taxon-name-part><tp:taxon-name-part taxon-name-part-type="species" reg="tibeticum">tibeticum</tp:taxon-name-part></tp:taxon-name></italic>. Magnification: 30×.</p></caption><graphic xmlns:xlink="http://www.w3.org/1999/xlink" xlink:href="phytokeys-116-001-g036.jpg" position="float" orientation="portrait" xlink:type="simple" id="oo_260777.jpg"/></fig><fig id="F37" position="float" orientation="portrait"><label>Figure 37.</label><caption><p>Distribution map of <italic><tp:taxon-name><tp:taxon-name-part taxon-name-part-type="genus" reg="Corispermum">Corispermum</tp:taxon-name-part><tp:taxon-name-part taxon-name-part-type="species" reg="lepidocarpum">lepidocarpum</tp:taxon-name-part></tp:taxon-name></italic> (circles), <italic><tp:taxon-name><tp:taxon-name-part taxon-name-part-type="genus" reg="Corispermum">C.</tp:taxon-name-part><tp:taxon-name-part taxon-name-part-type="species" reg="gelidum">gelidum</tp:taxon-name-part></tp:taxon-name></italic> (stars) and <italic><tp:taxon-name><tp:taxon-name-part taxon-name-part-type="genus" reg="Chenopodium">C.</tp:taxon-name-part><tp:taxon-name-part taxon-name-part-type="species" reg="tibeticum">tibeticum</tp:taxon-name-part></tp:taxon-name></italic> (triangles).</p></caption><graphic xmlns:xlink="http://www.w3.org/1999/xlink" xlink:href="phytokeys-116-001-g037.jpg" position="float" orientation="portrait" xlink:type="simple" id="oo_260778.jpg"/></fig></tp:treatment-sec><ref-list><ref id="B103"><mixed-citation xmlns:xlink="http://www.w3.org/1999/xlink" xlink:type="simple"><person-group><name name-style="western"><surname>Sukhorukov</surname><given-names>AP</given-names></name></person-group> (<year>2007b</year>) <article-title>Fruit anatomy and its taxonomic significance in <italic><tp:taxon-name><tp:taxon-name-part taxon-name-part-type="genus">Corispermum</tp:taxon-name-part></tp:taxon-name></italic> (<tp:taxon-name><tp:taxon-name-part taxon-name-part-type="subfamily">Corispermoideae</tp:taxon-name-part></tp:taxon-name>, <tp:taxon-name><tp:taxon-name-part taxon-name-part-type="family">Chenopodiaceae</tp:taxon-name-part></tp:taxon-name>).</article-title><source>Willdenowia</source><volume>37</volume>(<issue>1</issue>): <fpage>63</fpage>–<lpage>87</lpage>. <ext-link xlink:type="simple" ext-link-type="doi" xlink:href="10.3372/wi.37.37103">https://doi.org/10.3372/wi.37.37103</ext-link></mixed-citation></ref><ref id="B113"><mixed-citation xmlns:xlink="http://www.w3.org/1999/xlink" xlink:type="simple"><person-group><name name-style="western"><surname>Sukhorukov</surname><given-names>AP</given-names></name><name name-style="western"><surname>Zhang</surname><given-names>M</given-names></name><name name-style="western"><surname>Nilova</surname><given-names>MV</given-names></name></person-group> (<year>2014</year>) The carpology and taxonomy of some Chinese <italic><tp:taxon-name><tp:taxon-name-part taxon-name-part-type="genus">Corispermum</tp:taxon-name-part></tp:taxon-name></italic>. Phytotaxa 172(2): 81–93. <ext-link xlink:type="simple" ext-link-type="doi" xlink:href="10.11646/phytotaxa.172.2.3">https://doi.org/10.11646/phytotaxa.172.2.3</ext-link></mixed-citation></ref></ref-list></tp:taxon-treatment>
