# Supplementary material for: Taxonomic revision of Chenopodiaceae in Himalaya and Tibet
Source: PhytoKeys. 2019 Jan 31;(116):1–141. doi: 10.3897/phytokeys.116.27301 (PMC6367307; doi:10.3897/phytokeys.116.27301)
Supplement: XML Treatment for Corispermum tibeticum [file phytokeys.116.27301-treatment63.xml]

<!DOCTYPE tp:taxon-treatment
  PUBLIC "-//TaxonX//DTD Taxonomic Treatment Publishing DTD v0 20100105//EN" "tax-treatment-NSO.dtd">
<tp:taxon-treatment xmlns:tp="http://www.plazi.org/taxpub"><tp:treatment-meta><kwd-group><label>Taxon classification</label><kwd><named-content xmlns:xlink="http://www.w3.org/1999/xlink" content-type="kingdom">Plantae</named-content></kwd><kwd><named-content xmlns:xlink="http://www.w3.org/1999/xlink" content-type="order">Caryophyllales</named-content></kwd><kwd><named-content xmlns:xlink="http://www.w3.org/1999/xlink" content-type="family">Chenopodiacea</named-content></kwd></kwd-group><mixed-citation publication-type="journal"><person-group><name><surname>Sukhorukov</surname><given-names>Alexander P.</given-names></name><name><surname>Liu</surname><given-names>Pei-Liang</given-names></name><name><surname>Kushunina</surname><given-names>Maria</given-names></name></person-group><article-title>Taxonomic revision of <tp:taxon-name><tp:taxon-name-part taxon-name-part-type="family">Chenopodiaceae</tp:taxon-name-part></tp:taxon-name> in Himalaya and Tibet</article-title><source>PhytoKeys</source><day>31</day><month>1</month><year>2019</year><volume>2019</volume><issue>116</issue><fpage>1</fpage><lpage>141</lpage><pub-id pub-id-type="doi">10.3897/phytokeys.116.27301</pub-id></mixed-citation></tp:treatment-meta><tp:nomenclature><label>9.</label><tp:taxon-name>
                <tp:taxon-name-part taxon-name-part-type="genus" reg="Corispermum">Corispermum</tp:taxon-name-part>
                <tp:taxon-name-part taxon-name-part-type="species" reg="tibeticum">tibeticum</tp:taxon-name-part>
              </tp:taxon-name><tp:taxon-authority>Iljin, Izv. Glavn. Bot. Sada SSSR 28: 644 (1929)</tp:taxon-authority><tp:nomenclature-citation-list><tp:nomenclature-citation><tp:taxon-name>
                    <tp:taxon-name-part taxon-name-part-type="genus" reg="Corispermum">Corispermum</tp:taxon-name-part>
                    <tp:taxon-name-part taxon-name-part-type="species" reg="tibeticum">tibeticum</tp:taxon-name-part>
                  </tp:taxon-name><comment>Iljin, Izv. Glavn. Bot. Sada SSSR 28: 644 (1929). <bold>Lectotype</bold> (Sukhorukov, designated here): [probably INDIA, Jammu &amp; Kashmir] Hab. Tibet Occ., alt. 10000–15000 ft a.s.l., [<italic>J.D.]Hooker f. &amp; T.T. Thomson</italic> s.n. (K! lower right plant). <bold>Note</bold>. The Falconer specimens cited in the protologue as the type material of <tp:taxon-name><tp:taxon-name-part taxon-name-part-type="genus" reg="Chenopodium">C.</tp:taxon-name-part><tp:taxon-name-part taxon-name-part-type="species" reg="tibeticum">tibeticum</tp:taxon-name-part></tp:taxon-name> were labelled by Iljin in 1929 as “an <tp:taxon-name><tp:taxon-name-part taxon-name-part-type="genus" reg="Corispermum">Corispermum</tp:taxon-name-part><tp:taxon-name-part taxon-name-part-type="species" reg="orientale">orientale</tp:taxon-name-part></tp:taxon-name>?” [“whether <tp:taxon-name><tp:taxon-name-part taxon-name-part-type="genus" reg="Corispermum">C.</tp:taxon-name-part><tp:taxon-name-part taxon-name-part-type="species" reg="orientale">orientale</tp:taxon-name-part></tp:taxon-name>?”]. In the protologue (<xref ref-type="bibr" rid="B46">Iljin 1929</xref>), the specimens were cited as a type material of <tp:taxon-name><tp:taxon-name-part taxon-name-part-type="genus" reg="Chenopodium">C.</tp:taxon-name-part><tp:taxon-name-part taxon-name-part-type="species" reg="tibeticum">tibeticum</tp:taxon-name-part></tp:taxon-name>, but the Falconer syntype kept at K is not informative and rather deviates from the typical <tp:taxon-name><tp:taxon-name-part taxon-name-part-type="genus" reg="Chenopodium">C.</tp:taxon-name-part><tp:taxon-name-part taxon-name-part-type="species" reg="tibeticum">tibeticum</tp:taxon-name-part></tp:taxon-name> by its almost wingless fruits. We propose to select a lectotype from other specimens (syntypes) cited by Iljin in the protologue. The lectotype designated here shows the pubescent plant with lanceolate or narrowly oblong leaves, fruits with a blackish body and a small wing. Some other collections cited in the protologue (Shayuk Valley, 3 Oct 1847, <italic>T.T. Thomson</italic>, K; Indus valley, 1 Oct 1847, <italic>Hooker &amp; T.T. Thomson</italic>, K) and mounted as one specimen are <tp:taxon-name><tp:taxon-name-part taxon-name-part-type="genus" reg="Corispermum">C.</tp:taxon-name-part><tp:taxon-name-part taxon-name-part-type="species" reg="dutreuilii">dutreuilii</tp:taxon-name-part></tp:taxon-name>.</comment></tp:nomenclature-citation><tp:nomenclature-citation><tp:taxon-name>
                    <tp:taxon-name-part taxon-name-part-type="genus" reg="Corispermum"/>
                    <tp:taxon-name-part taxon-name-part-type="species" reg="tibeticum"/>
                  </tp:taxon-name><comment>=<tp:taxon-name><tp:taxon-name-part taxon-name-part-type="genus" reg="Corispermum">C.</tp:taxon-name-part><tp:taxon-name-part taxon-name-part-type="species" reg="ladakhianum">ladakhianum</tp:taxon-name-part></tp:taxon-name> Grey-Wilson &amp; Wadhwa, Kew Bull. 42(2): 471 (1987), syn. nov. <bold>Holotype</bold>. [INDIA] Jammu &amp; Kashmir, Ladakh, Khardung, 3900 m a.s.l., Aug 1976, <italic>Wadhwa 59931</italic> (K! isotype BSD000000038!). <bold>Note</bold>. <xref ref-type="bibr" rid="B27">Grey-Wilson and Wadhwa (1987)</xref> compared <tp:taxon-name><tp:taxon-name-part taxon-name-part-type="genus" reg="Corispermum">Corispermum</tp:taxon-name-part><tp:taxon-name-part taxon-name-part-type="species" reg="ladakhianum">ladakhianum</tp:taxon-name-part></tp:taxon-name> with <tp:taxon-name><tp:taxon-name-part taxon-name-part-type="genus" reg="Chenopodium">C.</tp:taxon-name-part><tp:taxon-name-part taxon-name-part-type="species" reg="lehmannianum">lehmannianum</tp:taxon-name-part></tp:taxon-name>; the latter species grows in the plains of West-Central Asia (most common in Kazakhstan, Uzbekistan and Turkmenistan) and Iran. Other taxa were not mentioned in the discussion. <tp:taxon-name><tp:taxon-name-part taxon-name-part-type="genus" reg="Corispermum">Corispermum</tp:taxon-name-part><tp:taxon-name-part taxon-name-part-type="species" reg="ladakhianum">ladakhianum</tp:taxon-name-part></tp:taxon-name> matches <tp:taxon-name><tp:taxon-name-part taxon-name-part-type="genus" reg="Chenopodium">C.</tp:taxon-name-part><tp:taxon-name-part taxon-name-part-type="species" reg="tibeticum">tibeticum</tp:taxon-name-part></tp:taxon-name> in all characters. </comment></tp:nomenclature-citation></tp:nomenclature-citation-list></tp:nomenclature><tp:treatment-sec sec-type="Taxonomic notes" id="SECID0E4WDM"><title>Taxonomic notes.</title><p>Although <italic><tp:taxon-name><tp:taxon-name-part taxon-name-part-type="genus" reg="Chenopodium">C.</tp:taxon-name-part><tp:taxon-name-part taxon-name-part-type="species" reg="tibeticum">tibeticum</tp:taxon-name-part></tp:taxon-name></italic> looks very similar to <italic><tp:taxon-name><tp:taxon-name-part taxon-name-part-type="genus" reg="Corispermum">C.</tp:taxon-name-part><tp:taxon-name-part taxon-name-part-type="species" reg="hyssopifolium">hyssopifolium</tp:taxon-name-part></tp:taxon-name></italic> (and many old specimens were previously identified as such), the fruit anatomy does not <!--PageBreak -->confirm the close affinity of both species. As stated earlier, the fruits of <italic><tp:taxon-name><tp:taxon-name-part taxon-name-part-type="genus" reg="Corispermum">C.</tp:taxon-name-part><tp:taxon-name-part taxon-name-part-type="species" reg="hyssopifolium">hyssopifolium</tp:taxon-name-part></tp:taxon-name></italic> always have several sclereid layers in different locations (<xref ref-type="bibr" rid="B103">Sukhorukov 2007b</xref>, <xref ref-type="bibr" rid="B107">2014</xref>) and the distribution patterns of <italic><tp:taxon-name><tp:taxon-name-part taxon-name-part-type="genus" reg="Chenopodium">C.</tp:taxon-name-part><tp:taxon-name-part taxon-name-part-type="species" reg="tibeticum">tibeticum</tp:taxon-name-part></tp:taxon-name></italic> and <italic><tp:taxon-name><tp:taxon-name-part taxon-name-part-type="genus" reg="Corispermum">C.</tp:taxon-name-part><tp:taxon-name-part taxon-name-part-type="species" reg="hyssopifolium">hyssopifolium</tp:taxon-name-part></tp:taxon-name></italic> are very distant (North Himalaya and Eastern Europe, respectively). Some specimens from Ladakh, that were examined, possess elongated fruits appearing similar to those of the <italic><tp:taxon-name><tp:taxon-name-part taxon-name-part-type="genus" reg="Chenopodium">C.</tp:taxon-name-part><tp:taxon-name-part taxon-name-part-type="species" reg="declinatum">declinatum</tp:taxon-name-part></tp:taxon-name></italic> group. However, the fruit anatomy of <italic><tp:taxon-name><tp:taxon-name-part taxon-name-part-type="genus" reg="Chenopodium">C.</tp:taxon-name-part><tp:taxon-name-part taxon-name-part-type="species" reg="tibeticum">tibeticum</tp:taxon-name-part></tp:taxon-name></italic> drastically differs from that of <italic><tp:taxon-name><tp:taxon-name-part taxon-name-part-type="genus" reg="Chenopodium">C.</tp:taxon-name-part><tp:taxon-name-part taxon-name-part-type="species" reg="declinatum">declinatum</tp:taxon-name-part></tp:taxon-name></italic> Stephan ex Iljin or <italic><tp:taxon-name><tp:taxon-name-part taxon-name-part-type="genus" reg="Chenopodium">C.</tp:taxon-name-part><tp:taxon-name-part taxon-name-part-type="species" reg="tylocarpum">tylocarpum</tp:taxon-name-part></tp:taxon-name></italic> Hance (for more, see <xref ref-type="bibr" rid="B102">Sukhorukov 2007a</xref>, <xref ref-type="bibr" rid="B103">2007b</xref>) and it is typical of <italic><tp:taxon-name><tp:taxon-name-part taxon-name-part-type="genus" reg="Chenopodium">C.</tp:taxon-name-part><tp:taxon-name-part taxon-name-part-type="species" reg="tibeticum">tibeticum</tp:taxon-name-part></tp:taxon-name></italic> and relatives (<italic><tp:taxon-name><tp:taxon-name-part taxon-name-part-type="genus" reg="Corispermum">C.</tp:taxon-name-part><tp:taxon-name-part taxon-name-part-type="species" reg="dutreuilii">dutreuilii</tp:taxon-name-part></tp:taxon-name></italic> Iljin, <italic><tp:taxon-name><tp:taxon-name-part taxon-name-part-type="genus" reg="Chenopodium">C.</tp:taxon-name-part><tp:taxon-name-part taxon-name-part-type="species" reg="hilariae">hilariae</tp:taxon-name-part></tp:taxon-name></italic> Iljin and <italic><tp:taxon-name><tp:taxon-name-part taxon-name-part-type="genus" reg="Chenopodium">C.</tp:taxon-name-part><tp:taxon-name-part taxon-name-part-type="species" reg="pamiricum">pamiricum</tp:taxon-name-part></tp:taxon-name></italic> Iljin). Some forms of <italic><tp:taxon-name><tp:taxon-name-part taxon-name-part-type="genus" reg="Chenopodium">C.</tp:taxon-name-part><tp:taxon-name-part taxon-name-part-type="species" reg="tibeticum">tibeticum</tp:taxon-name-part></tp:taxon-name></italic> with the triangular fruit beak appear similar to <italic><tp:taxon-name><tp:taxon-name-part taxon-name-part-type="genus" reg="Corispermum">C.</tp:taxon-name-part><tp:taxon-name-part taxon-name-part-type="species" reg="dutreuilii">dutreuilii</tp:taxon-name-part></tp:taxon-name></italic>.</p><p>The presence of <italic><tp:taxon-name><tp:taxon-name-part taxon-name-part-type="genus" reg="Chenopodium">C.</tp:taxon-name-part><tp:taxon-name-part taxon-name-part-type="species" reg="declinatum">declinatum</tp:taxon-name-part></tp:taxon-name></italic> and <italic><tp:taxon-name><tp:taxon-name-part taxon-name-part-type="genus" reg="Chenopodium">C.</tp:taxon-name-part><tp:taxon-name-part taxon-name-part-type="species" reg="tylocarpum">tylocarpum</tp:taxon-name-part></tp:taxon-name></italic> (syn.: <italic><tp:taxon-name><tp:taxon-name-part taxon-name-part-type="genus" reg="Chenopodium">C.</tp:taxon-name-part><tp:taxon-name-part taxon-name-part-type="species" reg="gmelinii">gmelinii</tp:taxon-name-part></tp:taxon-name></italic> Bunge) in Tibet and North Himalaya (L. Klimeš, in herb.) is not confirmed.</p></tp:treatment-sec><tp:treatment-sec sec-type="description" id="SECID0E44DM"><title>Description.</title><p>Annual up to 30 cm, moderately pubescent, looking greyish even at maturity and the fruiting stage. Leaves lanceolate, spatulate or narrowly oblong, up to 4.0 × 0.5(0.7) cm with a mucro at the top. Inflorescence elongated, its branches with many (up to 30) flowers. Bracts significantly shorter than leaves, ovoid, (almost) completely covering the fruit. Fruit 2.8–3.2 × 2.5 mm, 0.50–0.65 mm thick, body sometimes blackish with entire margin and broadly triangular apex terminating in slightly emarginate beak, glabrous and mostly smooth (without detachments), sometimes with small warts (Fig. <xref ref-type="fig" rid="F36">36D</xref>). Marginal wing clearly expressed, ~0.30 mm, triangular in cross-section. Sclereids in the medium fruit part in one layer located parallel to the fruit axis or rarely absent.</p></tp:treatment-sec><tp:treatment-sec sec-type="habitat" id="SECID0EH5DM"><title>Habitat.</title><p>Sandy riverbeds and stony deserts; 3000–4800 m a.s.l.</p></tp:treatment-sec><tp:treatment-sec sec-type="phenology" id="SECID0EM5DM"><title>Phenology.</title><p>Flowering: July-September; fruiting: August-early October.</p></tp:treatment-sec><tp:treatment-sec sec-type="distribution" id="SECID0ER5DM"><title>Distribution.</title><p>See Fig. <xref ref-type="fig" rid="F37">37</xref>.</p></tp:treatment-sec><tp:treatment-sec sec-type="material" id="SECID0E25DM"><title>Specimens examined.</title><p><bold>CHINA: Xizang: Ngari Prefecture</bold>: [Gar County] Pangong Lake, 4430 m a.s.l., 24 Jul 1892, <italic>Pekcz</italic> s.n. (LE); [Burang County] Manasarovar Lake (Mapam Yumtso), south shore of Langa Tso (Lake), <named-content xmlns:xlink="http://www.w3.org/1999/xlink" content-type="dwc:verbatimCoordinates" xlink:type="simple"><named-content content-type="geo-json" specific-use="{&#34;type&#34;:&#34;Point&#34;,&#34;coordinates&#34;:[81.283333,30.500000]}" id="NCID0EN6DM" xlink:type="simple">30°30'N, 81°17'E</named-content></named-content>, 4680 m a.s.l., 29 Aug 1993, <italic>G. &amp; S. Miehe 9598/03</italic> (MSB147354);</p><p><bold>INDIA</bold>: <bold>Jammu &amp; Kashmir</bold>: Ladakh, nr Leh, Sep 1848, 10000–15000 ft a.s.l., <italic>T.T. Thomson</italic> s.n. (K); Nubra [valley], Sep 1848, 10000–15000 ft a.s.l., <italic>T.T. Thomson</italic> s.n. (K); [Leh distr.,] Nurla, 10000–11000 ft a.s.l., Jul 1905, <italic>A. Meebold 3957</italic> (G); Ladakh, Saspul, 3320 m a.s.l., 8 Sep 1989, <italic>L. Klimeš &amp; Sintek</italic> s.n. (MSB137930); Ladakh, Rupshu Region, Tso Moriri, 4650 m a.s.l., 11 Aug 2001, <italic>L. Klimeš 1328</italic> (PRA); Ladakh, Pangong Region, Spangmik to Pangong Lake, 4300 m a.s.l., 10 Sep 2002, <italic>L. Klimeš 10 &amp; 13</italic> (PRA); Ladakh, Indus valley, Sham (W), Mebtah, 3700–3750 m a.s.l., 22 Sep 2005, <italic>L. Klimeš 6494</italic> (PRA); Ladakh, Indus valley, Sham (W), Sumdo to Phobe La, 3420–3500 m a.s.l., 24 Sep 2005, <italic>L. Klimeš 6519</italic> (PRA); Ladakh, Indus valley, Sham (W), Nimu, 3180 m a.s.l., 24 Sep 2006, <italic>L. Klimeš 7377</italic> (PRA).</p></tp:treatment-sec><tp:treatment-sec sec-type="distribution" id="SECID0EMAEM"><title>General distribution.</title><p>N Himalaya, NW Tibet, Karakoram and Pamir.</p><!--PageBreak --></tp:treatment-sec><tp:treatment-sec><!--Section generated to contain objects referenced in tp:taxon-treatment.--><fig id="F36" position="float" orientation="portrait"><label>Figure 36.</label><caption><p>SEM micrographs of <italic><tp:taxon-name><tp:taxon-name-part taxon-name-part-type="genus" reg="Corispermum">Corispermum</tp:taxon-name-part></tp:taxon-name></italic> fruits: <bold>A</bold><italic><tp:taxon-name><tp:taxon-name-part taxon-name-part-type="genus" reg="Corispermum">C.</tp:taxon-name-part><tp:taxon-name-part taxon-name-part-type="species" reg="lhasaense">lhasaense</tp:taxon-name-part></tp:taxon-name></italic><bold>B</bold><italic><tp:taxon-name><tp:taxon-name-part taxon-name-part-type="genus" reg="Corispermum">C.</tp:taxon-name-part><tp:taxon-name-part taxon-name-part-type="species" reg="lepidocarpum">lepidocarpum</tp:taxon-name-part></tp:taxon-name></italic><bold>C</bold><italic><tp:taxon-name><tp:taxon-name-part taxon-name-part-type="genus" reg="Corispermum">C.</tp:taxon-name-part><tp:taxon-name-part taxon-name-part-type="species" reg="gelidum">gelidum</tp:taxon-name-part></tp:taxon-name></italic><bold>D</bold><italic><tp:taxon-name><tp:taxon-name-part taxon-name-part-type="genus" reg="Chenopodium">C.</tp:taxon-name-part><tp:taxon-name-part taxon-name-part-type="species" reg="tibeticum">tibeticum</tp:taxon-name-part></tp:taxon-name></italic>. Magnification: 30×.</p></caption><graphic xmlns:xlink="http://www.w3.org/1999/xlink" xlink:href="phytokeys-116-001-g036.jpg" position="float" orientation="portrait" xlink:type="simple" id="oo_260777.jpg"/></fig><fig id="F37" position="float" orientation="portrait"><label>Figure 37.</label><caption><p>Distribution map of <italic><tp:taxon-name><tp:taxon-name-part taxon-name-part-type="genus" reg="Corispermum">Corispermum</tp:taxon-name-part><tp:taxon-name-part taxon-name-part-type="species" reg="lepidocarpum">lepidocarpum</tp:taxon-name-part></tp:taxon-name></italic> (circles), <italic><tp:taxon-name><tp:taxon-name-part taxon-name-part-type="genus" reg="Corispermum">C.</tp:taxon-name-part><tp:taxon-name-part taxon-name-part-type="species" reg="gelidum">gelidum</tp:taxon-name-part></tp:taxon-name></italic> (stars) and <italic><tp:taxon-name><tp:taxon-name-part taxon-name-part-type="genus" reg="Chenopodium">C.</tp:taxon-name-part><tp:taxon-name-part taxon-name-part-type="species" reg="tibeticum">tibeticum</tp:taxon-name-part></tp:taxon-name></italic> (triangles).</p></caption><graphic xmlns:xlink="http://www.w3.org/1999/xlink" xlink:href="phytokeys-116-001-g037.jpg" position="float" orientation="portrait" xlink:type="simple" id="oo_260778.jpg"/></fig></tp:treatment-sec><ref-list><ref id="B46"><mixed-citation xmlns:xlink="http://www.w3.org/1999/xlink" xlink:type="simple"><person-group><name name-style="western"><surname>Iljin</surname><given-names>MM</given-names></name></person-group> (<year>1929</year>) <article-title>Novye vidy roda <italic><tp:taxon-name><tp:taxon-name-part taxon-name-part-type="genus">Corispermum</tp:taxon-name-part></tp:taxon-name></italic> L.</article-title><source>Bulletin du Jardin Botanique Principal de l’URSS</source><volume>38</volume>(<issue>5–6</issue>): <fpage>637</fpage>–<lpage>654</lpage>. [New <italic><tp:taxon-name><tp:taxon-name-part taxon-name-part-type="genus">Corispermum</tp:taxon-name-part></tp:taxon-name></italic> species] [In Russian]</mixed-citation></ref><ref id="B27"><mixed-citation xmlns:xlink="http://www.w3.org/1999/xlink" xlink:type="simple"><person-group><name name-style="western"><surname>Grey-Wilson</surname><given-names>C</given-names></name><name name-style="western"><surname>Wadhwa</surname><given-names>BM</given-names></name></person-group> (<year>1987</year>) <article-title>Two new species of <tp:taxon-name><tp:taxon-name-part taxon-name-part-type="family">Chenopodiaceae</tp:taxon-name-part></tp:taxon-name> from the Western Himalaya.</article-title><source>Kew Bulletin</source><volume>42</volume>(<issue>2</issue>): <fpage>471</fpage>–<lpage>475</lpage>. <ext-link xlink:type="simple" ext-link-type="doi" xlink:href="10.2307/4109711">https://doi.org/10.2307/4109711</ext-link></mixed-citation></ref><ref id="B103"><mixed-citation xmlns:xlink="http://www.w3.org/1999/xlink" xlink:type="simple"><person-group><name name-style="western"><surname>Sukhorukov</surname><given-names>AP</given-names></name></person-group> (<year>2007b</year>) <article-title>Fruit anatomy and its taxonomic significance in <italic><tp:taxon-name><tp:taxon-name-part taxon-name-part-type="genus">Corispermum</tp:taxon-name-part></tp:taxon-name></italic> (<tp:taxon-name><tp:taxon-name-part taxon-name-part-type="subfamily">Corispermoideae</tp:taxon-name-part></tp:taxon-name>, <tp:taxon-name><tp:taxon-name-part taxon-name-part-type="family">Chenopodiaceae</tp:taxon-name-part></tp:taxon-name>).</article-title><source>Willdenowia</source><volume>37</volume>(<issue>1</issue>): <fpage>63</fpage>–<lpage>87</lpage>. <ext-link xlink:type="simple" ext-link-type="doi" xlink:href="10.3372/wi.37.37103">https://doi.org/10.3372/wi.37.37103</ext-link></mixed-citation></ref><ref id="B107"><mixed-citation xmlns:xlink="http://www.w3.org/1999/xlink" xlink:type="simple"><person-group><name name-style="western"><surname>Sukhorukov</surname><given-names>AP</given-names></name></person-group> (<year>2014</year>) The carpology of the <tp:taxon-name><tp:taxon-name-part taxon-name-part-type="family">Chenopodiaceae</tp:taxon-name-part></tp:taxon-name> with reference to the phylogeny, systematics and diagnostics of its representatives. Grif &amp; Co., Tula. [in Russian with English summary]</mixed-citation></ref><ref id="B102"><mixed-citation xmlns:xlink="http://www.w3.org/1999/xlink" xlink:type="simple"><person-group><name name-style="western"><surname>Sukhorukov</surname><given-names>AP</given-names></name></person-group> (<year>2007a</year>) <article-title>Einige neue und wenig bekannte Taxa aus der Familie <tp:taxon-name><tp:taxon-name-part taxon-name-part-type="family">Chenopodiaceae</tp:taxon-name-part></tp:taxon-name> in Europa und im östlichen Mittelmeergebiet.</article-title><source>Feddes Repertorium</source><volume>118</volume>(<issue>3–4</issue>): <fpage>73</fpage>–<lpage>83</lpage>. <ext-link xlink:type="simple" ext-link-type="doi" xlink:href="10.1002/fedr.200711128">https://doi.org/10.1002/fedr.200711128</ext-link></mixed-citation></ref></ref-list></tp:taxon-treatment>
