# Supplementary material for: Taxonomic revision of Chenopodiaceae in Himalaya and Tibet
Source: PhytoKeys. 2019 Jan 31;(116):1–141. doi: 10.3897/phytokeys.116.27301 (PMC6367307; doi:10.3897/phytokeys.116.27301)
Supplement: XML Treatment for Agriophyllum [file phytokeys.116.27301-treatment65.xml]

<!DOCTYPE tp:taxon-treatment
  PUBLIC "-//TaxonX//DTD Taxonomic Treatment Publishing DTD v0 20100105//EN" "tax-treatment-NSO.dtd">
<tp:taxon-treatment xmlns:tp="http://www.plazi.org/taxpub"><tp:treatment-meta><kwd-group><label>Taxon classification</label><kwd><named-content xmlns:xlink="http://www.w3.org/1999/xlink" content-type="kingdom">Plantae</named-content></kwd><kwd><named-content xmlns:xlink="http://www.w3.org/1999/xlink" content-type="order">Caryophyllales</named-content></kwd><kwd><named-content xmlns:xlink="http://www.w3.org/1999/xlink" content-type="family">Chenopodiacea</named-content></kwd></kwd-group><mixed-citation publication-type="journal"><person-group><name><surname>Sukhorukov</surname><given-names>Alexander P.</given-names></name><name><surname>Liu</surname><given-names>Pei-Liang</given-names></name><name><surname>Kushunina</surname><given-names>Maria</given-names></name></person-group><article-title>Taxonomic revision of <tp:taxon-name><tp:taxon-name-part taxon-name-part-type="family">Chenopodiaceae</tp:taxon-name-part></tp:taxon-name> in Himalaya and Tibet</article-title><source>PhytoKeys</source><day>31</day><month>1</month><year>2019</year><volume>2019</volume><issue>116</issue><fpage>1</fpage><lpage>141</lpage><pub-id pub-id-type="doi">10.3897/phytokeys.116.27301</pub-id></mixed-citation></tp:treatment-meta><tp:nomenclature><label>13.</label><tp:taxon-name>
                <tp:taxon-name-part taxon-name-part-type="genus" reg="Agriophyllum">Agriophyllum</tp:taxon-name-part>
              </tp:taxon-name><tp:taxon-authority>M.Bieb. ex C.A.Mey., Verz. Pfl. Cauc. Casp. Meer: 163 (1831)</tp:taxon-authority><tp:nomenclature-citation-list><tp:nomenclature-citation><tp:taxon-name>
                    <tp:taxon-name-part taxon-name-part-type="genus" reg="Agriophyllum">Agriophyllum</tp:taxon-name-part>
                    <tp:taxon-name-part taxon-name-part-type="species" reg="arenarium">arenarium</tp:taxon-name-part>
                  </tp:taxon-name><comment>M.Bieb. (=<tp:taxon-name><tp:taxon-name-part taxon-name-part-type="genus" reg="Agriophyllum">Agriophyllum</tp:taxon-name-part><tp:taxon-name-part taxon-name-part-type="species" reg="pungens">pungens</tp:taxon-name-part></tp:taxon-name> (Vahl) Link ex A.Dietr.) (Type).</comment></tp:nomenclature-citation></tp:nomenclature-citation-list></tp:nomenclature><tp:treatment-sec sec-type="description" id="SECID0ENEEM"><title>Description.</title><p>Annuals, usually with tumble-weed habit, covered with dendroid hairs (Fig. <xref ref-type="fig" rid="F38">38</xref>) and sometimes with simple hairs. Leaves sessile or petiolate with linear to orbicular blades, acuminate, soft at earlier stages then usually turning hard and stout, persistent. Inflorescences short, capituliform; each flower with a stout bract, ebracteolate, mostly bisexual. Perianth of 1–5 free hyaline segments. Stamens 1–5. Fruits glabrous or pubescent with easily caducous dendroid hairs. Pericarp leathery, thin and ruptured in the medium fruit portion. The lower part of stylodia persistent and hardened, often with lateral horn-like outgrowths. Seeds ovoid, lenticular, yellow or brownish, sometimes with dark tanniniferous spots. Embryo vertical, horseshoe-shaped; perisperm copious.</p><fig id="F38" position="float" orientation="portrait"><label>Figure 38.</label><caption><p>Holotype of <italic><tp:taxon-name><tp:taxon-name-part taxon-name-part-type="genus" reg="Agriophyllum">Agriophyllum</tp:taxon-name-part><tp:taxon-name-part taxon-name-part-type="species" reg="tibeticum">tibeticum</tp:taxon-name-part></tp:taxon-name></italic> Sukhor. sp. nov. (BM001209885).</p></caption><graphic xmlns:xlink="http://www.w3.org/1999/xlink" xlink:href="phytokeys-116-001-g038.jpg" position="float" orientation="portrait" xlink:type="simple" id="oo_260779.jpg"/></fig><p>Eight species (including a new species described below) distributed in Irano-Turanian region (7 spp.) and Tibet (1 sp.).</p></tp:treatment-sec></tp:taxon-treatment>
