# Supplementary material for: Taxonomic revision of Chenopodiaceae in Himalaya and Tibet
Source: PhytoKeys. 2019 Jan 31;(116):1–141. doi: 10.3897/phytokeys.116.27301 (PMC6367307; doi:10.3897/phytokeys.116.27301)
Supplement: XML Treatment for Agriophyllum tibeticum [file phytokeys.116.27301-treatment66.xml]

<!DOCTYPE tp:taxon-treatment
  PUBLIC "-//TaxonX//DTD Taxonomic Treatment Publishing DTD v0 20100105//EN" "tax-treatment-NSO.dtd">
<tp:taxon-treatment xmlns:tp="http://www.plazi.org/taxpub"><tp:treatment-meta><kwd-group><label>Taxon classification</label><kwd><named-content xmlns:xlink="http://www.w3.org/1999/xlink" content-type="kingdom">Plantae</named-content></kwd><kwd><named-content xmlns:xlink="http://www.w3.org/1999/xlink" content-type="order">Caryophyllales</named-content></kwd><kwd><named-content xmlns:xlink="http://www.w3.org/1999/xlink" content-type="family">Chenopodiacea</named-content></kwd></kwd-group><mixed-citation publication-type="journal"><person-group><name><surname>Sukhorukov</surname><given-names>Alexander P.</given-names></name><name><surname>Liu</surname><given-names>Pei-Liang</given-names></name><name><surname>Kushunina</surname><given-names>Maria</given-names></name></person-group><article-title>Taxonomic revision of <tp:taxon-name><tp:taxon-name-part taxon-name-part-type="family">Chenopodiaceae</tp:taxon-name-part></tp:taxon-name> in Himalaya and Tibet</article-title><source>PhytoKeys</source><day>31</day><month>1</month><year>2019</year><volume>2019</volume><issue>116</issue><fpage>1</fpage><lpage>141</lpage><pub-id pub-id-type="doi">10.3897/phytokeys.116.27301</pub-id></mixed-citation></tp:treatment-meta><tp:nomenclature><label>1.</label><tp:taxon-name>
                <tp:taxon-name-part taxon-name-part-type="genus" reg="Agriophyllum">Agriophyllum</tp:taxon-name-part>
                <tp:taxon-name-part taxon-name-part-type="species" reg="tibeticum">tibeticum</tp:taxon-name-part>
                <object-id xmlns:xlink="http://www.w3.org/1999/xlink" content-type="ipni" xlink:type="simple">urn:lsid:ipni.org:names:77194255-1</object-id>
              </tp:taxon-name><tp:taxon-authority>Sukhor.</tp:taxon-authority><tp:taxon-status xmlns:xlink="http://www.w3.org/1999/xlink" xlink:type="simple">sp. nov.</tp:taxon-status><tp:nomenclature-citation-list><tp:nomenclature-citation><tp:taxon-name>
                    <tp:taxon-name-part taxon-name-part-type="genus" reg="Agriophyllum">Agriophyllum</tp:taxon-name-part>
                    <tp:taxon-name-part taxon-name-part-type="species" reg="tibeticum">tibeticum</tp:taxon-name-part>
                  </tp:taxon-name><comment>Sukhor. sp. nov. <bold>Holotype</bold>: [CHINA, Xizang, Nyingchi Prefecture] SE Tibet, Kongbo [Gongpo’gyamda] County, Lilung-Gacha, <named-content xmlns:xlink="http://www.w3.org/1999/xlink" content-type="dwc:verbatimCoordinates" xlink:type="simple"><named-content content-type="geo-json" specific-use="{&#34;type&#34;:&#34;Point&#34;,&#34;coordinates&#34;:[93.683333,29.116667]}" id="NCID0EMHEM" xlink:type="simple">29°07'N, 93°41'E</named-content></named-content>, 9800 ft a.s.l., on sand dunes, 5 Oct 1938, <italic>F. Ludlow, G. Sherriff &amp; G. Taylor 7180</italic> (BM001209885! isotypes – E! G!). Fig. <xref ref-type="fig" rid="F38">38</xref>.</comment></tp:nomenclature-citation><tp:nomenclature-citation><tp:taxon-name>
                    <tp:taxon-name-part taxon-name-part-type="genus" reg="Agriophyllum"/>
                    <tp:taxon-name-part taxon-name-part-type="species" reg="tibeticum"/>
                  </tp:taxon-name><comment>=<tp:taxon-name><tp:taxon-name-part taxon-name-part-type="genus" reg="Agriophyllum">Agriophyllum</tp:taxon-name-part><tp:taxon-name-part taxon-name-part-type="species" reg="squarrosum">squarrosum</tp:taxon-name-part></tp:taxon-name> auct. non (L.) Moq. </comment></tp:nomenclature-citation></tp:nomenclature-citation-list></tp:nomenclature><tp:treatment-sec sec-type="Taxonomic notes" id="SECID0EEIEM"><title>Taxonomic notes.</title><p>The specimens of <italic><tp:taxon-name><tp:taxon-name-part taxon-name-part-type="genus" reg="Agriophyllum">A.</tp:taxon-name-part><tp:taxon-name-part taxon-name-part-type="species" reg="tibeticum">tibeticum</tp:taxon-name-part></tp:taxon-name></italic> were identified as <italic><tp:taxon-name><tp:taxon-name-part taxon-name-part-type="genus" reg="Agriophyllum">A.</tp:taxon-name-part><tp:taxon-name-part taxon-name-part-type="species" reg="arenarium">arenarium</tp:taxon-name-part></tp:taxon-name></italic> or <italic><tp:taxon-name><tp:taxon-name-part taxon-name-part-type="genus" reg="Agriophyllum">A.</tp:taxon-name-part><tp:taxon-name-part taxon-name-part-type="species" reg="squarrosum">squarrosum</tp:taxon-name-part></tp:taxon-name></italic> (both names refer to <italic><tp:taxon-name><tp:taxon-name-part taxon-name-part-type="genus" reg="Agriophyllum">A.</tp:taxon-name-part><tp:taxon-name-part taxon-name-part-type="species" reg="pungens">pungens</tp:taxon-name-part></tp:taxon-name></italic>) because of their similar habit and oblong leaves. However, the stems of <italic><tp:taxon-name><tp:taxon-name-part taxon-name-part-type="genus" reg="Agriophyllum">A.</tp:taxon-name-part><tp:taxon-name-part taxon-name-part-type="species" reg="tibeticum">tibeticum</tp:taxon-name-part></tp:taxon-name></italic> are much shorter and their upper parts are covered with long (up to 2.5 mm), persistent dendroid hairs (or at least not easily caducous) at the fruiting stage. The hairs of <italic><tp:taxon-name><tp:taxon-name-part taxon-name-part-type="genus" reg="Agriophyllum">A.</tp:taxon-name-part><tp:taxon-name-part taxon-name-part-type="species" reg="pungens">pungens</tp:taxon-name-part></tp:taxon-name></italic> and <italic><tp:taxon-name><tp:taxon-name-part taxon-name-part-type="genus" reg="Agriophyllum">A.</tp:taxon-name-part><tp:taxon-name-part taxon-name-part-type="species" reg="gobicum">gobicum</tp:taxon-name-part></tp:taxon-name></italic> are up to 0.8–1.0 mm long and easily caducous at the fruiting stage. Additionally, these two species are distributed in the plains of Central Asia: <italic><tp:taxon-name><tp:taxon-name-part taxon-name-part-type="genus" reg="Agriophyllum">A.</tp:taxon-name-part><tp:taxon-name-part taxon-name-part-type="species" reg="pungens">pungens</tp:taxon-name-part></tp:taxon-name></italic> is widely distributed in the Irano-Turanian Region and <italic><tp:taxon-name><tp:taxon-name-part taxon-name-part-type="genus" reg="Agriophyllum">A.</tp:taxon-name-part><tp:taxon-name-part taxon-name-part-type="species" reg="gobicum">gobicum</tp:taxon-name-part></tp:taxon-name></italic> is localised in Mongolia and North China. Thus, <!--PageBreak --><!--PageBreak -->there is a significant gap between the distribution of typically alpine <italic><tp:taxon-name><tp:taxon-name-part taxon-name-part-type="genus" reg="Agriophyllum">A.</tp:taxon-name-part><tp:taxon-name-part taxon-name-part-type="species" reg="tibeticum">tibeticum</tp:taxon-name-part></tp:taxon-name></italic> and all other species of the genus.</p></tp:treatment-sec><tp:treatment-sec sec-type="description" id="SECID0E2LEM"><title>Description.</title><p>Annual up to 20(30) cm with tumble-weed habit; stem very densely pubescent with dendroid hairs (up to 2.5 mm in length, Fig. <xref ref-type="fig" rid="F39">39A</xref>) and often whitish when young with partially persistent hairs in the fruiting stage. Lower leaves oblong or oblong-lanceolate, continuously decreasing in size and shape in the inflorescence, 2.0–8.0 × 0.5–1.5 cm, tapered in petiole, with (5)6–10 prominent nerves, densely pubescent when young. Inflorescence leafy; flower clusters remote in the lower part of the inflorescence and densely arranged in the upper part. Anthers ~0.3 mm. Pericarp covered with dendroid hairs, glabrescent at fruiting. Seed lens-shaped (Fig. <xref ref-type="fig" rid="F39">39B, C</xref>), 1.9–2.1 mm × 1.3–1.4 mm, yellow with brownish tanniniferous spots.</p><fig id="F39" position="float" orientation="portrait"><label>Figure 39.</label><caption><p>SEM micrographs: <bold>A</bold><italic><tp:taxon-name><tp:taxon-name-part taxon-name-part-type="genus" reg="Agriophyllum">Agriophyllum</tp:taxon-name-part><tp:taxon-name-part taxon-name-part-type="species" reg="tibeticum">tibeticum</tp:taxon-name-part></tp:taxon-name></italic>, hairs from the stem <bold>B</bold><italic><tp:taxon-name><tp:taxon-name-part taxon-name-part-type="genus" reg="Agriophyllum">A.</tp:taxon-name-part><tp:taxon-name-part taxon-name-part-type="species" reg="tibeticum">tibeticum</tp:taxon-name-part></tp:taxon-name></italic>, concave side of the seed <bold>C</bold><italic><tp:taxon-name><tp:taxon-name-part taxon-name-part-type="genus" reg="Agriophyllum">A.</tp:taxon-name-part><tp:taxon-name-part taxon-name-part-type="species" reg="tibeticum">tibeticum</tp:taxon-name-part></tp:taxon-name></italic>, convex side of the seed <bold>D</bold><italic><tp:taxon-name><tp:taxon-name-part taxon-name-part-type="genus" reg="Suaeda">Suaeda</tp:taxon-name-part><tp:taxon-name-part taxon-name-part-type="species" reg="olufsenii">olufsenii</tp:taxon-name-part></tp:taxon-name></italic>, fruit enclosed in the perianth; <bold>E, F</bold><italic><tp:taxon-name><tp:taxon-name-part taxon-name-part-type="genus" reg="Suaeda">S.</tp:taxon-name-part><tp:taxon-name-part taxon-name-part-type="species" reg="olufsenii">olufsenii</tp:taxon-name-part></tp:taxon-name></italic>, red seed. Magnification: 50× (<bold>A, B</bold>), 75× (<bold>C, D</bold>), 100× (<bold>E</bold>), 500× (<bold>F</bold>).</p></caption><graphic xmlns:xlink="http://www.w3.org/1999/xlink" xlink:href="phytokeys-116-001-g039.jpg" position="float" orientation="portrait" xlink:type="simple" id="oo_260780.jpg"/></fig><p>Differs from the two related species, <italic><tp:taxon-name><tp:taxon-name-part taxon-name-part-type="genus" reg="Agriophyllum">A.</tp:taxon-name-part><tp:taxon-name-part taxon-name-part-type="species" reg="pungens">pungens</tp:taxon-name-part></tp:taxon-name></italic> (Vahl) Link ex A.Dietr. and <italic><tp:taxon-name><tp:taxon-name-part taxon-name-part-type="genus" reg="Agriophyllum">A.</tp:taxon-name-part><tp:taxon-name-part taxon-name-part-type="species" reg="gobicum">gobicum</tp:taxon-name-part></tp:taxon-name></italic> Bunge (if the latter is accepted at the specific rank), by persistent dendroid pubescence (with longer hairs) in the inflorescence at the fruiting stage as well as by its disjunct distribution in South Tibet.</p></tp:treatment-sec><tp:treatment-sec sec-type="habitat" id="SECID0EXPEM"><title>Habitat.</title><p>Sand dunes and stony riverbeds; 2800–3700 m a.s.l.</p></tp:treatment-sec><tp:treatment-sec sec-type="phenology" id="SECID0E3PEM"><title>Phenology.</title><p>Flowering: August-September; fruiting: September-early October.</p></tp:treatment-sec><tp:treatment-sec sec-type="distribution" id="SECID0EBQEM"><title>Distribution.</title><p>See Fig. <xref ref-type="fig" rid="F40">40</xref>.</p><fig id="F40" position="float" orientation="portrait"><label>Figure 40.</label><caption><p>Distribution map of <italic><tp:taxon-name><tp:taxon-name-part taxon-name-part-type="genus" reg="Agriophyllum">Agriophyllum</tp:taxon-name-part><tp:taxon-name-part taxon-name-part-type="species" reg="tibeticum">tibeticum</tp:taxon-name-part></tp:taxon-name></italic> (stars) and <italic><tp:taxon-name><tp:taxon-name-part taxon-name-part-type="genus" reg="Suaeda">Suaeda</tp:taxon-name-part><tp:taxon-name-part taxon-name-part-type="species" reg="olufsenii">olufsenii</tp:taxon-name-part></tp:taxon-name></italic> (circles).</p></caption><graphic xmlns:xlink="http://www.w3.org/1999/xlink" xlink:href="phytokeys-116-001-g040.jpg" position="float" orientation="portrait" xlink:type="simple" id="oo_260781.jpg"/></fig></tp:treatment-sec><tp:treatment-sec sec-type="material" id="SECID0EOREM"><title>Specimens examined.</title><p><bold>CHINA</bold>: <bold>Xizang</bold>: <bold>Lhasa City</bold>: Vicinity of Lhasa, Sep 1939, <italic>Richardson 360</italic> (BM); Lhasa, 5 Sep 1943, <italic>F. Ludlow &amp; G. Sherriff 9921</italic> (BM, E, LE); <bold>Shannan Prefecture</bold>: Gonggar (Gongga) County, river bank of the Yarlung Zangbo (River), 3600 m a.s.l., 23 Sep 1975, <italic>Qinghai-Tibet Team 7659</italic> (KUN0586383); [Nêdong (Naidong) County] Zêtang (Zedang), 3500 m a.s.l., 10 Aug 1977, <italic>B.Z. Guo</italic> et al. <italic>22306</italic> (NAS00303010); [Gonggar (Gongga) County] Yarlung Zangpo at Kyi Chu junc<!--PageBreak -->tion, SW of Lhasa, <named-content xmlns:xlink="http://www.w3.org/1999/xlink" content-type="dwc:verbatimCoordinates" xlink:type="simple"><named-content content-type="geo-json" specific-use="{&#34;type&#34;:&#34;Point&#34;,&#34;coordinates&#34;:[90.683333,29.283333]}" id="NCID0ELSEM" xlink:type="simple">29°17'N, 90°41'E</named-content></named-content>, 3550 m a.s.l., 12 Sep 1995, <italic>G. &amp; S. Miehe 95-58-02</italic> (MSB147358); <bold>Nyingchi Prefecture</bold>: Tsangpo valley, 10000–11000 ft a.s.l., 7 Sep 1935, <italic>F. Kingdon-Ward 12313</italic> (BM); Kongbo [Kongpo] County, Temo, Tsangpo valley, <named-content xmlns:xlink="http://www.w3.org/1999/xlink" content-type="dwc:verbatimCoordinates" xlink:type="simple"><named-content content-type="geo-json" specific-use="{&#34;type&#34;:&#34;Point&#34;,&#34;coordinates&#34;:[94.633333,29.583333]}" id="NCID0EZSEM" xlink:type="simple">29°35'N, 94°38'E</named-content></named-content>, 9500 ft a.s.l., 8 Sep 1938, <italic>F. Ludlow</italic> et al.. <italic>6238</italic> (BM, E); Mainling (Milin) County, Pai Distr. (town), 11 Aug 1975, <italic>Qinghai-Tibet Team Additional Group 751310</italic> (KUN0586386); Mainling County to Nang County, 1 km W of Gyemdong, <named-content xmlns:xlink="http://www.w3.org/1999/xlink" content-type="dwc:verbatimCoordinates" xlink:type="simple"><named-content content-type="geo-json" specific-use="{&#34;type&#34;:&#34;Point&#34;,&#34;coordinates&#34;:[93.283333,28.983333]}" id="NCID0EHTEM" xlink:type="simple">28°59'N, 93°17'E</named-content></named-content>, 3040 m a.s.l., 8 Aug 1994, <italic>B. Dickoré 10696</italic> (MSB144288).</p></tp:treatment-sec><tp:treatment-sec sec-type="distribution" id="SECID0EOTEM"><title>General distribution.</title><p>Endemic to South Tibet.</p></tp:treatment-sec><tp:treatment-sec><!--Section generated to contain objects referenced in tp:taxon-treatment.--><fig id="F38" position="float" orientation="portrait"><label>Figure 38.</label><caption><p>Holotype of <italic><tp:taxon-name><tp:taxon-name-part taxon-name-part-type="genus" reg="Agriophyllum">Agriophyllum</tp:taxon-name-part><tp:taxon-name-part taxon-name-part-type="species" reg="tibeticum">tibeticum</tp:taxon-name-part></tp:taxon-name></italic> Sukhor. sp. nov. (BM001209885).</p></caption><graphic xmlns:xlink="http://www.w3.org/1999/xlink" xlink:href="phytokeys-116-001-g038.jpg" position="float" orientation="portrait" xlink:type="simple" id="oo_260779.jpg"/></fig></tp:treatment-sec></tp:taxon-treatment>
