# Supplementary material for: Taxonomic revision of Chenopodiaceae in Himalaya and Tibet
Source: PhytoKeys. 2019 Jan 31;(116):1–141. doi: 10.3897/phytokeys.116.27301 (PMC6367307; doi:10.3897/phytokeys.116.27301)
Supplement: XML Treatment for Agriophyllum pungens [file phytokeys.116.27301-treatment67.xml]

<!DOCTYPE tp:taxon-treatment
  PUBLIC "-//TaxonX//DTD Taxonomic Treatment Publishing DTD v0 20100105//EN" "tax-treatment-NSO.dtd">
<tp:taxon-treatment xmlns:tp="http://www.plazi.org/taxpub"><tp:treatment-meta><kwd-group><label>Taxon classification</label><kwd><named-content xmlns:xlink="http://www.w3.org/1999/xlink" content-type="kingdom">Plantae</named-content></kwd><kwd><named-content xmlns:xlink="http://www.w3.org/1999/xlink" content-type="order">Caryophyllales</named-content></kwd><kwd><named-content xmlns:xlink="http://www.w3.org/1999/xlink" content-type="family">Chenopodiacea</named-content></kwd></kwd-group><mixed-citation publication-type="journal"><person-group><name><surname>Sukhorukov</surname><given-names>Alexander P.</given-names></name><name><surname>Liu</surname><given-names>Pei-Liang</given-names></name><name><surname>Kushunina</surname><given-names>Maria</given-names></name></person-group><article-title>Taxonomic revision of <tp:taxon-name><tp:taxon-name-part taxon-name-part-type="family">Chenopodiaceae</tp:taxon-name-part></tp:taxon-name> in Himalaya and Tibet</article-title><source>PhytoKeys</source><day>31</day><month>1</month><year>2019</year><volume>2019</volume><issue>116</issue><fpage>1</fpage><lpage>141</lpage><pub-id pub-id-type="doi">10.3897/phytokeys.116.27301</pub-id></mixed-citation></tp:treatment-meta><tp:nomenclature><tp:taxon-name>
                <tp:taxon-name-part taxon-name-part-type="genus" reg="Agriophyllum">Agriophyllum</tp:taxon-name-part>
                <tp:taxon-name-part taxon-name-part-type="species" reg="pungens">pungens</tp:taxon-name-part>
              </tp:taxon-name><tp:taxon-authority>(Vahl) Link ex A.Dietr., Sp. Pl. 1: 124 (1831)</tp:taxon-authority></tp:nomenclature><tp:treatment-sec sec-type="notes" id="SECID0E1UEM"><title>Note.</title><p>Reported from Xizang in <xref ref-type="bibr" rid="B137">Zhu et al. (2003)</xref>, as <italic><tp:taxon-name><tp:taxon-name-part taxon-name-part-type="genus" reg="Agriophyllum">A.</tp:taxon-name-part><tp:taxon-name-part taxon-name-part-type="species" reg="squarrosum">squarrosum</tp:taxon-name-part></tp:taxon-name></italic> (L.) Moq. (all specimens seen belong to <italic><tp:taxon-name><tp:taxon-name-part taxon-name-part-type="genus" reg="Agriophyllum">A.</tp:taxon-name-part><tp:taxon-name-part taxon-name-part-type="species" reg="tibeticum">tibeticum</tp:taxon-name-part></tp:taxon-name></italic>).</p></tp:treatment-sec><ref-list><ref id="B137"><mixed-citation xmlns:xlink="http://www.w3.org/1999/xlink" xlink:type="simple"><person-group><name name-style="western"><surname>Zhu</surname><given-names>GL</given-names></name><name name-style="western"><surname>Mosyakin</surname><given-names>SL</given-names></name><name name-style="western"><surname>Clemants</surname><given-names>SE</given-names></name></person-group> (<year>2003</year>) <article-title><tp:taxon-name><tp:taxon-name-part taxon-name-part-type="family">Chenopodiaceae</tp:taxon-name-part></tp:taxon-name>.</article-title> In: <person-group><name name-style="western"><surname>Wu</surname><given-names>Z</given-names></name><name name-style="western"><surname>Raven</surname><given-names>PH</given-names></name></person-group> (<role>Eds</role>) <issue-title>Flora of China, Vol 5.</issue-title><source><italic><tp:taxon-name><tp:taxon-name-part taxon-name-part-type="genus">Ulmaceae-Basellaceae</tp:taxon-name-part></tp:taxon-name></italic>. Science Press, Beijing, and Missouri Botanical Garden Press, St. Louis</source>, <fpage>351</fpage>–<lpage>414</lpage>.</mixed-citation></ref></ref-list></tp:taxon-treatment>
