# Supplementary material for: Taxonomic revision of Chenopodiaceae in Himalaya and Tibet
Source: PhytoKeys. 2019 Jan 31;(116):1–141. doi: 10.3897/phytokeys.116.27301 (PMC6367307; doi:10.3897/phytokeys.116.27301)
Supplement: XML Treatment for Suaeda [file phytokeys.116.27301-treatment68.xml]

<!DOCTYPE tp:taxon-treatment
  PUBLIC "-//TaxonX//DTD Taxonomic Treatment Publishing DTD v0 20100105//EN" "tax-treatment-NSO.dtd">
<tp:taxon-treatment xmlns:tp="http://www.plazi.org/taxpub"><tp:treatment-meta><kwd-group><label>Taxon classification</label><kwd><named-content xmlns:xlink="http://www.w3.org/1999/xlink" content-type="kingdom">Plantae</named-content></kwd><kwd><named-content xmlns:xlink="http://www.w3.org/1999/xlink" content-type="order">Caryophyllales</named-content></kwd><kwd><named-content xmlns:xlink="http://www.w3.org/1999/xlink" content-type="family">Chenopodiacea</named-content></kwd></kwd-group><mixed-citation publication-type="journal"><person-group><name><surname>Sukhorukov</surname><given-names>Alexander P.</given-names></name><name><surname>Liu</surname><given-names>Pei-Liang</given-names></name><name><surname>Kushunina</surname><given-names>Maria</given-names></name></person-group><article-title>Taxonomic revision of <tp:taxon-name><tp:taxon-name-part taxon-name-part-type="family">Chenopodiaceae</tp:taxon-name-part></tp:taxon-name> in Himalaya and Tibet</article-title><source>PhytoKeys</source><day>31</day><month>1</month><year>2019</year><volume>2019</volume><issue>116</issue><fpage>1</fpage><lpage>141</lpage><pub-id pub-id-type="doi">10.3897/phytokeys.116.27301</pub-id></mixed-citation></tp:treatment-meta><tp:nomenclature><label>14.</label><tp:taxon-name>
              <tp:taxon-name-part taxon-name-part-type="genus" reg="Suaeda">Suaeda</tp:taxon-name-part>
            </tp:taxon-name><tp:taxon-authority>Forssk. ex Scop., Intr. Hist. Nat.: 333 (1777)</tp:taxon-authority><tp:taxon-status xmlns:xlink="http://www.w3.org/1999/xlink" xlink:type="simple">nom. cons.</tp:taxon-status><tp:nomenclature-citation-list><tp:nomenclature-citation><tp:taxon-name>
                  <tp:taxon-name-part taxon-name-part-type="genus" reg="Suaeda">Suaeda</tp:taxon-name-part>
                </tp:taxon-name><comment>Forssk. ex Scop., Intr. Hist. Nat.: 333 (1777) nom. cons. <bold>Type</bold>: <tp:taxon-name><tp:taxon-name-part taxon-name-part-type="genus" reg="Sueda">Sueda</tp:taxon-name-part><tp:taxon-name-part taxon-name-part-type="species" reg="vera">vera</tp:taxon-name-part></tp:taxon-name> Forssk. ex J.F.Gmel.</comment></tp:nomenclature-citation><tp:nomenclature-citation><tp:taxon-name>
                  <tp:taxon-name-part taxon-name-part-type="genus" reg="Suaeda"/>
                </tp:taxon-name><comment>=<tp:taxon-name><tp:taxon-name-part taxon-name-part-type="genus" reg="Dondia">Dondia</tp:taxon-name-part></tp:taxon-name> Adans., Fam. Pl. 2: 261 (1763). </comment></tp:nomenclature-citation><tp:nomenclature-citation><tp:taxon-name>
                  <tp:taxon-name-part taxon-name-part-type="genus" reg="Suaeda"/>
                </tp:taxon-name><comment>=<tp:taxon-name><tp:taxon-name-part taxon-name-part-type="genus" reg="Schanginia">Schanginia</tp:taxon-name-part></tp:taxon-name> C.A.Mey. in Ledebour, Fl. Alt. 1: 394 (1829); <bold>Type</bold>: <tp:taxon-name><tp:taxon-name-part taxon-name-part-type="genus" reg="Schanginia">Schanginia</tp:taxon-name-part><tp:taxon-name-part taxon-name-part-type="species" reg="linifolia">linifolia</tp:taxon-name-part></tp:taxon-name> (Pall.) C.A.Mey. (≡<tp:taxon-name><tp:taxon-name-part taxon-name-part-type="genus" reg="Suaeda">Suaeda</tp:taxon-name-part><tp:taxon-name-part taxon-name-part-type="species" reg="linifolia">linifolia</tp:taxon-name-part></tp:taxon-name> Pall.). </comment></tp:nomenclature-citation><tp:nomenclature-citation><tp:taxon-name>
                  <tp:taxon-name-part taxon-name-part-type="genus" reg="Suaeda"/>
                </tp:taxon-name><comment><!--PageBreak -->=<tp:taxon-name><tp:taxon-name-part taxon-name-part-type="genus" reg="Schoberia">Schoberia</tp:taxon-name-part></tp:taxon-name> C.A. Mey. in Ledeb., Ic. Pl. Fl. Ross. 1: 11 (1829); <bold>Lectotype</bold> (designated by <xref ref-type="bibr" rid="B87">Schenk and Ferren 2001</xref>): <tp:taxon-name><tp:taxon-name-part taxon-name-part-type="genus" reg="Schoberia">Schoberia</tp:taxon-name-part><tp:taxon-name-part taxon-name-part-type="species" reg="acuminata">acuminata</tp:taxon-name-part></tp:taxon-name> C.A.Mey. (≡<tp:taxon-name><tp:taxon-name-part taxon-name-part-type="genus" reg="Suaeda">Suaeda</tp:taxon-name-part><tp:taxon-name-part taxon-name-part-type="species" reg="acuminata">acuminata</tp:taxon-name-part></tp:taxon-name> (C.A.Mey.) Moq.). </comment></tp:nomenclature-citation><tp:nomenclature-citation><tp:taxon-name>
                  <tp:taxon-name-part taxon-name-part-type="genus" reg="Suaeda"/>
                </tp:taxon-name><comment>=<tp:taxon-name><tp:taxon-name-part taxon-name-part-type="genus" reg="Alexandra">Alexandra</tp:taxon-name-part></tp:taxon-name> Bunge, Linnaea 17: 120 (1843); <bold>Type</bold>: <tp:taxon-name><tp:taxon-name-part taxon-name-part-type="genus" reg="Alexandra">Alexandra</tp:taxon-name-part><tp:taxon-name-part taxon-name-part-type="species" reg="lehmannii">lehmannii</tp:taxon-name-part></tp:taxon-name> Bunge (≡<tp:taxon-name><tp:taxon-name-part taxon-name-part-type="genus" reg="Suaeda">Suaeda</tp:taxon-name-part><tp:taxon-name-part taxon-name-part-type="species" reg="lehmannii">lehmannii</tp:taxon-name-part></tp:taxon-name> (Bunge) Kapralov, Akhani &amp; Roalson). </comment></tp:nomenclature-citation><tp:nomenclature-citation><tp:taxon-name>
                  <tp:taxon-name-part taxon-name-part-type="genus" reg="Suaeda"/>
                </tp:taxon-name><comment>=<tp:taxon-name><tp:taxon-name-part taxon-name-part-type="genus" reg="Chenopodina">Chenopodina</tp:taxon-name-part></tp:taxon-name> Moq. in DC., Prodr. 13(2): 159 (1849); <bold>Type</bold>: not designated. </comment></tp:nomenclature-citation><tp:nomenclature-citation><tp:taxon-name>
                  <tp:taxon-name-part taxon-name-part-type="genus" reg="Suaeda"/>
                </tp:taxon-name><comment>=<tp:taxon-name><tp:taxon-name-part taxon-name-part-type="genus" reg="Brezia">Brezia</tp:taxon-name-part></tp:taxon-name> Moq. in DC., Prodr. 13(2): 167 (1849); <bold>Type</bold>: <tp:taxon-name><tp:taxon-name-part taxon-name-part-type="genus" reg="Brezia">Brezia</tp:taxon-name-part><tp:taxon-name-part taxon-name-part-type="species" reg="heterophylla">heterophylla</tp:taxon-name-part></tp:taxon-name> (Kar. &amp; Kir.) Moq. (≡<tp:taxon-name><tp:taxon-name-part taxon-name-part-type="genus" reg="Suaeda">Suaeda</tp:taxon-name-part><tp:taxon-name-part taxon-name-part-type="species" reg="heterophylla">heterophylla</tp:taxon-name-part></tp:taxon-name> (Kar. &amp; Kir.) Bunge). </comment></tp:nomenclature-citation><tp:nomenclature-citation><tp:taxon-name>
                  <tp:taxon-name-part taxon-name-part-type="genus" reg="Suaeda"/>
                </tp:taxon-name><comment>=<tp:taxon-name><tp:taxon-name-part taxon-name-part-type="genus" reg="Belovia">Belovia</tp:taxon-name-part></tp:taxon-name> Moq. in DC., Prodr. 13(2): 168 (1849); <bold>Type</bold>: <tp:taxon-name><tp:taxon-name-part taxon-name-part-type="genus" reg="Belovia">Belovia</tp:taxon-name-part><tp:taxon-name-part taxon-name-part-type="species" reg="baccifera">baccifera</tp:taxon-name-part></tp:taxon-name> Moq. (=<tp:taxon-name><tp:taxon-name-part taxon-name-part-type="genus" reg="Suaeda">Suaeda</tp:taxon-name-part><tp:taxon-name-part taxon-name-part-type="species" reg="splendens">splendens</tp:taxon-name-part></tp:taxon-name> Gren. &amp; Godr.). </comment></tp:nomenclature-citation><tp:nomenclature-citation><tp:taxon-name>
                  <tp:taxon-name-part taxon-name-part-type="genus" reg="Suaeda"/>
                </tp:taxon-name><comment>=<tp:taxon-name><tp:taxon-name-part taxon-name-part-type="genus" reg="Borszczowia">Borszczowia</tp:taxon-name-part></tp:taxon-name> Bunge, Trudy Imp. S.-Peterburgsk. Bot. Sada 5: 643 (1878); <bold>Type</bold>: <tp:taxon-name><tp:taxon-name-part taxon-name-part-type="genus" reg="Borszczowia">Borszczowia</tp:taxon-name-part><tp:taxon-name-part taxon-name-part-type="species" reg="aralocaspica">aralocaspica</tp:taxon-name-part></tp:taxon-name> Bunge (≡<tp:taxon-name><tp:taxon-name-part taxon-name-part-type="genus" reg="Suaeda">Suaeda</tp:taxon-name-part><tp:taxon-name-part taxon-name-part-type="species" reg="aralocaspica">aralocaspica</tp:taxon-name-part></tp:taxon-name> (Bunge) Freitag &amp; Schütze). </comment></tp:nomenclature-citation></tp:nomenclature-citation-list></tp:nomenclature><tp:treatment-sec sec-type="description" id="SECID0EN5EM"><title>Description.</title><p>Annuals, subshrubs or shrubs, glabrous or slightly pubescent with curved or short straight hairs. Stems green or red. Leaves terete or semi-terete, rarely flattened, obtuse or mucronate, with diverse anatomy and photosynthetic pathways. Inflorescences branched, flowers in clusters subtended by a leaf-bract and tiny hyaline bracteoles. Perianth of 5 segments or lobes, sometimes fused almost to the top, free or adhering to the fruit. Fruit glabrous, without papillae. Seeds monomorphic or (in annual species) dimorphic (structural heterospermy). Embryo horizontal or vertical, sometimes both types are present on the same individual (spatial heterospermy).</p><p>More than 100 species distributed in all continents.</p></tp:treatment-sec><ref-list><ref id="B87"><mixed-citation xmlns:xlink="http://www.w3.org/1999/xlink" xlink:type="simple"><person-group><name name-style="western"><surname>Schenk</surname><given-names>HJ</given-names></name><name name-style="western"><surname>Ferren</surname><given-names>WR</given-names></name></person-group> (<year>2001</year>) <article-title>On the sectional nomenclature of <italic><tp:taxon-name><tp:taxon-name-part taxon-name-part-type="genus">Suaeda</tp:taxon-name-part></tp:taxon-name></italic> (<tp:taxon-name><tp:taxon-name-part taxon-name-part-type="family">Chenopodiaceae</tp:taxon-name-part></tp:taxon-name>).</article-title><source>Taxon</source><volume>50</volume>(<issue>3</issue>): <fpage>857</fpage>–<lpage>873</lpage>. <ext-link xlink:type="simple" ext-link-type="uri" xlink:href="http://www.jstor.org/stable/1223715">http://www.jstor.org/stable/1223715</ext-link>. <ext-link xlink:type="simple" ext-link-type="doi" xlink:href="10.2307/1223715">https://doi.org/10.2307/1223715</ext-link></mixed-citation></ref></ref-list></tp:taxon-treatment>
