# Supplementary material for: Taxonomic revision of Chenopodiaceae in Himalaya and Tibet
Source: PhytoKeys. 2019 Jan 31;(116):1–141. doi: 10.3897/phytokeys.116.27301 (PMC6367307; doi:10.3897/phytokeys.116.27301)
Supplement: XML Treatment for Suaeda olufsenii [file phytokeys.116.27301-treatment69.xml]

<!DOCTYPE tp:taxon-treatment
  PUBLIC "-//TaxonX//DTD Taxonomic Treatment Publishing DTD v0 20100105//EN" "tax-treatment-NSO.dtd">
<tp:taxon-treatment xmlns:tp="http://www.plazi.org/taxpub"><tp:treatment-meta><kwd-group><label>Taxon classification</label><kwd><named-content xmlns:xlink="http://www.w3.org/1999/xlink" content-type="kingdom">Plantae</named-content></kwd><kwd><named-content xmlns:xlink="http://www.w3.org/1999/xlink" content-type="order">Caryophyllales</named-content></kwd><kwd><named-content xmlns:xlink="http://www.w3.org/1999/xlink" content-type="family">Chenopodiacea</named-content></kwd></kwd-group><mixed-citation publication-type="journal"><person-group><name><surname>Sukhorukov</surname><given-names>Alexander P.</given-names></name><name><surname>Liu</surname><given-names>Pei-Liang</given-names></name><name><surname>Kushunina</surname><given-names>Maria</given-names></name></person-group><article-title>Taxonomic revision of <tp:taxon-name><tp:taxon-name-part taxon-name-part-type="family">Chenopodiaceae</tp:taxon-name-part></tp:taxon-name> in Himalaya and Tibet</article-title><source>PhytoKeys</source><day>31</day><month>1</month><year>2019</year><volume>2019</volume><issue>116</issue><fpage>1</fpage><lpage>141</lpage><pub-id pub-id-type="doi">10.3897/phytokeys.116.27301</pub-id></mixed-citation></tp:treatment-meta><tp:nomenclature><label>1.</label><tp:taxon-name>
              <tp:taxon-name-part taxon-name-part-type="genus" reg="Suaeda">Suaeda</tp:taxon-name-part>
              <tp:taxon-name-part taxon-name-part-type="species" reg="olufsenii">olufsenii</tp:taxon-name-part>
            </tp:taxon-name><tp:taxon-authority>Paulsen, Vidensk. Meddel. Naturhist. Foren. Kjøbenhavn [s.n.]: 194 (1903)</tp:taxon-authority><xref ref-type="fig" rid="F41">Fig. 41</xref><tp:nomenclature-citation-list><tp:nomenclature-citation><tp:taxon-name>
                  <tp:taxon-name-part taxon-name-part-type="genus" reg="Suaeda">Suaeda</tp:taxon-name-part>
                  <tp:taxon-name-part taxon-name-part-type="species" reg="olufsenii">olufsenii</tp:taxon-name-part>
                </tp:taxon-name><comment>Paulsen, Vidensk. Meddel. Naturhist. Foren. Kjøbenhavn [s.n.]: 194 (1903). <bold>Holotype</bold>. [TAJIKISTAN, Badakhshan] Pamir, in angustiis Chargush [Khargush], in litore salso lacus [on the saline shore of a little lake], 4200 m a.s.l., 2 Sep 1898, <italic>O. Paulsen 1230</italic> (C10009368, image seen! isotype LE n.v.).</comment></tp:nomenclature-citation><tp:nomenclature-citation><tp:taxon-name>
                  <tp:taxon-name-part taxon-name-part-type="genus" reg="Suaeda"/>
                  <tp:taxon-name-part taxon-name-part-type="species" reg="olufsenii"/>
                </tp:taxon-name><comment>≡<tp:taxon-name><tp:taxon-name-part taxon-name-part-type="genus" reg="Suaeda">S.</tp:taxon-name-part><tp:taxon-name-part taxon-name-part-type="species" reg="corniculata">corniculata</tp:taxon-name-part></tp:taxon-name> (C.A.Mey.) Bunge var. <italic>olufsenii</italic>(Paulsen) G.L.Chu in Kung &amp; Tsien, Fl. Reipubl. Pop. Sin. 25(2): 128 (1979). </comment></tp:nomenclature-citation></tp:nomenclature-citation-list></tp:nomenclature><tp:treatment-sec sec-type="Taxonomic notes" id="SECID0EHBFM"><title>Taxonomic notes.</title><p>The examined specimens have perianth with unequal projections at the fruiting stage that is consistent with the species description by <xref ref-type="bibr" rid="B81">Paulsen (1903)</xref>. However, <xref ref-type="bibr" rid="B64">Lomonosova and Freitag (2008)</xref> indicated equal projections of the perianth segments based on the specimens collected in the Altai Mountains. We assume that plants from Altai are different from the populations growing in Pamir, Tibet and North Himalaya.</p></tp:treatment-sec><tp:treatment-sec sec-type="description" id="SECID0EVBFM"><title>Description.</title><p>Annual up to 25 cm, glabrous or young parts are slightly pubescent with curved hairs, branched from the base with prostrate stems. Leaves up to 15.0 × 2.0–4.0 mm, semi-terete without or with an inconspicuous mucro. Inflorescence bracteous. Bracts rather flat, ovoid or elliptical. Flowers 3–12 in clusters. Perianth at fruiting stage with unequal horizontal wing-like projections (Fig. <xref ref-type="fig" rid="F39">39D</xref>). Stigmas 2. Seeds dimorphic: dark-red seeds 0.9–1.0 mm in diameter, marginally acutish, surface with remarkable polygonal sculpture (Fig. <xref ref-type="fig" rid="F39">39E, F</xref>), brown seeds 1.1–1.5 mm, with rugose surface.</p><fig id="F41" position="float" orientation="portrait"><label>Figure 41.</label><caption><p><italic><tp:taxon-name><tp:taxon-name-part taxon-name-part-type="genus" reg="Suaeda">Suaeda</tp:taxon-name-part><tp:taxon-name-part taxon-name-part-type="species" reg="olufsenii">olufsenii</tp:taxon-name-part></tp:taxon-name></italic> at fruiting stage. Photograph by Prashant Awale (ca. 4300 m a.s.l., near Pangong Lake, Jammu &amp; Kashmir, India, September 2011).</p></caption><graphic xmlns:xlink="http://www.w3.org/1999/xlink" xlink:href="phytokeys-116-001-g041.jpg" position="float" orientation="portrait" xlink:type="simple" id="oo_260782.jpg"/></fig></tp:treatment-sec><tp:treatment-sec sec-type="habitat" id="SECID0E2CFM"><title>Habitat.</title><p>Screes, sands and disturbed places; 3400–5300 m a.s.l.</p></tp:treatment-sec><tp:treatment-sec sec-type="phenology" id="SECID0EADFM"><title>Phenology.</title><p>Flowering: July-September; fruiting: September-October.</p></tp:treatment-sec><tp:treatment-sec sec-type="distribution" id="SECID0EFDFM"><title>Distribution.</title><p>See Fig. <xref ref-type="fig" rid="F40">40</xref>.</p></tp:treatment-sec><tp:treatment-sec sec-type="material" id="SECID0EPDFM"><title>Specimens examined.</title><p><bold>CHINA: Xizang</bold>: <bold>Ngari Prefecture</bold>: [Gar (Ga’er) County] Shiquanhe, 4300 m a.s.l., 30 Jul 1974, <italic>Biological Institute Tibet Expedition Team 3750</italic> (PE00527157); Burang (Pulan) County, Mapam Yumco (Lake), 4530 m a.s.l., 23 Aug 1974, <italic>Biological Institute Tibet Expedition Team 4153</italic> (PE00527139); Gêrzê (Gaize) County, Datan, 4400 m a.s.l., 8 Sep 1974, <italic>Biological Institute Tibet Expedition Team 4319</italic> (HNWP40537); Gar (Gaer) County, Moincêr (Menshi), 4300 m a.s.l., 10 Jul 1976, <italic>Qinghai-Tibet Team 76-7987</italic> (KUN0587544), <italic>Qinghai-Tibet Team Meadow Group 76-102</italic> (PE00541009); Gar (Gaer) County, Moincêr (Menshi), 4400 m a.s.l., 10 Jul 1976, <italic>Qinghai-Tibet Team Vegetation Group 13223</italic> (PE00527117); Zanda (Zhada) County, 4400 m a.s.l., 19 Jul 1976, <italic>Qinghai-Tibet Team Vegetation Group 12696</italic> (PE00527119); Rutog (Ritu) County, Domar (Duoma) Distr., 5200 m a.s.l., 15 Aug 1976, <italic>Qinghai-Tibet Team 76-9078</italic> (PE00527154); Gê’gyai (Geji) County, Yagra (Yare) Distr., 4780 m a.s.l., 20 Aug 1976, <italic>Qinghai-Tibet Team 76-8686</italic> (KUN0587535), <italic>Qinghai-Tibet Team Vegetation Group 13516</italic> (PE00527118); Gê’gyai (Geji) County, Yanhu Distr., 4350 m a.s.l., 24 Aug 1976, <italic>Qinghai-Tibet Team Meadow Group 13528</italic> (PE00527125); Rutog (Ritu) County, Rabang (Rebang), 4360 m a.s.l., 28 Aug 1976, <italic>Qinghai-Tibet Team Vegetation Group 13658</italic> (PE00527120); Rutog (Ritu) County, nr Banmozhang, 4250 m a.s.l., 4 Sep 1976, <italic>Qinghai-Tibet Team 76-8753</italic> (PE00527134, KUN0587541); Rutog (Ritu) County, Ni Yagezu, 4500 m a.s.l., 5 Sep 1976, <italic>Qinghai-Tibet Team 76-9147</italic> (PE00527155, KUN0587547); Gêrzê (Gaize) County, Marmê (Mami) Distr., 4500 m a.s.l., 8 Sep 1976, <italic>Gansu Agriculture University 158</italic> (PE00541006); Gêrzê (Gaize) County, Marmê (Mami) Distr., 4500 m a.s.l., 8 Sep 1976, <italic>Qinghai-Tibet Team 10422</italic> (PE00527151); Gêrzê (Gaize) County, Kangtog (Kangtuo), 4570 m a.s.l., 10 Sep 1976, <italic>Qinghai-Tibet Team 10208</italic> (PE00527153, KUN0588258); Gê’gyai (Geji) County to Shiquanhe, 4400 m a.s.l., 21 Aug 1990, <italic>Y. Fei</italic> et al. <italic>429</italic> (KUN0275068); Burang (Pulan) County, E of Hor, 4787 m a.s.l., <named-content xmlns:xlink="http://www.w3.org/1999/xlink" content-type="dwc:verbatimCoordinates" xlink:type="simple"><named-content content-type="geo-json" specific-use="{&#34;type&#34;:&#34;Point&#34;,&#34;coordinates&#34;:[81.968036,30.696800]}" id="NCID0EIFFM" xlink:type="simple">30°41'48.48"N, 81°58'4.93"E</named-content></named-content>, 3 Sep 2012, <italic>FLPH Tibet Expedition 12-0064</italic> (PE01967962); <bold>Nagqu Prefecture</bold>: Baingoin (Ban’ge) County, Bangkog Co (Ban’ge Lake), 4400 m a.s.l., 16 Jul 1961, <italic>Wang 3555</italic> (PE00527127); Nagqu County, 4490 m a.s.l., 16 Aug 1961, <italic>Wang 3763</italic> (PE00527128); Shuanghu County, 4800 m a.s.l., 18 Jul 1976, <italic>Qinghai-Tibet Team 10197</italic> (PE); Shuanghu County, 4850 m a.s.l., 21 Jul 1976, <italic>Qinghai-Tibet Team 9767</italic> (PE00527147, KUN0587537); Shuanghu County, Laiduo, 4850 m a.s.l., 22 Jul 1976, <italic>Qinghai-Tibet Team 10200</italic> (PE00527140); N Xizang, Jialin, 5100 m a.s.l., 24 Jul 1976, <italic>Gansu Agriculture University 092</italic> (PE00541005); <!--PageBreak -->Shuanghu County, 4800 m a.s.l., 26 Jul 1976, <italic>Qinghai-Tibet Team Vegetation Group 12039</italic> (PE); Baingoin (Ban’ge) County, 20 km NE of Bangkog Co (Ban’ge Lake), 4700 m a.s.l., 29 Jul 1976, <italic>Qinghai-Tibet Team 10680</italic> (PE00527123); Xiketang Lake, <named-content xmlns:xlink="http://www.w3.org/1999/xlink" content-type="dwc:verbatimCoordinates" xlink:type="simple"><named-content content-type="geo-json" specific-use="{&#34;type&#34;:&#34;Point&#34;,&#34;coordinates&#34;:[90.950000,32.016667]}" id="NCID0EGGFM" xlink:type="simple">32°01'N, 90°57'E</named-content></named-content>, 4560 m a.s.l., 28 Jul 2005, <italic>Nölling &amp; Hanspach NX05-017-04</italic> (herb. Miehe); <bold>Xigazê Prefecture</bold>: [Gyangste County] Kala [Tso], 14000 ft a.s.l., 8 Aug 1936, <italic>Chapman 500</italic> (K000899752); Qomolangma (Mount Everest), 28 Jul 1960, <italic>Fu 508</italic> (PE00527133); Zhongba County, Gaqoi (Gangjiu) distr., 4600 m a.s.l., 29 Jul 1975, <italic>Qinghai-Tibet Team Vegetation Group 7420</italic> (PE00527124);</p><p><bold>INDIA: Jammu &amp; Kashmir</bold>: [nr Parang river] valley below Haule, 17 Sep 1847, <italic>T.T. Thomson</italic> s.n. (K); Ladakh, Tso Kar, Rupshu, 4500 m a.s.l., 5 Sep 1970, <italic>U.C. Bhattacharyya 41013</italic> (BSD); Ladakh, Shyok, 4200 m a.s.l., 30 Aug 1975, <italic>M.V. Viswanathan 55058</italic> (BSD); Ladakh, Muklip, 3975 m a.s.l., 29 Aug 1976, <italic>B.M. Wadhwa 60151</italic> (BSD); Ladakh, Karu, 3400 m a.s.l., 12 Aug 1980, <italic>U.C. Bhattacharyya 71610</italic> (BSD); Ladakh, Chusul valley, Aug 1982, <italic>P.K. Hajra 74219</italic> (BSD); Tso Kar, Rupshu, 4600 m a.s.l., 22 Aug 1995, <italic>H. Hartmann 5035</italic> (MSB160553); Pangong Tso, 4120 m a.s.l., 13 Aug 1997, <italic>H. Hartmann 6081</italic> (MSB160552); Ladakh, Zanskar Region, Markha Hankar vill., 4500 m a.s.l., 21 Aug 1998, <italic>L. Klimeš 106</italic> (PRA); Ladakh, Indus <!--PageBreak -->valley, Stot (E) [Stod River valley], 4180 m a.s.l., 16 Aug 1999, <italic>L. Klimeš 540</italic> (PRA); Ladakh, Indus valley, Stot (E), 4850–4940 m a.s.l., 2 Aug 2001, <italic>L. Klimeš 01-5-12</italic> (PRA); Ladakh, Rupshu Region, Tso Moriri, between Karzok &amp; Peldo, 4650 m a.s.l., 11 Aug 2001, <italic>L. Klimeš 1320</italic> (PRA); Ladakh, Rupshu Region, Chumur, 4660–4860 m a.s.l., 21 Aug 2001, <italic>L. Klimeš 1382</italic> (PRA); Ladakh, Shyok (W &amp; C), 3710–3780 m a.s.l., 15 Sep 2001, <italic>L. Klimeš 1845</italic> (PRA); Ladakh, Pangong Region, Spangmik to Pangong Lake, 4300 m a.s.l., 10 Sep 2002, <italic>L. Klimeš 2704</italic> (PRA); <bold>Himachal Pradesh</bold>: Lahaul, Kenlung, 15000 ft a.s.l., 19 Jul 1941, <italic>N.L. Bor 15182</italic> (DD).</p></tp:treatment-sec><tp:treatment-sec sec-type="distribution" id="SECID0E4HFM"><title>General distribution.</title><p>W China, N India, N Pakistan and Tajikistan; also reported from E Kazakhstan, Kyrghyzstan, Mongolia and Russia (Altai).</p></tp:treatment-sec><tp:treatment-sec><!--Section generated to contain objects referenced in tp:taxon-treatment.--><fig id="F39" position="float" orientation="portrait"><label>Figure 39.</label><caption><p>SEM micrographs: <bold>A</bold><italic><tp:taxon-name><tp:taxon-name-part taxon-name-part-type="genus" reg="Agriophyllum">Agriophyllum</tp:taxon-name-part><tp:taxon-name-part taxon-name-part-type="species" reg="tibeticum">tibeticum</tp:taxon-name-part></tp:taxon-name></italic>, hairs from the stem <bold>B</bold><italic><tp:taxon-name><tp:taxon-name-part taxon-name-part-type="genus" reg="Agriophyllum">A.</tp:taxon-name-part><tp:taxon-name-part taxon-name-part-type="species" reg="tibeticum">tibeticum</tp:taxon-name-part></tp:taxon-name></italic>, concave side of the seed <bold>C</bold><italic><tp:taxon-name><tp:taxon-name-part taxon-name-part-type="genus" reg="Agriophyllum">A.</tp:taxon-name-part><tp:taxon-name-part taxon-name-part-type="species" reg="tibeticum">tibeticum</tp:taxon-name-part></tp:taxon-name></italic>, convex side of the seed <bold>D</bold><italic><tp:taxon-name><tp:taxon-name-part taxon-name-part-type="genus" reg="Suaeda">Suaeda</tp:taxon-name-part><tp:taxon-name-part taxon-name-part-type="species" reg="olufsenii">olufsenii</tp:taxon-name-part></tp:taxon-name></italic>, fruit enclosed in the perianth; <bold>E, F</bold><italic><tp:taxon-name><tp:taxon-name-part taxon-name-part-type="genus" reg="Suaeda">S.</tp:taxon-name-part><tp:taxon-name-part taxon-name-part-type="species" reg="olufsenii">olufsenii</tp:taxon-name-part></tp:taxon-name></italic>, red seed. Magnification: 50× (<bold>A, B</bold>), 75× (<bold>C, D</bold>), 100× (<bold>E</bold>), 500× (<bold>F</bold>).</p></caption><graphic xmlns:xlink="http://www.w3.org/1999/xlink" xlink:href="phytokeys-116-001-g039.jpg" position="float" orientation="portrait" xlink:type="simple" id="oo_260780.jpg"/></fig><fig id="F40" position="float" orientation="portrait"><label>Figure 40.</label><caption><p>Distribution map of <italic><tp:taxon-name><tp:taxon-name-part taxon-name-part-type="genus" reg="Agriophyllum">Agriophyllum</tp:taxon-name-part><tp:taxon-name-part taxon-name-part-type="species" reg="tibeticum">tibeticum</tp:taxon-name-part></tp:taxon-name></italic> (stars) and <italic><tp:taxon-name><tp:taxon-name-part taxon-name-part-type="genus" reg="Suaeda">Suaeda</tp:taxon-name-part><tp:taxon-name-part taxon-name-part-type="species" reg="olufsenii">olufsenii</tp:taxon-name-part></tp:taxon-name></italic> (circles).</p></caption><graphic xmlns:xlink="http://www.w3.org/1999/xlink" xlink:href="phytokeys-116-001-g040.jpg" position="float" orientation="portrait" xlink:type="simple" id="oo_260781.jpg"/></fig></tp:treatment-sec><ref-list><ref id="B81"><mixed-citation xmlns:xlink="http://www.w3.org/1999/xlink" xlink:type="simple"><person-group><name name-style="western"><surname>Paulsen</surname><given-names>O</given-names></name></person-group> (<year>1903</year>) Plants collected in Asia-Media and Persia. Lieutenant Olyfsen’s second Pamir Expedition. Videnskabelige meddelelser fra den Naturhistoriske forening i Kjöbenhavn [s.n.]: 133–206.</mixed-citation></ref><ref id="B64"><mixed-citation xmlns:xlink="http://www.w3.org/1999/xlink" xlink:type="simple"><person-group><name name-style="western"><surname>Lomonosova</surname><given-names>MN</given-names></name><name name-style="western"><surname>Freitag</surname><given-names>H</given-names></name></person-group> (<year>2008</year>) <article-title>The genus <italic><tp:taxon-name><tp:taxon-name-part taxon-name-part-type="genus">Suaeda</tp:taxon-name-part></tp:taxon-name></italic> (<tp:taxon-name><tp:taxon-name-part taxon-name-part-type="family">Chenopodiaceae</tp:taxon-name-part></tp:taxon-name>) in Asiatic Russia.</article-title><source>Rastitelnyi Mir Asiatskoy Rossii</source><volume>2</volume>: <fpage>12</fpage>–<lpage>19</lpage>. [In Russian]</mixed-citation></ref></ref-list></tp:taxon-treatment>
