# Supplementary material for: Taxonomic revision of Chenopodiaceae in Himalaya and Tibet
Source: PhytoKeys. 2019 Jan 31;(116):1–141. doi: 10.3897/phytokeys.116.27301 (PMC6367307; doi:10.3897/phytokeys.116.27301)
Supplement: XML Treatment for Bassia [file phytokeys.116.27301-treatment71.xml]

<!DOCTYPE tp:taxon-treatment
  PUBLIC "-//TaxonX//DTD Taxonomic Treatment Publishing DTD v0 20100105//EN" "tax-treatment-NSO.dtd">
<tp:taxon-treatment xmlns:tp="http://www.plazi.org/taxpub"><tp:treatment-meta><kwd-group><label>Taxon classification</label><kwd><named-content xmlns:xlink="http://www.w3.org/1999/xlink" content-type="kingdom">Plantae</named-content></kwd><kwd><named-content xmlns:xlink="http://www.w3.org/1999/xlink" content-type="order">Caryophyllales</named-content></kwd><kwd><named-content xmlns:xlink="http://www.w3.org/1999/xlink" content-type="family">Chenopodiacea</named-content></kwd></kwd-group><mixed-citation publication-type="journal"><person-group><name><surname>Sukhorukov</surname><given-names>Alexander P.</given-names></name><name><surname>Liu</surname><given-names>Pei-Liang</given-names></name><name><surname>Kushunina</surname><given-names>Maria</given-names></name></person-group><article-title>Taxonomic revision of <tp:taxon-name><tp:taxon-name-part taxon-name-part-type="family">Chenopodiaceae</tp:taxon-name-part></tp:taxon-name> in Himalaya and Tibet</article-title><source>PhytoKeys</source><day>31</day><month>1</month><year>2019</year><volume>2019</volume><issue>116</issue><fpage>1</fpage><lpage>141</lpage><pub-id pub-id-type="doi">10.3897/phytokeys.116.27301</pub-id></mixed-citation></tp:treatment-meta><tp:nomenclature><label>15.</label><tp:taxon-name>
              <tp:taxon-name-part taxon-name-part-type="genus" reg="Bassia">Bassia</tp:taxon-name-part>
            </tp:taxon-name><tp:taxon-authority>All., Mélanges Philos. Math. Soc. Roy. Turin 3: 177 (1766)</tp:taxon-authority><tp:nomenclature-citation-list><tp:nomenclature-citation><tp:taxon-name>
                  <tp:taxon-name-part taxon-name-part-type="genus" reg="Bassia">Bassia</tp:taxon-name-part>
                  <tp:taxon-name-part taxon-name-part-type="species" reg="aegyptiaca">aegyptiaca</tp:taxon-name-part>
                </tp:taxon-name><comment>All. (=<tp:taxon-name><tp:taxon-name-part taxon-name-part-type="genus" reg="Bassia">B.</tp:taxon-name-part><tp:taxon-name-part taxon-name-part-type="species" reg="muricata">muricata</tp:taxon-name-part></tp:taxon-name> (L.) Asch.) (<bold>Type</bold>).</comment></tp:nomenclature-citation></tp:nomenclature-citation-list></tp:nomenclature><tp:treatment-sec sec-type="description" id="SECID0ERMFM"><title>Description.</title><p>Annuals or subshrubs with simple, alternate, entire, flattened or terete leaves with diverse types of Kranz anatomy. Inflorescence spiciform, leafy, formed of few-flowered axillary clusters. Flowers solitary or in clusters of 2–5, hermaphrodite or unisexual (mostly female) with 5 perianth segments that are free or half-way connate and which develop wing-like, spiny or tuberculate outgrowths at the fruiting stage or rarely lack outgrowths. Style very short with 2–3 filiform stigmas. Fruit round or ovoid, compressed with smooth pericarp ± tightly adjoining the seed coat; seeds with horizontal horseshoe-shaped embryo; perisperm abundant.</p></tp:treatment-sec><tp:treatment-sec sec-type="notes" id="SECID0EWMFM"><title>Note.</title><p>The genera that are now included in <italic><tp:taxon-name><tp:taxon-name-part taxon-name-part-type="genus" reg="Bassia">Bassia</tp:taxon-name-part></tp:taxon-name></italic> are cited in <xref ref-type="bibr" rid="B54">Kadereit and Freitag (2011)</xref>.</p><p>~20 species in Eurasia and North Africa.</p><!--PageBreak --></tp:treatment-sec><ref-list><ref id="B54"><mixed-citation xmlns:xlink="http://www.w3.org/1999/xlink" xlink:type="simple"><person-group><name name-style="western"><surname>Kadereit</surname><given-names>G</given-names></name><name name-style="western"><surname>Freitag</surname><given-names>H</given-names></name></person-group> (<year>2011</year>) <article-title>Molecular phylogeny of Camphorosmeae (<tp:taxon-name><tp:taxon-name-part taxon-name-part-type="family">Camphorosmoideae</tp:taxon-name-part></tp:taxon-name>, <tp:taxon-name><tp:taxon-name-part taxon-name-part-type="family">Chenopodiaceae</tp:taxon-name-part></tp:taxon-name>): Implications for biogeography, evolution of C4-photosynthesis and taxonomy.</article-title><source>Taxon</source><volume>60</volume>: <fpage>51</fpage>–<lpage>78</lpage>. <ext-link xlink:type="simple" ext-link-type="uri" xlink:href="http://www.ingentaconnect.com/contentone/iapt/tax/2011/00000060/00000001/art00006">http://www.ingentaconnect.com/contentone/iapt/tax/2011/00000060/00000001/art00006</ext-link></mixed-citation></ref></ref-list></tp:taxon-treatment>
