# Supplementary material for: Taxonomic revision of Chenopodiaceae in Himalaya and Tibet
Source: PhytoKeys. 2019 Jan 31;(116):1–141. doi: 10.3897/phytokeys.116.27301 (PMC6367307; doi:10.3897/phytokeys.116.27301)
Supplement: XML Treatment for Bassia scoparia [file phytokeys.116.27301-treatment72.xml]

<!DOCTYPE tp:taxon-treatment
  PUBLIC "-//TaxonX//DTD Taxonomic Treatment Publishing DTD v0 20100105//EN" "tax-treatment-NSO.dtd">
<tp:taxon-treatment xmlns:tp="http://www.plazi.org/taxpub"><tp:treatment-meta><kwd-group><label>Taxon classification</label><kwd><named-content xmlns:xlink="http://www.w3.org/1999/xlink" content-type="kingdom">Plantae</named-content></kwd><kwd><named-content xmlns:xlink="http://www.w3.org/1999/xlink" content-type="order">Caryophyllales</named-content></kwd><kwd><named-content xmlns:xlink="http://www.w3.org/1999/xlink" content-type="family">Chenopodiacea</named-content></kwd></kwd-group><mixed-citation publication-type="journal"><person-group><name><surname>Sukhorukov</surname><given-names>Alexander P.</given-names></name><name><surname>Liu</surname><given-names>Pei-Liang</given-names></name><name><surname>Kushunina</surname><given-names>Maria</given-names></name></person-group><article-title>Taxonomic revision of <tp:taxon-name><tp:taxon-name-part taxon-name-part-type="family">Chenopodiaceae</tp:taxon-name-part></tp:taxon-name> in Himalaya and Tibet</article-title><source>PhytoKeys</source><day>31</day><month>1</month><year>2019</year><volume>2019</volume><issue>116</issue><fpage>1</fpage><lpage>141</lpage><pub-id pub-id-type="doi">10.3897/phytokeys.116.27301</pub-id></mixed-citation></tp:treatment-meta><tp:nomenclature><label>1.</label><tp:taxon-name>
                <tp:taxon-name-part taxon-name-part-type="genus" reg="Bassia">Bassia</tp:taxon-name-part>
                <tp:taxon-name-part taxon-name-part-type="species" reg="scoparia">scoparia</tp:taxon-name-part>
              </tp:taxon-name><tp:taxon-authority>(L.) A.J.Scott, Fedd. Repert. 89(2–3): 108 (1978)</tp:taxon-authority><tp:nomenclature-citation-list><tp:nomenclature-citation><tp:taxon-name>
                    <tp:taxon-name-part taxon-name-part-type="genus" reg="Bassia"/>
                    <tp:taxon-name-part taxon-name-part-type="species" reg="scoparia"/>
                  </tp:taxon-name><comment>≡<tp:taxon-name><tp:taxon-name-part taxon-name-part-type="genus" reg="Chenopodium">Chenopodium</tp:taxon-name-part><tp:taxon-name-part taxon-name-part-type="species" reg="scoparium">scoparium</tp:taxon-name-part></tp:taxon-name> L., Sp. Pl.: 221 (1753). <bold>Lectotype</bold> (designated by <xref ref-type="bibr" rid="B50">Jafri and Rateeb 1978</xref>): Herb. Linn. 313.20 (LINN! image available at <ext-link xmlns:xlink="http://www.w3.org/1999/xlink" xlink:type="simple" ext-link-type="uri" xlink:href="http://linnean-online.org/3145/">http://linnean-online.org/3145/</ext-link>). </comment></tp:nomenclature-citation><tp:nomenclature-citation><tp:taxon-name>
                    <tp:taxon-name-part taxon-name-part-type="genus" reg="Bassia"/>
                    <tp:taxon-name-part taxon-name-part-type="species" reg="scoparia"/>
                  </tp:taxon-name><comment>≡<tp:taxon-name><tp:taxon-name-part taxon-name-part-type="genus" reg="Kochia">Kochia</tp:taxon-name-part><tp:taxon-name-part taxon-name-part-type="species" reg="scoparia">scoparia</tp:taxon-name-part></tp:taxon-name> (L.) Schrad., Neues J. Bot. 3(3–4): 85 (1809). Comprehensive list of synonymic names of <tp:taxon-name><tp:taxon-name-part taxon-name-part-type="genus" reg="Bassia">B.</tp:taxon-name-part><tp:taxon-name-part taxon-name-part-type="species" reg="scoparia">scoparia</tp:taxon-name-part></tp:taxon-name> is presented in <xref ref-type="bibr" rid="B107">Sukhorukov (2014)</xref>. Here we add an additional synonym. </comment></tp:nomenclature-citation><tp:nomenclature-citation><tp:taxon-name>
                    <tp:taxon-name-part taxon-name-part-type="genus" reg="Bassia"/>
                    <tp:taxon-name-part taxon-name-part-type="species" reg="scoparia"/>
                  </tp:taxon-name><comment>=<tp:taxon-name><tp:taxon-name-part taxon-name-part-type="genus" reg="Bassia">Bassia</tp:taxon-name-part><tp:taxon-name-part taxon-name-part-type="species" reg="fiedleri">fiedleri</tp:taxon-name-part></tp:taxon-name> Aellen in Hegi, Ill. Fl. Mitt.-Eur., ed. 2, 3(2): 713 (1961) syn. nov. Aellen (in Hegi 1961) stated a new name instead of <tp:taxon-name><tp:taxon-name-part taxon-name-part-type="genus" reg="Bassia">Bassia</tp:taxon-name-part><tp:taxon-name-part taxon-name-part-type="species" reg="divaricata">divaricata</tp:taxon-name-part></tp:taxon-name> (Kar. &amp; Kir.) Kuntze (1891) [now <tp:taxon-name><tp:taxon-name-part taxon-name-part-type="genus" reg="Grubovia">Grubovia</tp:taxon-name-part><tp:taxon-name-part taxon-name-part-type="species" reg="dasyphylla">dasyphylla</tp:taxon-name-part></tp:taxon-name> (Fisch. &amp; C.A.Mey.) Freitag &amp; Kadereit], non <tp:taxon-name><tp:taxon-name-part taxon-name-part-type="genus" reg="Bassia">Bassia</tp:taxon-name-part><tp:taxon-name-part taxon-name-part-type="species" reg="divaricata">divaricata</tp:taxon-name-part></tp:taxon-name> F. Muell. (1882). The name <tp:taxon-name><tp:taxon-name-part taxon-name-part-type="genus" reg="Bassia">Bassia</tp:taxon-name-part><tp:taxon-name-part taxon-name-part-type="species" reg="fiedleri">fiedleri</tp:taxon-name-part></tp:taxon-name> was accepted as a synonym of <tp:taxon-name><tp:taxon-name-part taxon-name-part-type="genus" reg="Grubovia">Grubovia</tp:taxon-name-part><tp:taxon-name-part taxon-name-part-type="species" reg="dasyphylla">dasyphylla</tp:taxon-name-part></tp:taxon-name> (<xref ref-type="bibr" rid="B54">Kadereit and Freitag 2011</xref>). However, the analysis of the material in G collected by O. Fiedler in Germany (as an alien plant) and treated by P. Aellen clearly shows that <tp:taxon-name><tp:taxon-name-part taxon-name-part-type="genus" reg="Bassia">Bassia</tp:taxon-name-part><tp:taxon-name-part taxon-name-part-type="species" reg="fiedleri">fiedleri</tp:taxon-name-part></tp:taxon-name> is conspecific with <tp:taxon-name><tp:taxon-name-part taxon-name-part-type="genus" reg="Bassia">Bassia</tp:taxon-name-part><tp:taxon-name-part taxon-name-part-type="species" reg="scoparia">scoparia</tp:taxon-name-part></tp:taxon-name>. </comment></tp:nomenclature-citation></tp:nomenclature-citation-list></tp:nomenclature><tp:treatment-sec sec-type="description" id="SECID0E1VFM"><title>Description.</title><p>Erect annual up to 150(200) cm; stem and branches green or sometimes reddish, moderately to densely covered by long, soft, simple multicellular hairs. Leaves flat, 20.0–50.0(80.0) × 1.5–7.0(10.0) mm, subpetiolate at base, narrowly oblong to lanceolate or linear, three-nerved, densely pilose. Bracts longer than flower clusters. Inflorescences spiciform, foliose, axes with fine spreading hairs. Flowers mostly in clusters of 2–5, unisexual or hermaphrodite, surrounded by basal tufts of hairs or not. Perianth fused halfway, ciliate or glabrous, with small horizontal wings or tubercles at the fruiting stage, sometimes without any projections. Fruit compressedly ovoid, ~2.0 mm long, dark brown. Seeds with horizontal embryo.</p></tp:treatment-sec><tp:treatment-sec sec-type="habitat" id="SECID0E6VFM"><title>Habitat.</title><p>Disturbed areas at elevations of 2500–3500 m, stony slopes or sands; rare.</p></tp:treatment-sec><tp:treatment-sec sec-type="phenology" id="SECID0EEWFM"><title>Phenology.</title><p>Flowering: July-September; fruiting: August-October.</p></tp:treatment-sec><tp:treatment-sec sec-type="distribution" id="SECID0EJWFM"><title>Distribution.</title><p>See Fig. <xref ref-type="fig" rid="F42">42</xref>.</p><fig id="F42" position="float" orientation="portrait"><label>Figure 42.</label><caption><p>Distribution map of <italic><tp:taxon-name><tp:taxon-name-part taxon-name-part-type="genus" reg="Bassia">Bassia</tp:taxon-name-part><tp:taxon-name-part taxon-name-part-type="species" reg="scoparia">scoparia</tp:taxon-name-part></tp:taxon-name></italic> (stars) and <italic><tp:taxon-name><tp:taxon-name-part taxon-name-part-type="genus" reg="Bassia">B.</tp:taxon-name-part><tp:taxon-name-part taxon-name-part-type="species" reg="odontoptera">odontoptera</tp:taxon-name-part></tp:taxon-name></italic> (circles).</p></caption><graphic xmlns:xlink="http://www.w3.org/1999/xlink" xlink:href="phytokeys-116-001-g042.jpg" position="float" orientation="portrait" xlink:type="simple" id="oo_260783.jpg"/></fig></tp:treatment-sec><tp:treatment-sec sec-type="material" id="SECID0EWXFM"><title>Specimens examined.</title><p><bold>CHINA</bold>: <bold>Xizang</bold>: <bold>Nyingchi Prefecture</bold>: Nang (Lang) County, Zhongda, 3150 m a.s.l., cultivated, 3 Sep 1972, <italic>Tibet Chinese Herbal Medicine Survey Team 4520</italic> (PE00526535);</p><!--PageBreak --><p><bold>INDIA: Jammu &amp; Kashmir</bold>: Srinagar, 1856, <italic>Schlagintweit</italic> s.n. (BM); Ladakh, Kargil, 2800 m a.s.l., 4 Sep 1975, <italic>M.V. Viswanathan 55634</italic> (BSD); Ladakh, 3450 m a.s.l., 30 Jul 1979, <italic>H. Hartmann 2739</italic> (G, MSB160571) [var. <italic>trichophylla</italic>; probably escaped from cultivation]; Ladakh, Suru region, Kargil, 2670–2690 m a.s.l., 18 Sep 2004, <italic>L. Klimeš 4967</italic> (PRA).</p><p><bold>NEPAL</bold>: <bold>Western</bold>: <bold>Dhaulagiri Zone</bold>: [Mustang Distr.] Tukuche, Kali Gandaki river, 8500 ft a.s.l., 12 Jun 1954, <italic>J. Stainton, W.R. Sykes &amp; L.H.J. Williams 1072</italic> (BM); Mustang [Distr.], Jomosom vill., 2800 m a.s.l., 26 Sep 2009, <italic>A. Sukhorukov</italic> s.n. (E, MW).</p></tp:treatment-sec><tp:treatment-sec sec-type="distribution" id="SECID0ERZFM"><title>General distribution.</title><p>Most likely, originated in Central Asia (Kazakhstan to West China and Mongolia), alien elsewhere in the temperate parts of Eurasia, Australia and Americas.</p></tp:treatment-sec><ref-list><ref id="B50"><mixed-citation xmlns:xlink="http://www.w3.org/1999/xlink" xlink:type="simple"><person-group><name name-style="western"><surname>Jafri</surname><given-names>SMH</given-names></name><name name-style="western"><surname>Rateeb</surname><given-names>FB</given-names></name></person-group> (<year>1978</year>) <tp:taxon-name><tp:taxon-name-part taxon-name-part-type="family">Chenopodiaceae</tp:taxon-name-part></tp:taxon-name>. In: Jafri SMH, El-Gadi A (Eds) Flora of Libya, Vol. 58. Al Faateh University, Tripoli.</mixed-citation></ref><ref id="B107"><mixed-citation xmlns:xlink="http://www.w3.org/1999/xlink" xlink:type="simple"><person-group><name name-style="western"><surname>Sukhorukov</surname><given-names>AP</given-names></name></person-group> (<year>2014</year>) The carpology of the <tp:taxon-name><tp:taxon-name-part taxon-name-part-type="family">Chenopodiaceae</tp:taxon-name-part></tp:taxon-name> with reference to the phylogeny, systematics and diagnostics of its representatives. Grif &amp; Co., Tula. [in Russian with English summary]</mixed-citation></ref><ref id="B54"><mixed-citation xmlns:xlink="http://www.w3.org/1999/xlink" xlink:type="simple"><person-group><name name-style="western"><surname>Kadereit</surname><given-names>G</given-names></name><name name-style="western"><surname>Freitag</surname><given-names>H</given-names></name></person-group> (<year>2011</year>) <article-title>Molecular phylogeny of Camphorosmeae (<tp:taxon-name><tp:taxon-name-part taxon-name-part-type="family">Camphorosmoideae</tp:taxon-name-part></tp:taxon-name>, <tp:taxon-name><tp:taxon-name-part taxon-name-part-type="family">Chenopodiaceae</tp:taxon-name-part></tp:taxon-name>): Implications for biogeography, evolution of C4-photosynthesis and taxonomy.</article-title><source>Taxon</source><volume>60</volume>: <fpage>51</fpage>–<lpage>78</lpage>. <ext-link xlink:type="simple" ext-link-type="uri" xlink:href="http://www.ingentaconnect.com/contentone/iapt/tax/2011/00000060/00000001/art00006">http://www.ingentaconnect.com/contentone/iapt/tax/2011/00000060/00000001/art00006</ext-link></mixed-citation></ref></ref-list></tp:taxon-treatment>
