# Supplementary material for: Taxonomic revision of Chenopodiaceae in Himalaya and Tibet
Source: PhytoKeys. 2019 Jan 31;(116):1–141. doi: 10.3897/phytokeys.116.27301 (PMC6367307; doi:10.3897/phytokeys.116.27301)
Supplement: XML Treatment for Bassia odontoptera [file phytokeys.116.27301-treatment73.xml]

<!DOCTYPE tp:taxon-treatment
  PUBLIC "-//TaxonX//DTD Taxonomic Treatment Publishing DTD v0 20100105//EN" "tax-treatment-NSO.dtd">
<tp:taxon-treatment xmlns:tp="http://www.plazi.org/taxpub"><tp:treatment-meta><kwd-group><label>Taxon classification</label><kwd><named-content xmlns:xlink="http://www.w3.org/1999/xlink" content-type="kingdom">Plantae</named-content></kwd><kwd><named-content xmlns:xlink="http://www.w3.org/1999/xlink" content-type="order">Caryophyllales</named-content></kwd><kwd><named-content xmlns:xlink="http://www.w3.org/1999/xlink" content-type="family">Chenopodiacea</named-content></kwd></kwd-group><mixed-citation publication-type="journal"><person-group><name><surname>Sukhorukov</surname><given-names>Alexander P.</given-names></name><name><surname>Liu</surname><given-names>Pei-Liang</given-names></name><name><surname>Kushunina</surname><given-names>Maria</given-names></name></person-group><article-title>Taxonomic revision of <tp:taxon-name><tp:taxon-name-part taxon-name-part-type="family">Chenopodiaceae</tp:taxon-name-part></tp:taxon-name> in Himalaya and Tibet</article-title><source>PhytoKeys</source><day>31</day><month>1</month><year>2019</year><volume>2019</volume><issue>116</issue><fpage>1</fpage><lpage>141</lpage><pub-id pub-id-type="doi">10.3897/phytokeys.116.27301</pub-id></mixed-citation></tp:treatment-meta><tp:nomenclature><label>2.</label><tp:taxon-name>
                <tp:taxon-name-part taxon-name-part-type="genus" reg="Bassia">Bassia</tp:taxon-name-part>
                <tp:taxon-name-part taxon-name-part-type="species" reg="odontoptera">odontoptera</tp:taxon-name-part>
              </tp:taxon-name><tp:taxon-authority>(Schrenk) Freitag &amp; G.Kadereit, Taxon 60(1): 73 (2011)</tp:taxon-authority><tp:nomenclature-citation-list><tp:nomenclature-citation><tp:taxon-name>
                    <tp:taxon-name-part taxon-name-part-type="genus" reg="Bassia"/>
                    <tp:taxon-name-part taxon-name-part-type="species" reg="odontoptera"/>
                  </tp:taxon-name><comment>≡<tp:taxon-name><tp:taxon-name-part taxon-name-part-type="genus" reg="Kochia">Kochia</tp:taxon-name-part><tp:taxon-name-part taxon-name-part-type="species" reg="odontoptera">odontoptera</tp:taxon-name-part></tp:taxon-name> Schrenk, Bull. Acad. Petersb. 1: 361 (1843). <bold>Lectotype</bold> (Sukhorukov, designated here): [probably East KAZAKHSTAN] “desert. Songor.” [Songorian desert] leg. <italic>Schrenk</italic> s.n. (P04994622!). </comment></tp:nomenclature-citation><tp:nomenclature-citation><tp:taxon-name>
                    <tp:taxon-name-part taxon-name-part-type="genus" reg="Bassia"/>
                    <tp:taxon-name-part taxon-name-part-type="species" reg="odontoptera"/>
                  </tp:taxon-name><comment>=<tp:taxon-name><tp:taxon-name-part taxon-name-part-type="genus" reg="Kochia">Kochia</tp:taxon-name-part><tp:taxon-name-part taxon-name-part-type="species" reg="iranica">iranica</tp:taxon-name-part></tp:taxon-name> Bornm., Bull. Herb. Boissier, ser. 2, 8: 546 (1908). <bold>Syntypes</bold>: Persia [IRAN], prov. Kerman, Kerman, in cultis, 1900 m a.s.l., 20 Aug 1892, <italic>J. Bornmüller 5074</italic> (P032634! LE! MW!) as <tp:taxon-name><tp:taxon-name-part taxon-name-part-type="genus" reg="Salsola">Salsola</tp:taxon-name-part><tp:taxon-name-part taxon-name-part-type="species" reg="iranica">iranica</tp:taxon-name-part></tp:taxon-name>. </comment></tp:nomenclature-citation><tp:nomenclature-citation><tp:taxon-name>
                    <tp:taxon-name-part taxon-name-part-type="genus" reg="Bassia"/>
                    <tp:taxon-name-part taxon-name-part-type="species" reg="odontoptera"/>
                  </tp:taxon-name><comment>≡<tp:taxon-name><tp:taxon-name-part taxon-name-part-type="genus" reg="Bassia">Bassia</tp:taxon-name-part><tp:taxon-name-part taxon-name-part-type="species" reg="iranica">iranica</tp:taxon-name-part></tp:taxon-name> (Bornm.) Bornm., Fedd. Repert. 17: 276 (1921). </comment></tp:nomenclature-citation></tp:nomenclature-citation-list></tp:nomenclature><tp:treatment-sec sec-type="description" id="SECID0EU3FM"><title>Description.</title><p>Annual up to 25 cm with often reddish stems covered with spreading hairs. Leaves up to 1.0 cm, oblong to ovate, densely covered with (semi)appressed hairs (both <!--PageBreak -->stem and leaves are partially glabrescent at fruiting). Inflorescences bracteose with bracts slightly longer than the flower clusters. Flowers (2–5) in clusters. Perianth fused up to the half, densely pubescent with wing-like projections at fruiting, 3.0–5.0 mm across (with wings). Wings white or reddish, entire to erose-dentate or lobate (but not pinnatisect). Fruit compressedly ovoid, 0.7–0.8 mm long. Seeds with horizontal embryo.</p></tp:treatment-sec><tp:treatment-sec sec-type="habitat" id="SECID0E33FM"><title>Habitat.</title><p>Sands and stony plateaux at elevations of 2700–4700 m; common in many places of Jammu and Kashmir as indicated by the collectors.</p></tp:treatment-sec><tp:treatment-sec sec-type="phenology" id="SECID0EB4FM"><title>Phenology.</title><p>Flowering: July-September; fruiting: August-early October.</p></tp:treatment-sec><tp:treatment-sec sec-type="distribution" id="SECID0EG4FM"><title>Distribution.</title><p>See Fig. <xref ref-type="fig" rid="F42">42</xref>.</p></tp:treatment-sec><tp:treatment-sec sec-type="material" id="SECID0EQ4FM"><title>Specimens examined.</title><p><bold>INDIA</bold>: <bold>Jammu &amp; Kashmir</bold>: Zanskar, Kargil, 13500 ft a.s.l., Jul 1933, <italic>W. Koelz 5580</italic> (H1038426); Ladakh, Namika La, 28–29 Jul 1933, <italic>W. Koelz 6189</italic> (G); Ladakh, Saspul, 10500 ft a.s.l., 27 Aug 1931, <italic>W. Koelz 2705</italic> (E, K); Kargil [Distr.], 12000 ft a.s.l., 29 Jul 1937, <italic>Murt 83</italic> (E); Ladakh, Bragnag, 13000 ft a.s.l., 31 Aug 1931, <italic>W. Koelz 2779</italic> (E, LE); Ladakh, Whisky Nullah, 30 Aug 1970, 4000 m a.s.l., <italic>U.C. Bhattacharyya 40941</italic> (BSD); Ladakh, Mulbekh, 22 Jul 1976, <italic>B.M. Wadhwa 58917</italic> (BSD); Ladakh, between Leh &amp; Saspul, 1979, <italic>H. Hartmann 2741</italic> (MSB137916); Ladakh, Tungri, 3650 m a.s.l., 12 Aug 1979, <italic>H. Hartmann 2740</italic> (MSB137915); Ladakh, Kardung La, 3800 m a.s.l., 9 Aug 1980, <italic>U.C. Bhattacharyya 71535</italic> (BSD); Ladakh, Sabu, 3400 m a.s.l., 26 Jul 1987, <italic>H. Hartmann 3062</italic> (MSB137917); Ladakh, Zanskar Region, Sarchu, 4200 m a.s.l., 8 Aug 2000, <italic>L. Klimeš 1126</italic> (PRA); Ladakh, Leh, Ganglas to Pulu, 22 Sep 2001, <italic>L. Klimeš 1995</italic> (PRA); Ladakh, Dras Region, 2820–2800 m a.s.l., Kharboo [Kharbu], 20 Aug 2005, <italic>L. Klimeš 5900</italic> (PRA); Ladakh, Indus valley, Sham, 3050 m a.s.l., 30 Aug 2005, <italic>L. Klimeš 6166</italic> (PRA); Ladakh, Rupshu Region, Tso Moriri, 4550 m a.s.l., 13 Sep 2005, <italic>L. Klimeš 6316</italic> (PRA); Ladakh, Indus valley, Sham (W), 3210–3330 m a.s.l., 23 Sep 2006, <italic>L. Klimeš 7369</italic> (PRA).</p></tp:treatment-sec><tp:treatment-sec sec-type="distribution" id="SECID0E35FM"><title>General distribution.</title><p>Iran, Afghanistan, North Pakistan and Central Asia (Turkmenistan and Tajikistan).</p></tp:treatment-sec><tp:treatment-sec><!--Section generated to contain objects referenced in tp:taxon-treatment.--><fig id="F42" position="float" orientation="portrait"><label>Figure 42.</label><caption><p>Distribution map of <italic><tp:taxon-name><tp:taxon-name-part taxon-name-part-type="genus" reg="Bassia">Bassia</tp:taxon-name-part><tp:taxon-name-part taxon-name-part-type="species" reg="scoparia">scoparia</tp:taxon-name-part></tp:taxon-name></italic> (stars) and <italic><tp:taxon-name><tp:taxon-name-part taxon-name-part-type="genus" reg="Bassia">B.</tp:taxon-name-part><tp:taxon-name-part taxon-name-part-type="species" reg="odontoptera">odontoptera</tp:taxon-name-part></tp:taxon-name></italic> (circles).</p></caption><graphic xmlns:xlink="http://www.w3.org/1999/xlink" xlink:href="phytokeys-116-001-g042.jpg" position="float" orientation="portrait" xlink:type="simple" id="oo_260783.jpg"/></fig></tp:treatment-sec></tp:taxon-treatment>
