# Supplementary material for: Taxonomic revision of Chenopodiaceae in Himalaya and Tibet
Source: PhytoKeys. 2019 Jan 31;(116):1–141. doi: 10.3897/phytokeys.116.27301 (PMC6367307; doi:10.3897/phytokeys.116.27301)
Supplement: XML Treatment for Bassia prostrata [file phytokeys.116.27301-treatment74.xml]

<!DOCTYPE tp:taxon-treatment
  PUBLIC "-//TaxonX//DTD Taxonomic Treatment Publishing DTD v0 20100105//EN" "tax-treatment-NSO.dtd">
<tp:taxon-treatment xmlns:tp="http://www.plazi.org/taxpub"><tp:treatment-meta><kwd-group><label>Taxon classification</label><kwd><named-content xmlns:xlink="http://www.w3.org/1999/xlink" content-type="kingdom">Plantae</named-content></kwd><kwd><named-content xmlns:xlink="http://www.w3.org/1999/xlink" content-type="order">Caryophyllales</named-content></kwd><kwd><named-content xmlns:xlink="http://www.w3.org/1999/xlink" content-type="family">Chenopodiacea</named-content></kwd></kwd-group><mixed-citation publication-type="journal"><person-group><name><surname>Sukhorukov</surname><given-names>Alexander P.</given-names></name><name><surname>Liu</surname><given-names>Pei-Liang</given-names></name><name><surname>Kushunina</surname><given-names>Maria</given-names></name></person-group><article-title>Taxonomic revision of <tp:taxon-name><tp:taxon-name-part taxon-name-part-type="family">Chenopodiaceae</tp:taxon-name-part></tp:taxon-name> in Himalaya and Tibet</article-title><source>PhytoKeys</source><day>31</day><month>1</month><year>2019</year><volume>2019</volume><issue>116</issue><fpage>1</fpage><lpage>141</lpage><pub-id pub-id-type="doi">10.3897/phytokeys.116.27301</pub-id></mixed-citation></tp:treatment-meta><tp:nomenclature><label>3.</label><tp:taxon-name>
                <tp:taxon-name-part taxon-name-part-type="genus" reg="Bassia">Bassia</tp:taxon-name-part>
                <tp:taxon-name-part taxon-name-part-type="species" reg="prostrata">prostrata</tp:taxon-name-part>
              </tp:taxon-name><tp:taxon-authority>(L.) A.J.Scott, Fedd. Repert. 89(2–3): 108 (1978)</tp:taxon-authority><tp:nomenclature-citation-list><tp:nomenclature-citation><tp:taxon-name>
                    <tp:taxon-name-part taxon-name-part-type="genus" reg="Bassia"/>
                    <tp:taxon-name-part taxon-name-part-type="species" reg="prostrata"/>
                  </tp:taxon-name><comment>≡<tp:taxon-name><tp:taxon-name-part taxon-name-part-type="genus" reg="Salsola">Salsola</tp:taxon-name-part><tp:taxon-name-part taxon-name-part-type="species" reg="prostrata">prostrata</tp:taxon-name-part></tp:taxon-name> L., Sp. Pl.: 222 (1753). <bold>Lectotype</bold> (Tan 1997): Herb. Linn. No. 315.15 (LINN). </comment></tp:nomenclature-citation><tp:nomenclature-citation><tp:taxon-name>
                    <tp:taxon-name-part taxon-name-part-type="genus" reg="Bassia"/>
                    <tp:taxon-name-part taxon-name-part-type="species" reg="prostrata"/>
                  </tp:taxon-name><comment>≡<tp:taxon-name><tp:taxon-name-part taxon-name-part-type="genus" reg="Kochia">Kochia</tp:taxon-name-part><tp:taxon-name-part taxon-name-part-type="species" reg="prostrata">prostrata</tp:taxon-name-part></tp:taxon-name> (L.) Schrad., Neues J. Bot. 3(3–4): 85 (1809). Other synonyms are listed in <xref ref-type="bibr" rid="B107">Sukhorukov (2014)</xref>. </comment></tp:nomenclature-citation></tp:nomenclature-citation-list></tp:nomenclature><tp:treatment-sec sec-type="description" id="SECID0EGBGM"><title>Description.</title><p>Subshrub or sub-shrublet up to 100 cm (much smaller in mountainous areas) with basally branched caudex. Leaves up to 25 mm long, linear or lanceolate, densely pubescent. Bracts reduced, mostly up to 5 mm long, equal to or slightly longer than flower clusters. Perianth densely pubescent, fused up to the half, with wing-like projections of white or reddish colour at fruiting stage turning brown before dissemination, 3.5–6.0 mm across (including wings). Seeds with horizontal embryo.</p></tp:treatment-sec><tp:treatment-sec sec-type="habitat" id="SECID0ELBGM"><title>Habitat.</title><p>Subalpine vegetation (often in <italic><tp:taxon-name><tp:taxon-name-part taxon-name-part-type="genus" reg="Artemisia">Artemisia</tp:taxon-name-part></tp:taxon-name></italic> steppes) and screes at altitudes of 3000–4500 m a.s.l.; locally common.</p><!--PageBreak --></tp:treatment-sec><tp:treatment-sec sec-type="phenology" id="SECID0EZBGM"><title>Phenology.</title><p>Flowering: July-September; fruiting: August-October.</p></tp:treatment-sec><tp:treatment-sec sec-type="distribution" id="SECID0E5BGM"><title>Distribution.</title><p>See Fig. <xref ref-type="fig" rid="F43">43</xref>.</p><fig id="F43" position="float" orientation="portrait"><label>Figure 43.</label><caption><p>Distribution map of <italic><tp:taxon-name><tp:taxon-name-part taxon-name-part-type="genus" reg="Bassia">Bassia</tp:taxon-name-part><tp:taxon-name-part taxon-name-part-type="species" reg="prostrata">prostrata</tp:taxon-name-part></tp:taxon-name></italic> (stars) and <italic><tp:taxon-name><tp:taxon-name-part taxon-name-part-type="genus" reg="Grubovia">Grubovia</tp:taxon-name-part><tp:taxon-name-part taxon-name-part-type="species" reg="dasyphylla">dasyphylla</tp:taxon-name-part></tp:taxon-name></italic> (circles).</p></caption><graphic xmlns:xlink="http://www.w3.org/1999/xlink" xlink:href="phytokeys-116-001-g043.jpg" position="float" orientation="portrait" xlink:type="simple" id="oo_260784.jpg"/></fig></tp:treatment-sec><tp:treatment-sec sec-type="material" id="SECID0ELDGM"><title>Specimens examined.</title><p><bold>INDIA</bold>: <bold>Jammu &amp; Kashmir</bold>: Ladakh, above Namika La, 3800 m a.s.l., 21 Jul 1976, <italic>H. Hartmann 2128</italic> (G152725, MSB160565); Ladakh, above Tungri, 3760 m a.s.l., 15 Aug 1979, <italic>H. Hartmann 2742</italic> (G250780, MSB160566); [Kargil Distr.] Zanskar, Skagam, 11500 ft a.s.l., 22 Jul 1981, <italic>Grace</italic> et al. <italic>(Southampton Bot. Exped.) 134</italic> (BM, K); Ladakh, between Likir &amp; Nurla, 3700 m a.s.l., 19 Jul 1987, <italic>H. Hartmann 3061</italic> (MSB160568); Ladakh, Zanskar, Zara, 3 Sep 1998, <italic>L. Klimeš 296</italic> (PRA); <bold>Himachal Pradesh</bold>: Kinnaur Distr., above Leppa [Lippa], 8000–12000 ft a.s.l., Aug 1847, <italic>T.T. Thomson</italic> s.n. (K); [Kinnaur Distr.] Jangi to Pangi, 9000 ft a.s.l., Sep 1891, <italic>J.H</italic>. <italic>Lace 1151</italic> (E); Ladakh, Zanskar, Sarchu, 8 Aug 2000, <italic>L. Klimeš 1127</italic> (PRA); Kanam, 5 Sep 1963, <italic>N.C. Nair 30551</italic> (BSD); [Kinnaur Distr.] Pooh, 7 Jun 1972, <italic>K.P. Janardhanan 47784</italic> (BSD); Kinnaur Distr., Sutlej valley, 6 km W of Puh [Pooh], 31 Aug 2008, <italic>H. Freitag 34008</italic> (MJG009668).</p></tp:treatment-sec><tp:treatment-sec sec-type="distribution" id="SECID0EWEGM"><title>General distribution.</title><p>Temperate Eurasia.</p></tp:treatment-sec><ref-list><ref id="B107"><mixed-citation xmlns:xlink="http://www.w3.org/1999/xlink" xlink:type="simple"><person-group><name name-style="western"><surname>Sukhorukov</surname><given-names>AP</given-names></name></person-group> (<year>2014</year>) The carpology of the <tp:taxon-name><tp:taxon-name-part taxon-name-part-type="family">Chenopodiaceae</tp:taxon-name-part></tp:taxon-name> with reference to the phylogeny, systematics and diagnostics of its representatives. Grif &amp; Co., Tula. [in Russian with English summary]</mixed-citation></ref></ref-list></tp:taxon-treatment>
