# Supplementary material for: Taxonomic revision of Chenopodiaceae in Himalaya and Tibet
Source: PhytoKeys. 2019 Jan 31;(116):1–141. doi: 10.3897/phytokeys.116.27301 (PMC6367307; doi:10.3897/phytokeys.116.27301)
Supplement: XML Treatment for Grubovia [file phytokeys.116.27301-treatment76.xml]

<!DOCTYPE tp:taxon-treatment
  PUBLIC "-//TaxonX//DTD Taxonomic Treatment Publishing DTD v0 20100105//EN" "tax-treatment-NSO.dtd">
<tp:taxon-treatment xmlns:tp="http://www.plazi.org/taxpub"><tp:treatment-meta><kwd-group><label>Taxon classification</label><kwd><named-content xmlns:xlink="http://www.w3.org/1999/xlink" content-type="kingdom">Plantae</named-content></kwd><kwd><named-content xmlns:xlink="http://www.w3.org/1999/xlink" content-type="order">Caryophyllales</named-content></kwd><kwd><named-content xmlns:xlink="http://www.w3.org/1999/xlink" content-type="family">Chenopodiacea</named-content></kwd></kwd-group><mixed-citation publication-type="journal"><person-group><name><surname>Sukhorukov</surname><given-names>Alexander P.</given-names></name><name><surname>Liu</surname><given-names>Pei-Liang</given-names></name><name><surname>Kushunina</surname><given-names>Maria</given-names></name></person-group><article-title>Taxonomic revision of <tp:taxon-name><tp:taxon-name-part taxon-name-part-type="family">Chenopodiaceae</tp:taxon-name-part></tp:taxon-name> in Himalaya and Tibet</article-title><source>PhytoKeys</source><day>31</day><month>1</month><year>2019</year><volume>2019</volume><issue>116</issue><fpage>1</fpage><lpage>141</lpage><pub-id pub-id-type="doi">10.3897/phytokeys.116.27301</pub-id></mixed-citation></tp:treatment-meta><tp:nomenclature><label>16.</label><tp:taxon-name>
                <tp:taxon-name-part taxon-name-part-type="genus" reg="Grubovia">Grubovia</tp:taxon-name-part>
              </tp:taxon-name><tp:taxon-authority>Freitag &amp; G. Kadereit, Taxon 60(1): 72 (2011)</tp:taxon-authority><tp:nomenclature-citation-list><tp:nomenclature-citation><tp:taxon-name>
                    <tp:taxon-name-part taxon-name-part-type="genus" reg="Grubovia">Grubovia</tp:taxon-name-part>
                    <tp:taxon-name-part taxon-name-part-type="species" reg="dasyphylla">dasyphylla</tp:taxon-name-part>
                  </tp:taxon-name><comment>(Fisch. &amp; C.A.Mey.) Freitag &amp; G.Kadereit (<bold>Type</bold>).</comment></tp:nomenclature-citation></tp:nomenclature-citation-list></tp:nomenclature><tp:treatment-sec sec-type="description" id="SECID0EOJGM"><title>Description.</title><p>Annuals, usually with tumble-weed habit. Stems and leaves with white, simple multicellular hairs that are appressed and obliquely orientated and with scattered yellow short hairs mostly located in the leaf axils. Leaves terete, green, obtuse, with water-storage tissue and C<sub>3</sub>-type anatomy. Flowers in leaf axils, solitary or in pairs. Perianth of 5 at least half-way concrescent segments, usually pilose; all or three of five segments develop wing-like or spiny projections. Stamens 5, with small anthers. Fruit with hyaline pericarp adherent to the seed coat. Seed embryo horizontal. Perisperm abundant.</p><p>Here, we indicate for the first time that the presence of short yellow hairs is the remarkable morphological characteristic of <italic><tp:taxon-name><tp:taxon-name-part taxon-name-part-type="genus" reg="Grubovia">Grubovia</tp:taxon-name-part></tp:taxon-name></italic> that is important for the delimitation of this genus. <italic><tp:taxon-name><tp:taxon-name-part taxon-name-part-type="genus" reg="Grubovia">Grubovia</tp:taxon-name-part></tp:taxon-name></italic> comprises three species mostly distributed in Central Asia. <italic><tp:taxon-name><tp:taxon-name-part taxon-name-part-type="genus" reg="Grubovia">Grubovia</tp:taxon-name-part><tp:taxon-name-part taxon-name-part-type="species" reg="dasyphylla">dasyphylla</tp:taxon-name-part></tp:taxon-name></italic> has the largest distribution that also includes Tibet and North Himalaya.</p></tp:treatment-sec></tp:taxon-treatment>
