# Supplementary material for: Taxonomic revision of Chenopodiaceae in Himalaya and Tibet
Source: PhytoKeys. 2019 Jan 31;(116):1–141. doi: 10.3897/phytokeys.116.27301 (PMC6367307; doi:10.3897/phytokeys.116.27301)
Supplement: XML Treatment for Grubovia dasyphylla [file phytokeys.116.27301-treatment77.xml]

<!DOCTYPE tp:taxon-treatment
  PUBLIC "-//TaxonX//DTD Taxonomic Treatment Publishing DTD v0 20100105//EN" "tax-treatment-NSO.dtd">
<tp:taxon-treatment xmlns:tp="http://www.plazi.org/taxpub"><tp:treatment-meta><kwd-group><label>Taxon classification</label><kwd><named-content xmlns:xlink="http://www.w3.org/1999/xlink" content-type="kingdom">Plantae</named-content></kwd><kwd><named-content xmlns:xlink="http://www.w3.org/1999/xlink" content-type="order">Caryophyllales</named-content></kwd><kwd><named-content xmlns:xlink="http://www.w3.org/1999/xlink" content-type="family">Chenopodiacea</named-content></kwd></kwd-group><mixed-citation publication-type="journal"><person-group><name><surname>Sukhorukov</surname><given-names>Alexander P.</given-names></name><name><surname>Liu</surname><given-names>Pei-Liang</given-names></name><name><surname>Kushunina</surname><given-names>Maria</given-names></name></person-group><article-title>Taxonomic revision of <tp:taxon-name><tp:taxon-name-part taxon-name-part-type="family">Chenopodiaceae</tp:taxon-name-part></tp:taxon-name> in Himalaya and Tibet</article-title><source>PhytoKeys</source><day>31</day><month>1</month><year>2019</year><volume>2019</volume><issue>116</issue><fpage>1</fpage><lpage>141</lpage><pub-id pub-id-type="doi">10.3897/phytokeys.116.27301</pub-id></mixed-citation></tp:treatment-meta><tp:nomenclature><label>1.</label><tp:taxon-name>
                <tp:taxon-name-part taxon-name-part-type="genus" reg="Grubovia">Grubovia</tp:taxon-name-part>
                <tp:taxon-name-part taxon-name-part-type="species" reg="dasyphylla">dasyphylla</tp:taxon-name-part>
              </tp:taxon-name><tp:taxon-authority>(Fisch. &amp; C.A.Mey.) Freitag &amp; G.Kadereit, Taxon 60(1): 72 (2011)</tp:taxon-authority><xref ref-type="fig" rid="F44">Fig. 44</xref><!--PageBreak --><tp:nomenclature-citation-list><tp:nomenclature-citation><tp:taxon-name>
                    <tp:taxon-name-part taxon-name-part-type="genus" reg="Grubovia"/>
                    <tp:taxon-name-part taxon-name-part-type="species" reg="dasyphylla"/>
                  </tp:taxon-name><comment>≡<tp:taxon-name><tp:taxon-name-part taxon-name-part-type="genus" reg="Kochia">Kochia</tp:taxon-name-part><tp:taxon-name-part taxon-name-part-type="species" reg="dasyphylla">dasyphylla</tp:taxon-name-part></tp:taxon-name> Fisch. &amp; C.A.Mey. in Schrenk, Enum. Pl. Nov. Songar.: 12 (1841). <bold>Lectotype</bold>: not selected (LE). </comment></tp:nomenclature-citation><tp:nomenclature-citation><tp:taxon-name>
                    <tp:taxon-name-part taxon-name-part-type="genus" reg="Grubovia"/>
                    <tp:taxon-name-part taxon-name-part-type="species" reg="dasyphylla"/>
                  </tp:taxon-name><comment>≡<tp:taxon-name><tp:taxon-name-part taxon-name-part-type="genus" reg="Echinopsilon">Echinopsilon</tp:taxon-name-part><tp:taxon-name-part taxon-name-part-type="species" reg="dasyphyllum">dasyphyllum</tp:taxon-name-part></tp:taxon-name> (Fisch. &amp; C.A.Mey.) Moq. in DC., Prodr. 13(2): 136 (1849); </comment></tp:nomenclature-citation><tp:nomenclature-citation><tp:taxon-name>
                    <tp:taxon-name-part taxon-name-part-type="genus" reg="Grubovia"/>
                    <tp:taxon-name-part taxon-name-part-type="species" reg="dasyphylla"/>
                  </tp:taxon-name><comment>≡<tp:taxon-name><tp:taxon-name-part taxon-name-part-type="genus" reg="Bassia">Bassia</tp:taxon-name-part><tp:taxon-name-part taxon-name-part-type="species" reg="dasyphylla">dasyphylla</tp:taxon-name-part></tp:taxon-name> (Fisch. &amp; C.A.Mey.) Kuntze, Rev. Gen. Pl. 2: 546 (1891); </comment></tp:nomenclature-citation><tp:nomenclature-citation><tp:taxon-name>
                    <tp:taxon-name-part taxon-name-part-type="genus" reg="Grubovia"/>
                    <tp:taxon-name-part taxon-name-part-type="species" reg="dasyphylla"/>
                  </tp:taxon-name><comment>=<tp:taxon-name><tp:taxon-name-part taxon-name-part-type="genus" reg="Echinopsilon">Echinopsilon</tp:taxon-name-part><tp:taxon-name-part taxon-name-part-type="species" reg="divaricatum">divaricatum</tp:taxon-name-part></tp:taxon-name> Kar. &amp; Kir., Bull. Soc. Nat. Moscou [14]: 736 (1841). <bold>Lectotype</bold> (designated by Iljin ex <xref ref-type="bibr" rid="B32">Gubanov et al. 1998</xref>): [KAZAKHSTAN] In argilloso-salsis ad littoral meridionalia lacus Noor-Saissan, [year] 1840, <italic>Karelin &amp; Kiriloff 983</italic> (LE!), isolectotypes K000898797! K000898798! MW! </comment></tp:nomenclature-citation><tp:nomenclature-citation><tp:taxon-name>
                    <tp:taxon-name-part taxon-name-part-type="genus" reg="Grubovia"/>
                    <tp:taxon-name-part taxon-name-part-type="species" reg="dasyphylla"/>
                  </tp:taxon-name><comment>≡<tp:taxon-name><tp:taxon-name-part taxon-name-part-type="genus" reg="Chenolea">Chenolea</tp:taxon-name-part><tp:taxon-name-part taxon-name-part-type="species" reg="divaricata">divaricata</tp:taxon-name-part></tp:taxon-name> (Kar. &amp; Kir.) Hook.f., Fl. Brit. India 5(13): 10 (1890); </comment></tp:nomenclature-citation><tp:nomenclature-citation><tp:taxon-name>
                    <tp:taxon-name-part taxon-name-part-type="genus" reg="Grubovia"/>
                    <tp:taxon-name-part taxon-name-part-type="species" reg="dasyphylla"/>
                  </tp:taxon-name><comment>≡<tp:taxon-name><tp:taxon-name-part taxon-name-part-type="genus" reg="Bassia">Bassia</tp:taxon-name-part><tp:taxon-name-part taxon-name-part-type="species" reg="divaricata">divaricata</tp:taxon-name-part></tp:taxon-name> (Kar. &amp; Kir.) Kuntze, Revis. Gen. Pl. 2: 546 (1891) nom. illegit., non F.Muell. 1882. </comment></tp:nomenclature-citation></tp:nomenclature-citation-list></tp:nomenclature><tp:treatment-sec sec-type="Taxonomic note" id="SECID0EUOGM"><title>Taxonomic note.</title><p>Both <italic><tp:taxon-name><tp:taxon-name-part taxon-name-part-type="genus" reg="Kochia">Kochia</tp:taxon-name-part><tp:taxon-name-part taxon-name-part-type="species" reg="dasyphylla">dasyphylla</tp:taxon-name-part></tp:taxon-name></italic> and <italic><tp:taxon-name><tp:taxon-name-part taxon-name-part-type="genus" reg="Echinopsilon">Echinopsilon</tp:taxon-name-part><tp:taxon-name-part taxon-name-part-type="species" reg="divaricatus">divaricatus</tp:taxon-name-part></tp:taxon-name></italic> were described in the same year (1841). The priority of the name <italic><tp:taxon-name><tp:taxon-name-part taxon-name-part-type="genus" reg="Kochia">Kochia</tp:taxon-name-part><tp:taxon-name-part taxon-name-part-type="species" reg="dasyphylla">dasyphylla</tp:taxon-name-part></tp:taxon-name></italic> (now <italic><tp:taxon-name><tp:taxon-name-part taxon-name-part-type="genus" reg="Grubovia">Grubovia</tp:taxon-name-part><tp:taxon-name-part taxon-name-part-type="species" reg="dasyphylla">dasyphylla</tp:taxon-name-part></tp:taxon-name></italic>) <!--PageBreak -->is based on the publication date of the book by Fischer and Meyer (22 July 1841) against the name <italic><tp:taxon-name><tp:taxon-name-part taxon-name-part-type="genus" reg="Echinopsilon">Echinopsilon</tp:taxon-name-part><tp:taxon-name-part taxon-name-part-type="species" reg="divaricatum">divaricatum</tp:taxon-name-part></tp:taxon-name></italic> published by Karelin and Kiriloff in the <italic>Bulletin de la Société Imperiale des Naturalistes de Moscou</italic>, vol. 4 (8 September 1841).</p></tp:treatment-sec><tp:treatment-sec sec-type="description" id="SECID0EVQGM"><title>Description.</title><p>Annuals up to 30 cm with tumble-weed habit. Stems red or green, pilose at younger stage and moderately glabrescent at fruiting (white or greyish hairs often turning fulvous after drying). Leaves 1.0–4.0 × 0.1–0.3 cm, with appressed or spreading white hairs up to 6–7 mm long. Perianth segments 5, pilose (Fig. <xref ref-type="fig" rid="F44">44B</xref>), sometimes glabrescent at fruiting stage with spiny (subulate or acicular), star-like projections up to 3.0 mm long that can be glabrous or with simple white hairs. Stamens 5. Fruit ovoid.</p><fig id="F44" position="float" orientation="portrait"><label>Figure 44.</label><caption><p><italic><tp:taxon-name><tp:taxon-name-part taxon-name-part-type="genus" reg="Grubovia">Grubovia</tp:taxon-name-part><tp:taxon-name-part taxon-name-part-type="species" reg="dasyphylla">dasyphylla</tp:taxon-name-part></tp:taxon-name></italic>: <bold>A</bold> general view of the plant at blooming stage <bold>B</bold> close-up of the flowers. Photographs by Prashant Awale (near Khalsar village, Nubra valley, Jammu &amp; Kashmir, India, September 2011).</p></caption><graphic xmlns:xlink="http://www.w3.org/1999/xlink" xlink:href="phytokeys-116-001-g044.jpg" position="float" orientation="portrait" xlink:type="simple" id="oo_260785.jpg"/></fig></tp:treatment-sec><tp:treatment-sec sec-type="habitat" id="SECID0E2RGM"><title>Habitat.</title><p>Rocky or sandy areas at elevations of 3000–4600 m. A rare plant in North India (<xref ref-type="bibr" rid="B35">Hartmann 1983</xref>, sub <italic><tp:taxon-name><tp:taxon-name-part taxon-name-part-type="genus" reg="Basssia">Basssia</tp:taxon-name-part><tp:taxon-name-part taxon-name-part-type="species" reg="fiedleri">fiedleri</tp:taxon-name-part></tp:taxon-name></italic>).</p></tp:treatment-sec><tp:treatment-sec sec-type="phenology" id="SECID0EQSGM"><title>Phenology.</title><p>Flowering: July-September; fruiting: August-October.</p></tp:treatment-sec><tp:treatment-sec sec-type="distribution" id="SECID0EVSGM"><title>Distribution.</title><p>See Fig. <xref ref-type="fig" rid="F43">43</xref>.</p></tp:treatment-sec><tp:treatment-sec sec-type="material" id="SECID0E6SGM"><title>Specimens examined.</title><p><bold>CHINA: Xizang: Ngari Prefecture</bold>: Gêrzê (Gaize) County, 4250 m a.s.l., Aug 1972, <italic>Li 064</italic> (PE00146155); Gar (Gaer) County, nr Shiquanhe river, 4260 m a.s.l., 6 Aug 1976, <italic>Qinghai-Tibet Team Vegetation Group 13430</italic> (PE00146158); Rutog (Ritu) County, Domar (Duoma) District, 4300 m a.s.l., 20 Aug 1976, <italic>Qinghai-Tibet Team Vegetation Group 13628</italic> (PE00146160); Rutog (Ritu) County, Rabang (Rebang) Distr., 4300 m a.s.l., 24 Aug 1976, <italic>Qinghai-Tibet Team 76-9119</italic> (PE00146162); Rutog (Ritu) County, Lake Bangong (Pangong Tso), 4220 m a.s.l., 3 Sep 1976, <italic>Qinghai-Tibet Team Meadow Group 76-236</italic> (PE00541030), <italic>Qinghai-Tibet Team 76-8740</italic> (KUN0586560); Rutog (Ritu) County, E of Lake Bangong (Pangong Tso), 4250 m a.s.l., 3 Sep 1976, <italic>Qinghai-Tibet Team Vegetation Group 13548</italic><!--PageBreak -->(PE00146638); Rutog (Ritu) County, nr Rejiao, 4350 m a.s.l., 9 Sep 1976, <italic>Qinghai-Tibet Team Vegetation Group 13563</italic> (PE00234846); Gê’gyai (Geji) County to Shiquanhe, 4400 m a.s.l., 21 Aug 1990, <italic>Y. Fei</italic> et al. <italic>427</italic> (KUN0264804); Zanda (Zhada) County, Zanda valley, 3600 m a.s.l., 31°29.973'N, 79°45.934'E, 6 Sep 2012, <italic>FLPH Tibet Expedition 12-0256</italic> (PE01967930);</p><p><bold>INDIA</bold>: <bold>Jammu &amp; Kashmir</bold>: Ladakh, Kaltse to Damkar, Jul 1856, <italic>Schlagintweit</italic> s.n. (BM000521099); Ladakh, Indus valley nr Pituls, 3 Sep 1956, <italic>Vogt 1052</italic> (LE); Ladakh, Chusul, 3400 m a.s.l., 12 Sep 1970, <italic>U.C. Bhattacharyya 41119</italic> (BSD); Ladakh, 17 km E of Khahi, 3160 m a.s.l., 26 Jul 1976, <italic>H. Hartmann 2123</italic> (G152730; MSB137912), nr Leh, 15 Aug 1982, <italic>P.K. Hajra 74102</italic> (BSD); Upper Ladakh, 3650 m a.s.l., 15 Jul 1992, <italic>H. Hartmann 4019</italic> (G455283, MSB137911); Ladakh, Nubra valley, Panamik, 3230 m a.s.l., 5 Aug 1995, <italic>H. Hartmann 5033</italic> (MSB137910); Ladakh, W of Pangong Tso lake, 4300 m a.s.l., 13 Aug 1997, <italic>H. Hartmann 6077</italic> (MSB137909); Ladakh, Nubra valley, Diskit, 3200 m a.s.l., 16 Aug 1998, <italic>G.S. Goraya</italic> et al. <italic>1104</italic> (BSD); Ladakh, Indus valley, Stot (E) [Stod River valley], Puga, 4430 m a.s.l., 8 Sep 1999, <italic>L. Klimeš 777</italic> (PRA); Ladakh, Shyok (W &amp; C) Region, 3710–3780 m a.s.l., 15 Sep 2001, <italic>L. Klimeš 1860</italic> (PRA); Ladakh, Nubra Region, Yulskam vill., 3250 m a.s.l., 18 Sep 2001, <italic>L. Klimeš 1937</italic> (PRA); Ladakh, Indus valley, Leh, 21 Sep 2001, <italic>L. Klimeš 1970</italic> (PRA); Ladakh, Pangong Region, Parma vill., 4590 m a.s.l., 22 Sep 2003, <italic>L. Klimeš 3570</italic> (PRA).</p></tp:treatment-sec><tp:treatment-sec sec-type="distribution" id="SECID0EIVGM"><title>General distribution.</title><p>N Himalaya, Tibet and Central Asia.</p></tp:treatment-sec><tp:treatment-sec><!--Section generated to contain objects referenced in tp:taxon-treatment.--><fig id="F43" position="float" orientation="portrait"><label>Figure 43.</label><caption><p>Distribution map of <italic><tp:taxon-name><tp:taxon-name-part taxon-name-part-type="genus" reg="Bassia">Bassia</tp:taxon-name-part><tp:taxon-name-part taxon-name-part-type="species" reg="prostrata">prostrata</tp:taxon-name-part></tp:taxon-name></italic> (stars) and <italic><tp:taxon-name><tp:taxon-name-part taxon-name-part-type="genus" reg="Grubovia">Grubovia</tp:taxon-name-part><tp:taxon-name-part taxon-name-part-type="species" reg="dasyphylla">dasyphylla</tp:taxon-name-part></tp:taxon-name></italic> (circles).</p></caption><graphic xmlns:xlink="http://www.w3.org/1999/xlink" xlink:href="phytokeys-116-001-g043.jpg" position="float" orientation="portrait" xlink:type="simple" id="oo_260784.jpg"/></fig></tp:treatment-sec><ref-list><ref id="B32"><mixed-citation xmlns:xlink="http://www.w3.org/1999/xlink" xlink:type="simple"><person-group><name name-style="western"><surname>Gubanov</surname><given-names>IA</given-names></name><name name-style="western"><surname>Bagdasarova</surname><given-names>TV</given-names></name><name name-style="western"><surname>Balandina</surname><given-names>TV</given-names></name></person-group> (<year>1998</year>) Scientific heritage of outstanding Russian florists G.S. Karelin and I.P. Kirilov. [Without publishing house], Moscow. [In Russian]</mixed-citation></ref><ref id="B35"><mixed-citation xmlns:xlink="http://www.w3.org/1999/xlink" xlink:type="simple"><person-group><name name-style="western"><surname>Hartmann</surname><given-names>H</given-names></name></person-group> (<year>1983</year>) <article-title>Pflanzengesellschaften entlang der Kashmirroute in Ladakh.</article-title><source>Jahrbuch des Vereins zum Schutz der Bergwelt</source><volume>48</volume>: <fpage>131</fpage>–<lpage>173</lpage>.</mixed-citation></ref></ref-list></tp:taxon-treatment>
