# Supplementary material for: Taxonomic revision of Chenopodiaceae in Himalaya and Tibet
Source: PhytoKeys. 2019 Jan 31;(116):1–141. doi: 10.3897/phytokeys.116.27301 (PMC6367307; doi:10.3897/phytokeys.116.27301)
Supplement: XML Treatment for Salsola [file phytokeys.116.27301-treatment78.xml]

<!DOCTYPE tp:taxon-treatment
  PUBLIC "-//TaxonX//DTD Taxonomic Treatment Publishing DTD v0 20100105//EN" "tax-treatment-NSO.dtd">
<tp:taxon-treatment xmlns:tp="http://www.plazi.org/taxpub"><tp:treatment-meta><kwd-group><label>Taxon classification</label><kwd><named-content xmlns:xlink="http://www.w3.org/1999/xlink" content-type="kingdom">Plantae</named-content></kwd><kwd><named-content xmlns:xlink="http://www.w3.org/1999/xlink" content-type="order">Caryophyllales</named-content></kwd><kwd><named-content xmlns:xlink="http://www.w3.org/1999/xlink" content-type="family">Chenopodiacea</named-content></kwd></kwd-group><mixed-citation publication-type="journal"><person-group><name><surname>Sukhorukov</surname><given-names>Alexander P.</given-names></name><name><surname>Liu</surname><given-names>Pei-Liang</given-names></name><name><surname>Kushunina</surname><given-names>Maria</given-names></name></person-group><article-title>Taxonomic revision of <tp:taxon-name><tp:taxon-name-part taxon-name-part-type="family">Chenopodiaceae</tp:taxon-name-part></tp:taxon-name> in Himalaya and Tibet</article-title><source>PhytoKeys</source><day>31</day><month>1</month><year>2019</year><volume>2019</volume><issue>116</issue><fpage>1</fpage><lpage>141</lpage><pub-id pub-id-type="doi">10.3897/phytokeys.116.27301</pub-id></mixed-citation></tp:treatment-meta><tp:nomenclature><label>17.</label><tp:taxon-name>
                <tp:taxon-name-part taxon-name-part-type="genus" reg="Salsola">Salsola</tp:taxon-name-part>
              </tp:taxon-name><tp:taxon-authority>L., Sp. Pl.: 222 (1753)</tp:taxon-authority><tp:nomenclature-citation-list><tp:nomenclature-citation><tp:taxon-name>
                    <tp:taxon-name-part taxon-name-part-type="genus" reg="Salsola">S.</tp:taxon-name-part>
                    <tp:taxon-name-part taxon-name-part-type="species" reg="kali">kali</tp:taxon-name-part>
                  </tp:taxon-name><comment>L. (<bold>Type</bold>).</comment></tp:nomenclature-citation><tp:nomenclature-citation><tp:taxon-name>
                    <tp:taxon-name-part taxon-name-part-type="genus" reg="Salsola"/>
                    <tp:taxon-name-part taxon-name-part-type="species" reg="kali"/>
                  </tp:taxon-name><comment>=Kali Miller, Gard. Dict. Abr., ed. 4: [715] (1754). <bold>Type</bold>: <tp:taxon-name><tp:taxon-name-part taxon-name-part-type="genus" reg="Kali">K.</tp:taxon-name-part><tp:taxon-name-part taxon-name-part-type="species" reg="turgidum">turgidum</tp:taxon-name-part></tp:taxon-name> (Dumort.) Gutermann, Phyton (Horn) 51(1): 98 (2011). </comment></tp:nomenclature-citation></tp:nomenclature-citation-list></tp:nomenclature><tp:treatment-sec sec-type="Taxonomic notes" id="SECID0EDYGM"><title>Taxonomic notes.</title><p>The taxa related to <italic><tp:taxon-name><tp:taxon-name-part taxon-name-part-type="genus" reg="Salsola">Salsola</tp:taxon-name-part><tp:taxon-name-part taxon-name-part-type="species" reg="kali">kali</tp:taxon-name-part></tp:taxon-name></italic> were considered within the reinstated genus <italic>Kali</italic> (<xref ref-type="bibr" rid="B2">Akhani et al. 2007</xref>), which was accepted in subsequent taxonomic treatments (<xref ref-type="bibr" rid="B33">Gutermann 2011</xref>, <xref ref-type="bibr" rid="B111">Sukhorukov et al. 2011</xref>, <xref ref-type="bibr" rid="B107">Sukhorukov 2014</xref>, <xref ref-type="bibr" rid="B10">Brullo et al. 2015</xref>, <xref ref-type="bibr" rid="B117">Sukhorukov et al. 2016b</xref>). However, <xref ref-type="bibr" rid="B74">Mosyakin et al. (2014</xref>, <xref ref-type="bibr" rid="B75">2017</xref>) presented some arguments in favour of a recent nomenclatural proposal to conserve the generic name <italic><tp:taxon-name><tp:taxon-name-part taxon-name-part-type="genus" reg="Salsola">Salsola</tp:taxon-name-part></tp:taxon-name></italic> with <italic><tp:taxon-name><tp:taxon-name-part taxon-name-part-type="genus" reg="Salsola">S.</tp:taxon-name-part><tp:taxon-name-part taxon-name-part-type="species" reg="kali">kali</tp:taxon-name-part></tp:taxon-name></italic> (=<italic><tp:taxon-name><tp:taxon-name-part taxon-name-part-type="genus" reg="Kali">Kali</tp:taxon-name-part><tp:taxon-name-part taxon-name-part-type="species" reg="turgidum">turgidum</tp:taxon-name-part></tp:taxon-name></italic>) as a conserved type. The Nomenclature Committee for Vascular Plants did not reach a consensus regarding the recommenda<!--PageBreak -->tion or rejection of this proposal (<xref ref-type="bibr" rid="B5">Applequist 2016</xref>), but the accepted type of the genus <italic><tp:taxon-name><tp:taxon-name-part taxon-name-part-type="genus" reg="Salsola">Salsola</tp:taxon-name-part></tp:taxon-name></italic> is <italic><tp:taxon-name><tp:taxon-name-part taxon-name-part-type="genus" reg="Salsola">S.</tp:taxon-name-part><tp:taxon-name-part taxon-name-part-type="species" reg="kali">kali</tp:taxon-name-part></tp:taxon-name></italic> under the new Art. 10.5–10.7 of the ICN (<xref ref-type="bibr" rid="B120">Turland et al. 2018</xref>).</p></tp:treatment-sec><tp:treatment-sec sec-type="description" id="SECID0EU2GM"><title>Description.</title><p>Annuals or subshrubs, glabrous or papillate, with tufts of simple curved hairs in the leaf axils. Leaves mostly alternate or lower leaves opposite, semi-terete or terete, sometimes flattened, usually less than 5 mm in width, stiff or fleshy, with a persistent yellowish mucro up to 3.5–4.0 mm long. Bracts longer than bracteoles or equal in size. Flowers of two types: some located below the main inflorescence and arranged in clusters mostly consisting of two female flowers supported by concrescent and basally hardened bracts and bracteoles, rarely clusters one-flowered (these fall off with bracts and bracteoles), perianth r-shaped, usually with small wings, tubercles or without any projections in the flexure; flowers of the second type grouped in the main inflorescence, hermaphrodite, each flower supported by a free bract and two bracteoles (rarely concrescent), r-shaped or tubuliform at fruiting (in the latter case, the segments in their upper part are convergent, forming a stout or hyaline conus that covers the fruit from above). Perianth of (4)5 segments, with well-developed, equal or unequal wings or tubercles at the fruiting stage. Stamens (in the hermaphrodite flowers) 5, divided in the lower half, without prominent appendages at the tip of the anthers. Stigmas 2, usually equal to style (or a style is very short). Fruits dry or somewhat fleshy in the upper part. Seeds with horizontal or obliquely orientated embryo (sometimes seems to be vertical due to anacrostyly). Perisperm absent.</p><p>Approximately 22 species in the steppes, seashores and deserts of Eurasia, North America, Africa and Australia.</p></tp:treatment-sec><ref-list><ref id="B2"><mixed-citation xmlns:xlink="http://www.w3.org/1999/xlink" xlink:type="simple"><person-group><name name-style="western"><surname>Akhani</surname><given-names>H</given-names></name><name name-style="western"><surname>Edwards</surname><given-names>G</given-names></name><name name-style="western"><surname>Roalson</surname><given-names>EH</given-names></name></person-group> (<year>2007</year>) <article-title>Diversification of the Old World Salsoleae s.l. (<tp:taxon-name><tp:taxon-name-part taxon-name-part-type="family">Chenopodiaceae</tp:taxon-name-part></tp:taxon-name>): Molecular phylogenetic analysis of nuclear and chloroplast data sets and a revised classification.</article-title><source>International Journal of Plant Sciences</source><volume>168</volume>(<issue>6</issue>): <fpage>931</fpage>–<lpage>956</lpage>. <ext-link xlink:type="simple" ext-link-type="doi" xlink:href="10.1086/518263">https://doi.org/10.1086/518263</ext-link></mixed-citation></ref><ref id="B33"><mixed-citation xmlns:xlink="http://www.w3.org/1999/xlink" xlink:type="simple"><person-group><name name-style="western"><surname>Gutermann</surname><given-names>W</given-names></name></person-group> (<year>2011</year>) <article-title>Notulae nomenclaturales 41–45 (Neue Namen bei <italic><tp:taxon-name><tp:taxon-name-part taxon-name-part-type="genus">Cruciata</tp:taxon-name-part></tp:taxon-name></italic> und <italic>Kali</italic> sowie einige kleinere Korrekturen).</article-title><source>Phyton</source><volume>51</volume>: <fpage>95</fpage>–<lpage>102</lpage>.</mixed-citation></ref><ref id="B111"><mixed-citation xmlns:xlink="http://www.w3.org/1999/xlink" xlink:type="simple"><person-group><name name-style="western"><surname>Sukhorukov</surname><given-names>AP</given-names></name><name name-style="western"><surname>Akopyan</surname><given-names>JA</given-names></name><name name-style="western"><surname>Zernov</surname><given-names>AS</given-names></name></person-group> (<year>2011</year>) <article-title>About some new and critical <tp:taxon-name><tp:taxon-name-part taxon-name-part-type="family">Chenopodiaceae</tp:taxon-name-part></tp:taxon-name> representatives in the Caucasus.</article-title><source>Novosti Sistematiki Vysshykh Rasteniy</source><volume>42</volume>: <fpage>106</fpage>–<lpage>110</lpage>. [In Russian]</mixed-citation></ref><ref id="B107"><mixed-citation xmlns:xlink="http://www.w3.org/1999/xlink" xlink:type="simple"><person-group><name name-style="western"><surname>Sukhorukov</surname><given-names>AP</given-names></name></person-group> (<year>2014</year>) The carpology of the <tp:taxon-name><tp:taxon-name-part taxon-name-part-type="family">Chenopodiaceae</tp:taxon-name-part></tp:taxon-name> with reference to the phylogeny, systematics and diagnostics of its representatives. Grif &amp; Co., Tula. [in Russian with English summary]</mixed-citation></ref><ref id="B10"><mixed-citation xmlns:xlink="http://www.w3.org/1999/xlink" xlink:type="simple"><person-group><name name-style="western"><surname>Brullo</surname><given-names>C</given-names></name><name name-style="western"><surname>Brullo</surname><given-names>S</given-names></name><name name-style="western"><surname>Gaskin</surname><given-names>JF</given-names></name><name name-style="western"><surname>Giusso del Galdo</surname><given-names>G</given-names></name><name name-style="western"><surname>Hrusa</surname><given-names>GF</given-names></name><name name-style="western"><surname>Salmeri</surname><given-names>C</given-names></name></person-group> (<year>2015</year>) <article-title>A new species of <italic>Kali</italic> (<tp:taxon-name>Salsoloideae</tp:taxon-name>, <tp:taxon-name><tp:taxon-name-part taxon-name-part-type="family">Chenopodiaceae</tp:taxon-name-part></tp:taxon-name>) from Sicily, supported by molecular analysis.</article-title><source>Phytotaxa</source><volume>201</volume>(<issue>4</issue>): <fpage>256</fpage>–<lpage>277</lpage>. <ext-link xlink:type="simple" ext-link-type="doi" xlink:href="10.11646/phytotaxa.201.4.2">https://doi.org/10.11646/phytotaxa.201.4.2</ext-link></mixed-citation></ref><ref id="B117"><mixed-citation xmlns:xlink="http://www.w3.org/1999/xlink" xlink:type="simple"><person-group><name name-style="western"><surname>Sukhorukov</surname><given-names>AP</given-names></name><name name-style="western"><surname>Aellen</surname><given-names>P</given-names></name><name name-style="western"><surname>Edmondson</surname><given-names>JR</given-names></name><name name-style="western"><surname>Townsend</surname><given-names>CC</given-names></name></person-group> (<year>2016b</year>) <article-title><tp:taxon-name><tp:taxon-name-part taxon-name-part-type="family">Chenopodiaceae</tp:taxon-name-part></tp:taxon-name>.</article-title> In: <person-group><name name-style="western"><surname>Ghazanfar</surname><given-names>SA</given-names></name><name name-style="western"><surname>Edmondson</surname><given-names>JR</given-names></name></person-group> (<role>Eds</role>) <issue-title>Flora of Iraq, Vol.</issue-title><source>5(1). Bell and Bain Ltd, Glasgow</source>, <fpage>164</fpage>–<lpage>256</lpage>.</mixed-citation></ref><ref id="B74"><mixed-citation xmlns:xlink="http://www.w3.org/1999/xlink" xlink:type="simple"><person-group><name name-style="western"><surname>Mosyakin</surname><given-names>SL</given-names></name><name name-style="western"><surname>Rilke</surname><given-names>S</given-names></name><name name-style="western"><surname>Freitag</surname><given-names>H</given-names></name></person-group> (<year>2014</year>) <article-title>Proposal to conserve the name <italic><tp:taxon-name><tp:taxon-name-part taxon-name-part-type="genus">Salsola</tp:taxon-name-part></tp:taxon-name></italic> (<tp:taxon-name><tp:taxon-name-part taxon-name-part-type="family">Chenopodiaceae</tp:taxon-name-part></tp:taxon-name> s. str.; <tp:taxon-name><tp:taxon-name-part taxon-name-part-type="family">Amaranthaceae</tp:taxon-name-part></tp:taxon-name> sensu APG) with a conserved type.</article-title><source>Taxon</source><volume>63</volume>(<issue>5</issue>): <fpage>1134</fpage>–<lpage>1135</lpage>. <ext-link xlink:type="simple" ext-link-type="doi" xlink:href="10.12705/635.15">https://doi.org/10.12705/635.15</ext-link></mixed-citation></ref><ref id="B75"><mixed-citation xmlns:xlink="http://www.w3.org/1999/xlink" xlink:type="simple"><person-group><name name-style="western"><surname>Mosyakin</surname><given-names>SL</given-names></name><name name-style="western"><surname>Freitag</surname><given-names>H</given-names></name><name name-style="western"><surname>Rilke</surname><given-names>S</given-names></name></person-group> (<year>2017</year>) <article-title><italic>Kali</italic> versus <italic><tp:taxon-name><tp:taxon-name-part taxon-name-part-type="genus">Salsola</tp:taxon-name-part></tp:taxon-name></italic>: The instructive story of a questionable nomenclatural resurrection.</article-title><source>Israel Journal of Plant Sciences</source><volume>64</volume>(<issue>1–2</issue>): <fpage>18</fpage>–<lpage>30</lpage>. <ext-link xlink:type="simple" ext-link-type="doi" xlink:href="10.1080/07929978.2016.1256135">https://doi.org/10.1080/07929978.2016.1256135</ext-link></mixed-citation></ref><ref id="B5"><mixed-citation xmlns:xlink="http://www.w3.org/1999/xlink" xlink:type="simple"><person-group><name name-style="western"><surname>Applequist</surname><given-names>WL</given-names></name></person-group> (<year>2016</year>) <article-title>Report of the Nomenclature Committee for Vascular Plants: 68.</article-title><source>Taxon</source><volume>65</volume>(<issue>6</issue>): <fpage>1153</fpage>–<lpage>1165</lpage>. <ext-link xlink:type="simple" ext-link-type="doi" xlink:href="10.12705/655.16">https://doi.org/10.12705/655.16</ext-link></mixed-citation></ref><ref id="B120"><mixed-citation xmlns:xlink="http://www.w3.org/1999/xlink" xlink:type="simple"><person-group><name name-style="western"><surname>Turland</surname><given-names>NJ</given-names></name><name name-style="western"><surname>Wiersema</surname><given-names>JH</given-names></name><name name-style="western"><surname>Barrie</surname><given-names>FR</given-names></name><name name-style="western"><surname>Greuter</surname><given-names>W</given-names></name><name name-style="western"><surname>Hawksworth</surname><given-names>DL</given-names></name><name name-style="western"><surname>Herendeen</surname><given-names>PS</given-names></name><name name-style="western"><surname>Knapp</surname><given-names>S</given-names></name><name name-style="western"><surname>Kusber</surname><given-names>W-H</given-names></name><name name-style="western"><surname>Li</surname><given-names>D-Z</given-names></name><name name-style="western"><surname>Marhold</surname><given-names>K</given-names></name><name name-style="western"><surname>May</surname><given-names>TW</given-names></name><name name-style="western"><surname>McNeill</surname><given-names>J</given-names></name><name name-style="western"><surname>Monro</surname><given-names>AM</given-names></name><name name-style="western"><surname>Prado</surname><given-names>J</given-names></name><name name-style="western"><surname>Price</surname><given-names>MJ</given-names></name><name name-style="western"><surname>Smith</surname><given-names>GF</given-names></name></person-group> (<role>Eds</role>) (<year>2018</year>) International Code of Nomenclature for algae, fungi, and plants (Shenzhen Code) adopted by the Nineteenth International Botanical Congress Shenzhen, China, July 2017. Glashütten, Koeltz Botanical Books (Regnum Vegetabile 159).</mixed-citation></ref></ref-list></tp:taxon-treatment>
