# Supplementary material for: Taxonomic revision of Chenopodiaceae in Himalaya and Tibet
Source: PhytoKeys. 2019 Jan 31;(116):1–141. doi: 10.3897/phytokeys.116.27301 (PMC6367307; doi:10.3897/phytokeys.116.27301)
Supplement: XML Treatment for Salsola hartmannii [file phytokeys.116.27301-treatment79.xml]

<!DOCTYPE tp:taxon-treatment
  PUBLIC "-//TaxonX//DTD Taxonomic Treatment Publishing DTD v0 20100105//EN" "tax-treatment-NSO.dtd">
<tp:taxon-treatment xmlns:tp="http://www.plazi.org/taxpub"><tp:treatment-meta><kwd-group><label>Taxon classification</label><kwd><named-content xmlns:xlink="http://www.w3.org/1999/xlink" content-type="kingdom">Plantae</named-content></kwd><kwd><named-content xmlns:xlink="http://www.w3.org/1999/xlink" content-type="order">Caryophyllales</named-content></kwd><kwd><named-content xmlns:xlink="http://www.w3.org/1999/xlink" content-type="family">Chenopodiacea</named-content></kwd></kwd-group><mixed-citation publication-type="journal"><person-group><name><surname>Sukhorukov</surname><given-names>Alexander P.</given-names></name><name><surname>Liu</surname><given-names>Pei-Liang</given-names></name><name><surname>Kushunina</surname><given-names>Maria</given-names></name></person-group><article-title>Taxonomic revision of <tp:taxon-name><tp:taxon-name-part taxon-name-part-type="family">Chenopodiaceae</tp:taxon-name-part></tp:taxon-name> in Himalaya and Tibet</article-title><source>PhytoKeys</source><day>31</day><month>1</month><year>2019</year><volume>2019</volume><issue>116</issue><fpage>1</fpage><lpage>141</lpage><pub-id pub-id-type="doi">10.3897/phytokeys.116.27301</pub-id></mixed-citation></tp:treatment-meta><tp:nomenclature><label>1.</label><tp:taxon-name>
                  <tp:taxon-name-part taxon-name-part-type="genus" reg="Salsola">Salsola</tp:taxon-name-part>
                  <tp:taxon-name-part taxon-name-part-type="species" reg="hartmannii">hartmannii</tp:taxon-name-part>
                  <object-id xmlns:xlink="http://www.w3.org/1999/xlink" content-type="ipni" xlink:type="simple">urn:lsid:ipni.org:names:77194256-1</object-id>
                </tp:taxon-name><tp:taxon-authority>Sukhor.</tp:taxon-authority><tp:taxon-status xmlns:xlink="http://www.w3.org/1999/xlink" xlink:type="simple">sp. nov.</tp:taxon-status><xref ref-type="fig" rid="F45">Fig. 45</xref></tp:nomenclature><tp:treatment-sec sec-type="Holotype" id="SECID0EGEHM"><title>Holotype.</title><p>[INDIA, Jammu &amp; Kashmir] E-Ladakh, Alpine Steppe mit <italic><tp:taxon-name><tp:taxon-name-part taxon-name-part-type="genus" reg="Artemisia">Artemisia</tp:taxon-name-part><tp:taxon-name-part taxon-name-part-type="species" reg="minor">minor</tp:taxon-name-part></tp:taxon-name></italic>, ca. 1 km W oberhalb Kiagar Tso [alpine steppe with <italic><tp:taxon-name><tp:taxon-name-part taxon-name-part-type="genus" reg="Artemisia">Artemisia</tp:taxon-name-part><tp:taxon-name-part taxon-name-part-type="species" reg="minor">minor</tp:taxon-name-part></tp:taxon-name></italic>, ca. 1 km W above Kiagar Tso], 4720 m a.s.l., 27 Aug 1997, <italic>H. Hartmann 6080</italic> (G00410003! isotype – MSB160560!).</p></tp:treatment-sec><tp:treatment-sec sec-type="Taxonomic notes" id="SECID0EEFHM"><title>Taxonomic notes.</title><p>The new species was formerly identified as <italic><tp:taxon-name><tp:taxon-name-part taxon-name-part-type="genus" reg="Salsola">S.</tp:taxon-name-part><tp:taxon-name-part taxon-name-part-type="species" reg="jacquemontii">jacquemontii</tp:taxon-name-part></tp:taxon-name></italic> or <italic><tp:taxon-name><tp:taxon-name-part taxon-name-part-type="genus" reg="Salsola">S.</tp:taxon-name-part><tp:taxon-name-part taxon-name-part-type="species" reg="collina">collina</tp:taxon-name-part></tp:taxon-name></italic>. In many characters (e.g. tiny anthers, small outgrowths of the perianth segments), <italic><tp:taxon-name><tp:taxon-name-part taxon-name-part-type="genus" reg="Salsola">Salsola</tp:taxon-name-part><tp:taxon-name-part taxon-name-part-type="species" reg="hartmannii">hartmannii</tp:taxon-name-part></tp:taxon-name></italic> resembles <italic><tp:taxon-name><tp:taxon-name-part taxon-name-part-type="genus" reg="Salsola">S.</tp:taxon-name-part><tp:taxon-name-part taxon-name-part-type="species" reg="monoptera">monoptera</tp:taxon-name-part></tp:taxon-name></italic>, but the latter species has only one well-expressed, wing-like projection on a segment closest to the bract, whereas projections on other segments are much smaller (in the form of tubercles). Additionally, the gibbous bracts and bracteoles are exceptionally rare in <italic><tp:taxon-name><tp:taxon-name-part taxon-name-part-type="genus" reg="Salsola">S.</tp:taxon-name-part><tp:taxon-name-part taxon-name-part-type="species" reg="monoptera">monoptera</tp:taxon-name-part></tp:taxon-name></italic>. In contrast, <italic><tp:taxon-name><tp:taxon-name-part taxon-name-part-type="genus" reg="Salsola">S.</tp:taxon-name-part><tp:taxon-name-part taxon-name-part-type="species" reg="hartmannii">hartmannii</tp:taxon-name-part></tp:taxon-name></italic> possesses gibbous bracts and bracteoles and two or three perianth segments develop tiny, but clearly visible wings. The new species is also similar to <italic><tp:taxon-name><tp:taxon-name-part taxon-name-part-type="genus" reg="Salsola">S.</tp:taxon-name-part><tp:taxon-name-part taxon-name-part-type="species" reg="jacquemontii">jacquemontii</tp:taxon-name-part></tp:taxon-name></italic> but has smaller anthers and a smaller diameter of the entire diaspore (winged perianth enclosing the fruit), which is hidden within the subtending bract and bracteoles.</p><p>The gibbous bract and bracteoles cannot be considered as strong characteristic features of <italic><tp:taxon-name><tp:taxon-name-part taxon-name-part-type="genus" reg="Salsola">S.</tp:taxon-name-part><tp:taxon-name-part taxon-name-part-type="species" reg="hartmannii">hartmannii</tp:taxon-name-part></tp:taxon-name></italic>; some specimens of <italic><tp:taxon-name><tp:taxon-name-part taxon-name-part-type="genus" reg="Salsola">S.</tp:taxon-name-part><tp:taxon-name-part taxon-name-part-type="species" reg="jacquemontii">jacquemontii</tp:taxon-name-part></tp:taxon-name></italic> may possess such a shape of the bracts and bracteoles. All three species, <italic><tp:taxon-name><tp:taxon-name-part taxon-name-part-type="genus" reg="Salsola">S.</tp:taxon-name-part><tp:taxon-name-part taxon-name-part-type="species" reg="monoptera">monoptera</tp:taxon-name-part></tp:taxon-name></italic>, <italic><tp:taxon-name><tp:taxon-name-part taxon-name-part-type="genus" reg="Salsola">S.</tp:taxon-name-part><tp:taxon-name-part taxon-name-part-type="species" reg="hartmannii">hartmannii</tp:taxon-name-part></tp:taxon-name></italic> and <italic><tp:taxon-name><tp:taxon-name-part taxon-name-part-type="genus" reg="Salsola">S.</tp:taxon-name-part><tp:taxon-name-part taxon-name-part-type="species" reg="jacquemontii">jacquemontii</tp:taxon-name-part></tp:taxon-name></italic>, are morphologically related. <italic><tp:taxon-name><tp:taxon-name-part taxon-name-part-type="genus" reg="Salsola">Salsola</tp:taxon-name-part><tp:taxon-name-part taxon-name-part-type="species" reg="collina">collina</tp:taxon-name-part></tp:taxon-name></italic> is morphologically distant from these species, having appressed bracts without clearly expressed wings on the perianth at fruiting. The distribution patterns are also different: <italic><tp:taxon-name><tp:taxon-name-part taxon-name-part-type="genus" reg="Salsola">S.</tp:taxon-name-part><tp:taxon-name-part taxon-name-part-type="species" reg="monoptera">monoptera</tp:taxon-name-part></tp:taxon-name></italic> is widespread in Central Asia and Tibet, <italic><tp:taxon-name><tp:taxon-name-part taxon-name-part-type="genus" reg="Salsola">S.</tp:taxon-name-part><tp:taxon-name-part taxon-name-part-type="species" reg="hartmannii">hartmannii</tp:taxon-name-part></tp:taxon-name></italic> seems to be localised in North Himalaya and Karakoram and <italic><tp:taxon-name><tp:taxon-name-part taxon-name-part-type="genus" reg="Salsola">S.</tp:taxon-name-part><tp:taxon-name-part taxon-name-part-type="species" reg="jacquemontii">jacquemontii</tp:taxon-name-part></tp:taxon-name></italic> is found in Central Himalaya and Tibet. The presence of <italic><tp:taxon-name><tp:taxon-name-part taxon-name-part-type="genus" reg="Salsola">S.</tp:taxon-name-part><tp:taxon-name-part taxon-name-part-type="species" reg="jacquemontii">jacquemontii</tp:taxon-name-part></tp:taxon-name></italic> and <italic><tp:taxon-name><tp:taxon-name-part taxon-name-part-type="genus" reg="Salsola">S.</tp:taxon-name-part><tp:taxon-name-part taxon-name-part-type="species" reg="collina">collina</tp:taxon-name-part></tp:taxon-name></italic> in North Himalaya (<xref ref-type="bibr" rid="B86">Rilke 1999</xref>) is not confirmed.</p></tp:treatment-sec><tp:treatment-sec sec-type="description" id="SECID0EWLHM"><title>Description.</title><p>Annual with prostrate or ascending stems up to 15 cm long, glabrous or scarcely papillate. Leaves terete, 10–20 × 1.0–1.5 mm. Flowers in axillary clusters and arranged in the main inflorescence. Flower clusters (located below the main inflorescence) abundant and consist of two flowers covered with bracts and bracteoles that are connate almost to the top and basally gibbous; perianth segments membranous, fimbriate, r-shaped, their tips more or less appressed to each other, not hardened and not forming a tight conus, with white, small tubercles 0.3–0.5 mm long in the flexure; styles with stigmas ca. 0.5 mm; fruits 1.2–1.6 mm, depressed roundish. Flowers in the main inflorescence with (almost) free, basally gibbous bract and bracteoles, hermaphrodite; perianth segments 5, membranous, fimbriate, r-shaped at the fruiting stage, &lt; 2.5 mm long, above the flexure soft, hyaline, horizontally orientated and not forming a distinct conus; 2 or 3 (of 5) segments develop wing-like appendages (up to 1.5 mm long) that are located almost horizontally or obliquely, two other segments develop tubercles only; the whole diaspore with the perianth wings is 2.0–3.0 mm across and is hidden within the bract and bracteoles; anthers 0.3–0.5 mm long; styles with stigmas ca. 1 mm; fruits lenticular, 1.1–1.5 mm. Seeds with horizontal or obliquely orientated embryo.</p><fig id="F45" position="float" orientation="portrait"><label>Figure 45.</label><caption><p>Holotype of <italic><tp:taxon-name><tp:taxon-name-part taxon-name-part-type="genus" reg="Salsola">Salsola</tp:taxon-name-part><tp:taxon-name-part taxon-name-part-type="species" reg="hartmannii">hartmannii</tp:taxon-name-part></tp:taxon-name></italic> Sukhor. sp. nov. (G).</p></caption><graphic xmlns:xlink="http://www.w3.org/1999/xlink" xlink:href="phytokeys-116-001-g045.jpg" position="float" orientation="portrait" xlink:type="simple" id="oo_260786.jpg"/></fig></tp:treatment-sec><tp:treatment-sec sec-type="habitat" id="SECID0ETMHM"><title>Habitat.</title><p>Gravelly or sandy substrates at altitudes of 3500–5200 m. The species seems to be common in Ladakh and Spiti Valley.</p></tp:treatment-sec><tp:treatment-sec sec-type="phenology" id="SECID0EYMHM"><title>Phenology.</title><p>Flowering: August-September; fruiting: September-October.</p><p><bold>Etymology</bold>: The specific epithet is after Hans Hartmann, a Swiss geobotanist who provided significant contributions to the flora and vegetation of North India.</p></tp:treatment-sec><tp:treatment-sec sec-type="distribution" id="SECID0EBNHM"><title>Distribution.</title><p>See Fig. <xref ref-type="fig" rid="F46">46</xref>.</p><fig id="F46" position="float" orientation="portrait"><label>Figure 46.</label><caption><p>Distribution map of <italic><tp:taxon-name><tp:taxon-name-part taxon-name-part-type="genus" reg="Salsola">Salsola</tp:taxon-name-part><tp:taxon-name-part taxon-name-part-type="species" reg="hartmannii">hartmannii</tp:taxon-name-part></tp:taxon-name></italic> (circles), <italic><tp:taxon-name><tp:taxon-name-part taxon-name-part-type="genus" reg="Salsola">S.</tp:taxon-name-part><tp:taxon-name-part taxon-name-part-type="species" reg="collina">collina</tp:taxon-name-part></tp:taxon-name></italic> (stars) and <italic><tp:taxon-name><tp:taxon-name-part taxon-name-part-type="genus" reg="Salsola">S.</tp:taxon-name-part><tp:taxon-name-part taxon-name-part-type="species" reg="jacquemontii">jacquemontii</tp:taxon-name-part></tp:taxon-name></italic> (triangles).</p></caption><graphic xmlns:xlink="http://www.w3.org/1999/xlink" xlink:href="phytokeys-116-001-g046.jpg" position="float" orientation="portrait" xlink:type="simple" id="oo_260787.jpg"/></fig></tp:treatment-sec><tp:treatment-sec sec-type="material" id="SECID0EZOHM"><title>Specimens examined.</title><p><bold>CHINA</bold>: <bold>Xizang</bold>: <bold>Ngari Prefecture</bold>: [Zanda County] Tisum, 15000 ft a.s.l., [without date] <italic>R. Strachey &amp; J.E. Winterbottom</italic> s.n. (BR);</p><p><bold>INDIA: Jammu &amp; Kashmir</bold>: Naini valley to Srinagar, [without date and collector] (BM); [Ladakh] Parang valley, 11 Sep 1847, <italic>T.T. Thomson</italic> s.n. (K); Ladakh, Muklip to Lukung, ca. 4000 m a.s.l., 29 Aug 1976, <italic>B.M. Wadhwa 60152</italic> (BSD); [Ladakh] Debring to Tanglang La, 4800–5200 m a.s.l., 3 Sep 1989, <italic>L. Klimeš &amp; M. Šrůtek 28/37</italic> (PRA); Rupshu, N of Tso Kar, ca. 4600 m a.s.l., 22 Aug 1995, <italic>H. Hartmann 5036</italic> (G455293, MSB160561); Ladakh, Zanskar Region, Zara, N of Kurio, 33°35'30"N, 77°28'E, 4250 m a.s.l., 23 Aug 1998, code 98-11-2, <italic>L. Klimeš 161</italic> (PRA); Ladakh, Indus valley, Stot (E) [Stod River valley], between Angkung &amp; Puga, <named-content xmlns:xlink="http://www.w3.org/1999/xlink" content-type="dwc:verbatimCoordinates" xlink:type="simple"><named-content content-type="geo-json" specific-use="{&#34;type&#34;:&#34;Point&#34;,&#34;coordinates&#34;:[78.266667,33.233333]}" id="NCID0EYPHM" xlink:type="simple">33°14'N, 78°16'E</named-content></named-content>, 4550 m a.s.l., 8 Sep 1999, <italic>L. Klimeš 776</italic> (PRA); Ladakh, Rupshu Region, Tso Moriri, Lema to Peldo, <named-content xmlns:xlink="http://www.w3.org/1999/xlink" content-type="dwc:verbatimCoordinates" xlink:type="simple"><named-content content-type="geo-json" specific-use="{&#34;type&#34;:&#34;Point&#34;,&#34;coordinates&#34;:[78.276111,33.031389]}" id="NCID0ECQHM" xlink:type="simple">33°1'53"N, 78°16'34"E</named-content></named-content>, 4550–4560 m a.s.l., 13 Sep 2005, <italic>L. Klimeš 6301</italic> (PRA); <bold>Himachal Pradesh</bold>: Parang La, 11 Sep 1847, <italic>anonym</italic> s.n. (K); Spiti valley, Samdo to Kaurik, 21 Aug 1994, <!--PageBreak --><italic>S.K. Murti &amp; S. Singh 81588</italic> (BSD); Pin Valley National Park, Mane vill., 3700 m a.s.l., Sep 2002, <italic>K.C. Sekar 100736</italic> (BSD).</p></tp:treatment-sec><tp:treatment-sec sec-type="distribution" id="SECID0ESQHM"><title>General distribution.</title><p>North India, NW China (Xizang) and North Pakistan ([Gilgit-Baltistan] Nagar, dry stony slope, 9000 ft a.s.l., 22 Aug 1987, <italic>Jamshed 239</italic> (E!)).</p></tp:treatment-sec><ref-list><ref id="B86"><mixed-citation xmlns:xlink="http://www.w3.org/1999/xlink" xlink:type="simple"><person-group><name name-style="western"><surname>Rilke</surname><given-names>S</given-names></name></person-group> (<year>1999</year>) <article-title>Revision der Sektion <italic><tp:taxon-name><tp:taxon-name-part taxon-name-part-type="genus">Salsola</tp:taxon-name-part></tp:taxon-name></italic> s.l. der Gattung <italic><tp:taxon-name><tp:taxon-name-part taxon-name-part-type="genus">Salsola</tp:taxon-name-part></tp:taxon-name></italic> (<tp:taxon-name><tp:taxon-name-part taxon-name-part-type="family">Chenopodiaceae</tp:taxon-name-part></tp:taxon-name>).</article-title><source>Bibliotheca Botanica</source><volume>149</volume>: <fpage>1</fpage>–<lpage>190</lpage>.</mixed-citation></ref></ref-list></tp:taxon-treatment>
