# Supplementary material for: Taxonomic revision of Chenopodiaceae in Himalaya and Tibet
Source: PhytoKeys. 2019 Jan 31;(116):1–141. doi: 10.3897/phytokeys.116.27301 (PMC6367307; doi:10.3897/phytokeys.116.27301)
Supplement: XML Treatment for Salsola collina [file phytokeys.116.27301-treatment80.xml]

<!DOCTYPE tp:taxon-treatment
  PUBLIC "-//TaxonX//DTD Taxonomic Treatment Publishing DTD v0 20100105//EN" "tax-treatment-NSO.dtd">
<tp:taxon-treatment xmlns:tp="http://www.plazi.org/taxpub"><tp:treatment-meta><kwd-group><label>Taxon classification</label><kwd><named-content xmlns:xlink="http://www.w3.org/1999/xlink" content-type="kingdom">Plantae</named-content></kwd><kwd><named-content xmlns:xlink="http://www.w3.org/1999/xlink" content-type="order">Caryophyllales</named-content></kwd><kwd><named-content xmlns:xlink="http://www.w3.org/1999/xlink" content-type="family">Chenopodiacea</named-content></kwd></kwd-group><mixed-citation publication-type="journal"><person-group><name><surname>Sukhorukov</surname><given-names>Alexander P.</given-names></name><name><surname>Liu</surname><given-names>Pei-Liang</given-names></name><name><surname>Kushunina</surname><given-names>Maria</given-names></name></person-group><article-title>Taxonomic revision of <tp:taxon-name><tp:taxon-name-part taxon-name-part-type="family">Chenopodiaceae</tp:taxon-name-part></tp:taxon-name> in Himalaya and Tibet</article-title><source>PhytoKeys</source><day>31</day><month>1</month><year>2019</year><volume>2019</volume><issue>116</issue><fpage>1</fpage><lpage>141</lpage><pub-id pub-id-type="doi">10.3897/phytokeys.116.27301</pub-id></mixed-citation></tp:treatment-meta><tp:nomenclature><label>2.</label><tp:taxon-name>
                  <tp:taxon-name-part taxon-name-part-type="genus" reg="Salsola">Salsola</tp:taxon-name-part>
                  <tp:taxon-name-part taxon-name-part-type="species" reg="collina">collina</tp:taxon-name-part>
                </tp:taxon-name><tp:taxon-authority>Pall., Ill. Pl.: 34 (1803)</tp:taxon-authority><tp:nomenclature-citation-list><tp:nomenclature-citation><tp:taxon-name>
                      <tp:taxon-name-part taxon-name-part-type="genus" reg="Salsola">Salsola</tp:taxon-name-part>
                      <tp:taxon-name-part taxon-name-part-type="species" reg="collina">collina</tp:taxon-name-part>
                    </tp:taxon-name><comment>Pall., Ill. Pl.: 34 (1803). <bold>Lectotype</bold> (<xref ref-type="bibr" rid="B86">Rilke 1999</xref>): Habitat in Siberia, <italic>Pallas</italic> s.n. (LIV, isotype BM!).</comment></tp:nomenclature-citation><tp:nomenclature-citation><tp:taxon-name>
                      <tp:taxon-name-part taxon-name-part-type="genus" reg="Salsola"/>
                      <tp:taxon-name-part taxon-name-part-type="species" reg="collina"/>
                    </tp:taxon-name><comment>≡<tp:taxon-name><tp:taxon-name-part taxon-name-part-type="genus" reg="Salsola">Salsola</tp:taxon-name-part><tp:taxon-name-part taxon-name-part-type="species" reg="kali">kali</tp:taxon-name-part><tp:taxon-name-part taxon-name-part-type="authority">L.</tp:taxon-name-part><tp:taxon-name-part taxon-name-part-type="infraspecific-rank">subsp.</tp:taxon-name-part><tp:taxon-name-part taxon-name-part-type="subspecies" reg="collina">collina</tp:taxon-name-part></tp:taxon-name> (Pall.) O.Bolós &amp; Vigo, Butl. Inst. Catalana Hist. Nat., Secc. Bot. 38(1): 89 (1974). </comment></tp:nomenclature-citation><tp:nomenclature-citation><tp:taxon-name>
                      <tp:taxon-name-part taxon-name-part-type="genus" reg="Salsola"/>
                      <tp:taxon-name-part taxon-name-part-type="species" reg="collina"/>
                    </tp:taxon-name><comment>≡<tp:taxon-name><tp:taxon-name-part taxon-name-part-type="genus" reg="Kali">Kali</tp:taxon-name-part><tp:taxon-name-part taxon-name-part-type="species" reg="collinum">collinum</tp:taxon-name-part></tp:taxon-name> (Pall.) Akhani &amp; Roalson, Int. J. Pl. Sci. 168(6): 946 (2007). The full list of the synonyms is presented in <xref ref-type="bibr" rid="B86">Rilke (1999)</xref>. </comment></tp:nomenclature-citation></tp:nomenclature-citation-list></tp:nomenclature><tp:treatment-sec sec-type="description" id="SECID0E3THM"><title>Description.</title><p>Erect or prostrate (in mountainous areas) annual up to 70 cm, stems reddish, glabrous or scarcely papillate. Lower leaves up to 80.0 × 0.5–1.0 mm, much shorter in the middle and upper stem parts, linear or filiform, with a mucro 0.6–2.0 mm long. Flowers in axillary clusters and arranged in the main inflorescence. Flower clusters (located below the main inflorescence) abundant, consisting of two flowers surrounded by bracts and bracteoles that are connate almost to the top and not gibbous basally; perianth segments of each flower membranous, glabrous, r-shaped, their tips appressed to each other, hardened and not forming a tight conus, with white, small tubercles 0.3–0.5 mm long or without any projections in the flexure; styles with stigmas ca. 1.0 mm; fruits 1.0–1.3 mm, depressed roundish. Flowers in the main inflorescence with (almost) free, basally not gibbous bract and bracteoles (that are appressed to the stem), hermaphrodite; perianth segments membranous, glabrous, r-shaped at fruiting stage, (1.5)2.0–2.5 mm long, membranous above the flexure and not forming a distinct conus; two abaxial segments usually have short erose wings (up to 1.0(1.5) × 1.5 mm), their tips (above outgrowths) hyaline and not stout; anthers 0.6–0.9 mm long; styles with stigmas ca. 1.0 mm; fruits lenticular, 1.1–1.5 mm. Seed seems to be vertical (due to anacrostyly) but is indeed horizontal.</p></tp:treatment-sec><tp:treatment-sec sec-type="habitat" id="SECID0EBUHM"><title>Habitat.</title><p>Cold stony deserts at elevations of 2800–4400 m.</p></tp:treatment-sec><tp:treatment-sec sec-type="phenology" id="SECID0EGUHM"><title>Phenology.</title><p>Flowering: July-September; fruiting: September-October.</p></tp:treatment-sec><tp:treatment-sec sec-type="distribution" id="SECID0ELUHM"><title>Distribution.</title><p>See Fig. <xref ref-type="fig" rid="F46">46</xref>.</p></tp:treatment-sec><tp:treatment-sec sec-type="material" id="SECID0EVUHM"><title>Specimens examined.</title><p><bold>CHINA</bold>: <bold>Xizang</bold>: <bold>Xigazê Prefecture</bold>: Lhazê (Lazi) County, Kabei vill., 4000 m a.s.l., 27 Aug 1961, <italic>Zhang 2726</italic> (PE02048027); Gyangzê (Jiangzi) County, 3960 m a.s.l., 7 Sep 1974, <italic>Qinghai-Tibet Team 74-2107</italic> (PE00166821); <bold>Lhasa City</bold>: Lhasa, Aug 1939, <italic>Richardson 338</italic> (BM); W of Lhasa, 3700 m a.s.l., 3 Sep 1960, <italic>Xia 815</italic> (PE00166830); Lhasa, 3800 m a.s.l., 16 Aug 1965, <italic>Zhang &amp; Lang 1533</italic> (PE00166814); N of Lhasa, 3700–3800 m a.s.l., 23 Aug 1984, <italic>R.F.Huang CG-552</italic> (HNWP109096); <bold>Nyingchi Prefecture</bold>: [Zayü (Chayu) County] Cawarong (Chawalong), 3000 m a.s.l., Aug 1935, <italic>C.W. Wang 65180</italic><!--PageBreak -->(PE00166833); [Gongbo’gyamda (Gongbujiangda) County] Songduo to Apei, 3800 m a.s.l., 16 Sep 1965, <italic>Zhang &amp; Lang 2747</italic> (PE00166817); Mainling (Milin) County, Jiage, 3200 m a.s.l., 11 Jul 1972, <italic>Tibet Chinese Herbal Medicine Survey Team 3686</italic> (PE00166824); Zayü (Chayu) County, Zha’na [close to Cawarong], 2000 m a.s.l., 3 Oct 1982, <italic>Qinghai-Tibet Team 10919</italic> (PE01063467); <bold>Qamdo Prefecture</bold>: [Baxoi (Basu) County] Bamda (Bangda) to Zogang (Zuogong), 3700 m a.s.l., 29 Aug 1976, <italic>anonym 76-574</italic> (PE00513543).</p><p>The specimens from India reported by <xref ref-type="bibr" rid="B20">Dhar and Kachroo (1983)</xref> and <xref ref-type="bibr" rid="B59">Klimeš and Dickoré (2005)</xref> were not examined by us. All investigated specimens belong to <italic><tp:taxon-name><tp:taxon-name-part taxon-name-part-type="genus" reg="Salsola">Salsola</tp:taxon-name-part><tp:taxon-name-part taxon-name-part-type="species" reg="hartmannii">hartmannii</tp:taxon-name-part></tp:taxon-name></italic> and <italic><tp:taxon-name><tp:taxon-name-part taxon-name-part-type="genus" reg="Salsola">S.</tp:taxon-name-part><tp:taxon-name-part taxon-name-part-type="species" reg="tragus">tragus</tp:taxon-name-part></tp:taxon-name></italic>. However, <italic><tp:taxon-name><tp:taxon-name-part taxon-name-part-type="genus" reg="Salsola">S.</tp:taxon-name-part><tp:taxon-name-part taxon-name-part-type="species" reg="collina">collina</tp:taxon-name-part></tp:taxon-name></italic> is present in North Pakistan and its occurrence in Jammu and Kashmir is predictable.</p></tp:treatment-sec><tp:treatment-sec sec-type="distribution" id="SECID0EKXHM"><title>General distribution.</title><p>Temperate Eurasia and East Europe; alien in West/Central Europe, Scandinavia and North America.</p></tp:treatment-sec><tp:treatment-sec><!--Section generated to contain objects referenced in tp:taxon-treatment.--><fig id="F46" position="float" orientation="portrait"><label>Figure 46.</label><caption><p>Distribution map of <italic><tp:taxon-name><tp:taxon-name-part taxon-name-part-type="genus" reg="Salsola">Salsola</tp:taxon-name-part><tp:taxon-name-part taxon-name-part-type="species" reg="hartmannii">hartmannii</tp:taxon-name-part></tp:taxon-name></italic> (circles), <italic><tp:taxon-name><tp:taxon-name-part taxon-name-part-type="genus" reg="Salsola">S.</tp:taxon-name-part><tp:taxon-name-part taxon-name-part-type="species" reg="collina">collina</tp:taxon-name-part></tp:taxon-name></italic> (stars) and <italic><tp:taxon-name><tp:taxon-name-part taxon-name-part-type="genus" reg="Salsola">S.</tp:taxon-name-part><tp:taxon-name-part taxon-name-part-type="species" reg="jacquemontii">jacquemontii</tp:taxon-name-part></tp:taxon-name></italic> (triangles).</p></caption><graphic xmlns:xlink="http://www.w3.org/1999/xlink" xlink:href="phytokeys-116-001-g046.jpg" position="float" orientation="portrait" xlink:type="simple" id="oo_260787.jpg"/></fig></tp:treatment-sec><ref-list><ref id="B86"><mixed-citation xmlns:xlink="http://www.w3.org/1999/xlink" xlink:type="simple"><person-group><name name-style="western"><surname>Rilke</surname><given-names>S</given-names></name></person-group> (<year>1999</year>) <article-title>Revision der Sektion <italic><tp:taxon-name><tp:taxon-name-part taxon-name-part-type="genus">Salsola</tp:taxon-name-part></tp:taxon-name></italic> s.l. der Gattung <italic><tp:taxon-name><tp:taxon-name-part taxon-name-part-type="genus">Salsola</tp:taxon-name-part></tp:taxon-name></italic> (<tp:taxon-name><tp:taxon-name-part taxon-name-part-type="family">Chenopodiaceae</tp:taxon-name-part></tp:taxon-name>).</article-title><source>Bibliotheca Botanica</source><volume>149</volume>: <fpage>1</fpage>–<lpage>190</lpage>.</mixed-citation></ref><ref id="B20"><mixed-citation xmlns:xlink="http://www.w3.org/1999/xlink" xlink:type="simple"><person-group><name name-style="western"><surname>Dhar</surname><given-names>U</given-names></name><name name-style="western"><surname>Kachroo</surname><given-names>P</given-names></name></person-group> (<year>1983</year>) Alpine flora of Kashmir Himalaya. Scientific Publishers, Jodhpur.</mixed-citation></ref><ref id="B59"><mixed-citation xmlns:xlink="http://www.w3.org/1999/xlink" xlink:type="simple"><person-group><name name-style="western"><surname>Klimeš</surname><given-names>L</given-names></name><name name-style="western"><surname>Dickoré</surname><given-names>B</given-names></name></person-group> (<year>2005</year>) <article-title>A contribution to the vascular plant flora of Lower Ladakh (Jammu &amp; Kashmir, India).</article-title><source>Willdenowia</source><volume>35</volume>(<issue>1</issue>): <fpage>125</fpage>–<lpage>153</lpage>. <ext-link xlink:type="simple" ext-link-type="doi" xlink:href="10.3372/wi.35.35110">https://doi.org/10.3372/wi.35.35110</ext-link></mixed-citation></ref></ref-list></tp:taxon-treatment>
