# Supplementary material for: Taxonomic revision of Chenopodiaceae in Himalaya and Tibet
Source: PhytoKeys. 2019 Jan 31;(116):1–141. doi: 10.3897/phytokeys.116.27301 (PMC6367307; doi:10.3897/phytokeys.116.27301)
Supplement: XML Treatment for Salsola jacquemontii [file phytokeys.116.27301-treatment81.xml]

<!DOCTYPE tp:taxon-treatment
  PUBLIC "-//TaxonX//DTD Taxonomic Treatment Publishing DTD v0 20100105//EN" "tax-treatment-NSO.dtd">
<tp:taxon-treatment xmlns:tp="http://www.plazi.org/taxpub"><tp:treatment-meta><kwd-group><label>Taxon classification</label><kwd><named-content xmlns:xlink="http://www.w3.org/1999/xlink" content-type="kingdom">Plantae</named-content></kwd><kwd><named-content xmlns:xlink="http://www.w3.org/1999/xlink" content-type="order">Caryophyllales</named-content></kwd><kwd><named-content xmlns:xlink="http://www.w3.org/1999/xlink" content-type="family">Chenopodiacea</named-content></kwd></kwd-group><mixed-citation publication-type="journal"><person-group><name><surname>Sukhorukov</surname><given-names>Alexander P.</given-names></name><name><surname>Liu</surname><given-names>Pei-Liang</given-names></name><name><surname>Kushunina</surname><given-names>Maria</given-names></name></person-group><article-title>Taxonomic revision of <tp:taxon-name><tp:taxon-name-part taxon-name-part-type="family">Chenopodiaceae</tp:taxon-name-part></tp:taxon-name> in Himalaya and Tibet</article-title><source>PhytoKeys</source><day>31</day><month>1</month><year>2019</year><volume>2019</volume><issue>116</issue><fpage>1</fpage><lpage>141</lpage><pub-id pub-id-type="doi">10.3897/phytokeys.116.27301</pub-id></mixed-citation></tp:treatment-meta><tp:nomenclature><label>3.</label><tp:taxon-name>
                  <tp:taxon-name-part taxon-name-part-type="genus" reg="Salsola">Salsola</tp:taxon-name-part>
                  <tp:taxon-name-part taxon-name-part-type="species" reg="jacquemontii">jacquemontii</tp:taxon-name-part>
                </tp:taxon-name><tp:taxon-authority>Moq. in DC., Prodr. 13(2): 188 (1849)</tp:taxon-authority><xref ref-type="fig" rid="F47">Fig. 47</xref><!--PageBreak --><!--PageBreak --><tp:nomenclature-citation-list><tp:nomenclature-citation><tp:taxon-name>
                      <tp:taxon-name-part taxon-name-part-type="genus" reg="Salsola">Salsola</tp:taxon-name-part>
                      <tp:taxon-name-part taxon-name-part-type="species" reg="jacquemontii">jacquemontii</tp:taxon-name-part>
                    </tp:taxon-name><comment>Moq. in DC., Prodr. 13(2): 188 (1849). <bold>Lectotype</bold> (designated by Rilke in <xref ref-type="bibr" rid="B24">Freitag and Rilke 1997</xref>): “Aux Indés orient.” [In East India] V. Jacquemont 2114 (P00163982! image available at <ext-link xmlns:xlink="http://www.w3.org/1999/xlink" xlink:type="simple" ext-link-type="uri" xlink:href="http://science.mnhn.fr/institution/mnhn/collection/p/item/p00163982">http://science.mnhn.fr/institution/mnhn/collection/p/item/p00163982</ext-link>; isotype P00163983!).</comment></tp:nomenclature-citation><tp:nomenclature-citation><tp:taxon-name>
                      <tp:taxon-name-part taxon-name-part-type="genus" reg="Salsola"/>
                      <tp:taxon-name-part taxon-name-part-type="species" reg="jacquemontii"/>
                    </tp:taxon-name><comment>≡<tp:taxon-name><tp:taxon-name-part taxon-name-part-type="genus" reg="Kali">Kali</tp:taxon-name-part><tp:taxon-name-part taxon-name-part-type="species" reg="jacquemontii">jacquemontii</tp:taxon-name-part></tp:taxon-name> (Moq.) Akhani &amp; Roalson, Int. J. Pl. Sci. 168(6): 946 (2007). </comment></tp:nomenclature-citation><tp:nomenclature-citation><tp:taxon-name>
                      <tp:taxon-name-part taxon-name-part-type="genus" reg="Salsola"/>
                      <tp:taxon-name-part taxon-name-part-type="species" reg="jacquemontii"/>
                    </tp:taxon-name><comment>=<tp:taxon-name><tp:taxon-name-part taxon-name-part-type="genus" reg="Salsola">Salsola</tp:taxon-name-part><tp:taxon-name-part taxon-name-part-type="species" reg="nepalensis">nepalensis</tp:taxon-name-part></tp:taxon-name> Grubov, Bot. Mat. Gerb. Bot. Inst. Komarova Akad. Nauk SSSR 21: 127 (1961). <bold>Holotype</bold>: NEPAL, [Karnali zone, Dolpa distr.] below Rohagaon, Suli Gad, 8500 ft a.s.l., growing amongst shrubs on dry slopes, 13 Sep 1952, O. Polunin, W.R. Sykes &amp; L.H.J. Williams 3357 (LE, isotypes BM000016772! image available at <ext-link xmlns:xlink="http://www.w3.org/1999/xlink" xlink:type="simple" ext-link-type="uri" xlink:href="http://www.nhm.ac.uk/emu-image-download/class.EMuMedia.php?irn=178999%26image=yes%26width=705">http://www.nhm.ac.uk/emu-image-download/class.EMuMedia.php?irn=178999&amp;image=yes&amp;width=705</ext-link>; E00688195!). </comment></tp:nomenclature-citation><tp:nomenclature-citation><tp:taxon-name>
                      <tp:taxon-name-part taxon-name-part-type="genus" reg="Salsola"/>
                      <tp:taxon-name-part taxon-name-part-type="species" reg="jacquemontii"/>
                    </tp:taxon-name><comment>≡<tp:taxon-name><tp:taxon-name-part taxon-name-part-type="genus" reg="Kali">Kali</tp:taxon-name-part><tp:taxon-name-part taxon-name-part-type="species" reg="nepalense">nepalense</tp:taxon-name-part></tp:taxon-name> (Grubov) Brullo, Giusso &amp; Hrusa, Phytotaxa 201(4): 271 (2015). </comment></tp:nomenclature-citation></tp:nomenclature-citation-list></tp:nomenclature><tp:treatment-sec sec-type="Taxonomic notes" id="SECID0EN2HM"><title>Taxonomic notes.</title><p>The morphological differences between <italic><tp:taxon-name><tp:taxon-name-part taxon-name-part-type="genus" reg="Salsola">S.</tp:taxon-name-part><tp:taxon-name-part taxon-name-part-type="species" reg="tragus">tragus</tp:taxon-name-part></tp:taxon-name></italic> and <italic><tp:taxon-name><tp:taxon-name-part taxon-name-part-type="genus" reg="Salsola">S.</tp:taxon-name-part><tp:taxon-name-part taxon-name-part-type="species" reg="jacquemontii">jacquemontii</tp:taxon-name-part></tp:taxon-name></italic> are vague (also, see the diagnostic key in <xref ref-type="bibr" rid="B86">Rilke 1999</xref>). The latter species, however, is encountered in the Central Himalaya and South Tibet, where <italic><tp:taxon-name><tp:taxon-name-part taxon-name-part-type="genus" reg="Salsola">S.</tp:taxon-name-part><tp:taxon-name-part taxon-name-part-type="species" reg="tragus">tragus</tp:taxon-name-part></tp:taxon-name></italic> is absent. Generally, <italic><tp:taxon-name><tp:taxon-name-part taxon-name-part-type="genus" reg="Salsola">S.</tp:taxon-name-part><tp:taxon-name-part taxon-name-part-type="species" reg="jacquemontii">jacquemontii</tp:taxon-name-part></tp:taxon-name></italic> has smaller anthers, perianth and wings at the fruiting stage than those of <italic><tp:taxon-name><tp:taxon-name-part taxon-name-part-type="genus" reg="Salsola">S.</tp:taxon-name-part><tp:taxon-name-part taxon-name-part-type="species" reg="tragus">tragus</tp:taxon-name-part></tp:taxon-name></italic>. Additionally, the stem is usually straight in <italic><tp:taxon-name><tp:taxon-name-part taxon-name-part-type="genus" reg="Salsola">S.</tp:taxon-name-part><tp:taxon-name-part taxon-name-part-type="species" reg="tragus">tragus</tp:taxon-name-part></tp:taxon-name></italic> and prostrate in <italic><tp:taxon-name><tp:taxon-name-part taxon-name-part-type="genus" reg="Salsola">S.</tp:taxon-name-part><tp:taxon-name-part taxon-name-part-type="species" reg="jacquemontii">jacquemontii</tp:taxon-name-part></tp:taxon-name></italic>, although some forms with a straight stem were also observed by AS at lower altitudes (2600–3000 m) in Central Nepal.</p></tp:treatment-sec><tp:treatment-sec sec-type="description" id="SECID0EE5HM"><title>Description.</title><p>Annual up to 50 cm, prostrate or rarely with prominent upright main stem. Stem and branches green or reddish, densely covered with papillae. Lower leaves up to 35 × 2 mm (upper leaves much shorter, up to 15.0 mm long), with a mucro (1.5)2.0–3.0 mm long. Flowers in axillary clusters and arranged in the main <!--PageBreak -->inflorescence. Clusters (located below the main inflorescence) consist of two female flowers supported by a bract and two bracteoles that are connate almost to the top and usually not gibbous at the base; perianth segments membranous, fimbriate, r-shaped with their tips appressed to each other, not hardened and not forming a tight conus, with small, reddish or white tubercles up to 0.6 mm long in the flexure; styles with stigmas ca. 1.0 mm long; fruits 1.3–1.6 mm in diameter. Flowers in the main inflorescence with (almost) free, usually not gibbous, bract and bracteoles, hermaphrodite; perianth segments membranous, fimbriate, r-shaped at fruiting stage, &lt; 2.5 mm long, soft above the flexure, hyaline, 0.6–0.8 mm long, horizontally appressed and not forming a distinct conus; three segments with horizontally orientated wing-like appendages (&lt; 3.0 mm long), two other segments with tubercles only (the entire diaspore with the perianth wings is 3.5–6.0 mm across); anthers 0.5–0.7 mm long; styles with stigmas ca. 1.0–1.5 mm long; fruits lenticular, 1.1–1.5 mm in diameter. Seeds with horizontal or obliquely orientated embryo.</p><fig id="F47" position="float" orientation="portrait"><label>Figure 47.</label><caption><p><italic><tp:taxon-name><tp:taxon-name-part taxon-name-part-type="genus" reg="Salsola">Salsola</tp:taxon-name-part><tp:taxon-name-part taxon-name-part-type="species" reg="jacquemontii">jacquemontii</tp:taxon-name-part></tp:taxon-name></italic> plant at fruiting stage. Photograph by A. Sukhorukov (near Kagbeni vill., Dhaulagiri zone, Nepal, September 2009).</p></caption><graphic xmlns:xlink="http://www.w3.org/1999/xlink" xlink:href="phytokeys-116-001-g047.jpg" position="float" orientation="portrait" xlink:type="simple" id="oo_260788.jpg"/></fig></tp:treatment-sec><tp:treatment-sec sec-type="habitat" id="SECID0EE6HM"><title>Habitat.</title><p>Gravelly substrates, limestone at elevations of 2600–4200 m.</p></tp:treatment-sec><tp:treatment-sec sec-type="phenology" id="SECID0EJ6HM"><title>Phenology.</title><p>Flowering: July-September; fruiting: August-October.</p><!--PageBreak --></tp:treatment-sec><tp:treatment-sec sec-type="distribution" id="SECID0EP6HM"><title>Distribution.</title><p>See Fig. <xref ref-type="fig" rid="F46">46</xref>.</p></tp:treatment-sec><tp:treatment-sec sec-type="material" id="SECID0EZ6HM"><title>Specimens examined.</title><p><bold>CHINA</bold>: <bold>Xizang</bold>: <bold>Ngari Prefecture</bold>: [Gar (Gaer) County] Shiquanhe, 4300 m a.s.l., 31 Jul 1974, <italic>Biological Institute Tibet Expedition Team 3770</italic> (PE00528010); Zanda (Zhada) County, Toling (Tuolin), 3700 m a.s.l., 6 Aug 1974, <italic>Biological Institute Tibet Expedition Team 3814</italic> (PE00528530); Zanda (Zhada) County, Qangzê (Xiangzi) Distr., 4100 m a.s.l., 5 Jul 1976, <italic>Qinghai-Tibet Team 76-7925</italic> (PE00528011); Zanda (Zhada) County, Qangzê (Xiangzi) distr., 4100 m a.s.l., 5 Jul 1976, <italic>Qinghai-Tibet Team Meadow Group 76-084</italic> (PE00541025); Burang (Pulan) County, E of Hor, 4682 m a.s.l., <named-content xmlns:xlink="http://www.w3.org/1999/xlink" content-type="dwc:verbatimCoordinates" xlink:type="simple"><named-content content-type="geo-json" specific-use="{&#34;type&#34;:&#34;Point&#34;,&#34;coordinates&#34;:[81.715058,30.714683]}" id="NCID0EQAIM" xlink:type="simple">30°42'52.86"N, 81°42'54.21"E</named-content></named-content>, 3 Sep 2012, <italic>FLPH Tibet Expedition 12-0069</italic> (PE01967933); Zanda (Zhada) County, Tulin valley, 3960 m a.s.l., 31°28.12'N, 79°46.12'E, 6 Sep 2012, <italic>FLPH Tibet Expedition 12-0250</italic> (PE01967936); <bold>Xigazê Prefecture</bold>: Gyantse plain, 20 Jul 1907, <italic>R.R</italic>. <italic>Stewart</italic> s.n. (E); Nyalam (Nielamu) County, 4200 m a.s.l., 6 Sep 1972, <italic>Tibet Chinese Herbal Medicine Survey Team 1834</italic> (HNWP29239); Gyirong (Jilong) County, Kungtang (Gongdang) Distr., 3900 m a.s.l., 1 Aug 1975, <italic>Qinghai-Tibet Team 4143</italic> (PE00528009); Nielamu [Nyalam], 4300 m a.s.l., 6 Sep 1984, <italic>G. Miehe 1627</italic> (BM); Upper Trisuli gorge, NW of Xixabangma Mt., 28°48’N 85°18’E, 4060 m a.s.l., 25 Aug 1993, <italic>G. &amp; S. Miehe 9569/09</italic> (herb. Miehe); <bold>Lhasa City</bold>: Lhasa, 12000 ft a.s.l., 5 Sep 1943, <italic>F. Ludlow &amp; G. Sherriff 9922</italic> (BM000016628, LE); Lhasa, 3660 m a.s.l., 1 Oct 1961, <italic>Tibet Team 1785</italic> (PE00528008); Nyemo, <named-content xmlns:xlink="http://www.w3.org/1999/xlink" content-type="dwc:verbatimCoordinates" xlink:type="simple"><named-content content-type="geo-json" specific-use="{&#34;type&#34;:&#34;Point&#34;,&#34;coordinates&#34;:[90.300000,29.300000]}" id="NCID0EQBIM" xlink:type="simple">29°18'N, 90°18'E</named-content></named-content>, 3800 m a.s.l., 18 Aug 1993, <italic>G. &amp; S. Miehe 9505/03</italic> (herb. Miehe); Lhasa, <named-content xmlns:xlink="http://www.w3.org/1999/xlink" content-type="dwc:verbatimCoordinates" xlink:type="simple"><named-content content-type="geo-json" specific-use="{&#34;type&#34;:&#34;Point&#34;,&#34;coordinates&#34;:[89.475250,29.327889]}" id="NCID0E1BIM" xlink:type="simple">29°19'40.4"N, 89°28'30.9"E</named-content></named-content>, 15 Aug 2011, <italic>Yu</italic> et al. <italic>5554</italic> (PE); <bold>Shannan Prefecture</bold>: Nêdong (Naidong) County, Zêtang (Zedang), 3650 m a.s.l., 13 Jul 1975, <italic>Wu</italic> et al. <italic>75-759</italic> (PE00528007); Nêdong (Naidong) County, Luoqiong vill., 3569 m a.s.l., <named-content xmlns:xlink="http://www.w3.org/1999/xlink" content-type="dwc:verbatimCoordinates" xlink:type="simple"><named-content content-type="geo-json" specific-use="{&#34;type&#34;:&#34;Point&#34;,&#34;coordinates&#34;:[91.817156,29.265897]}" id="NCID0EMCIM" xlink:type="simple">29°15'57.23"N, 91°49'1.76"E</named-content></named-content>, 2 Sep 2012, <italic>FLPH Tibet Expedition 12-0608</italic> (PE01967940); <bold>Nyingchi Prefecture</bold>: Tsangpo valley, 10000–11000 ft a.s.l., 5 Sep 1935, <italic>F. Kingdon-Ward 12308</italic> (BM); Nang (Lang) County, Zhongda, 3150 m a.s.l., 1 Sep 1972, <italic>Tibet Chinese Herbal Medicine Survey Team 4518</italic> (PE00528529);</p><p><bold>NEPAL</bold>: <bold>Midwestern</bold>: <bold>Karnali Zone</bold>: [Dolpa Distr.] Saldanggam, Chharkabhot, 15500 ft a.s.l., 24 Jun 1952, <italic>O. Polunin</italic>, <italic>W.R</italic>. <italic>Sykes</italic> &amp; <italic>L.H.J</italic>. <italic>Williams 1199</italic> (BM); <bold>Western</bold>: <bold>Dhaulagiri Zone</bold>: [Mustang Distr.] Kagbeni, 10000 ft a.s.l., 8 Jun 1954, <italic>J. Stainton, W.R. Sykes &amp; L.H.J. Williams 5660</italic> (BM, P04952818); [Mustang Distr.] Thinigaon, Mukhtinath Himal, 11500 ft a.s.l., 24 Jun 1954, <italic>J. Stainton, W.R. Sykes &amp; L.H.J. Williams 1369</italic> (BM, LE); [Mustang Distr.] Yara (S of Mustang), 12000 ft a.s.l., 2 Aug 1954, <italic>J. Stainton, W.R. Sykes &amp; L.H.J. Williams 2131</italic> (BM); [Upper Mustang] Tange, 3500 m a.s.l., 22 Aug 1956, <italic>Lobbichler 30</italic> (M); [Mustang Distr.] Kali Gandaki, nr Marpha, 8500 ft a.s.l., 15 Jul 1977, <italic>G. Miehe 165</italic> (BM); Cha Lungpha, 10000 ft a.s.l., 31 Aug 1977, <italic>G. Miehe 563</italic> (BM); Mustang Distr., 3280 m a.s.l., 26 Sep 1995, <italic>Mikage</italic> et al. <italic>9552530</italic> (BM); [Mustang Distr.] Kagbeni, 9 Jul 2000, <italic>Y. Iokawa</italic> et al. <italic>20020016</italic> (E00246126); Mustang Distr., Lower Bhena Khola, <named-content xmlns:xlink="http://www.w3.org/1999/xlink" content-type="dwc:verbatimCoordinates" xlink:type="simple"><named-content content-type="geo-json" specific-use="{&#34;type&#34;:&#34;Point&#34;,&#34;coordinates&#34;:[83.816667,28.983333]}" id="NCID0ELFIM" xlink:type="simple">28°59'N, 83°49'E</named-content></named-content>, 25 Aug 2001, <italic>S. &amp; G. Miehe &amp; Koch 01-069-09</italic> (herb. Miehe); [Mustang Distr.] nr Kagbeni &amp; Jomosom vill., 3000 m a.s.l., Sep 2009, <italic>A. Sukhorukov</italic> s.n. (G, MW).</p></tp:treatment-sec><tp:treatment-sec sec-type="distribution" id="SECID0EUFIM"><title>General distribution.</title><p>Central Himalaya and Tibet.</p><!--PageBreak --></tp:treatment-sec><tp:treatment-sec><!--Section generated to contain objects referenced in tp:taxon-treatment.--><fig id="F46" position="float" orientation="portrait"><label>Figure 46.</label><caption><p>Distribution map of <italic><tp:taxon-name><tp:taxon-name-part taxon-name-part-type="genus" reg="Salsola">Salsola</tp:taxon-name-part><tp:taxon-name-part taxon-name-part-type="species" reg="hartmannii">hartmannii</tp:taxon-name-part></tp:taxon-name></italic> (circles), <italic><tp:taxon-name><tp:taxon-name-part taxon-name-part-type="genus" reg="Salsola">S.</tp:taxon-name-part><tp:taxon-name-part taxon-name-part-type="species" reg="collina">collina</tp:taxon-name-part></tp:taxon-name></italic> (stars) and <italic><tp:taxon-name><tp:taxon-name-part taxon-name-part-type="genus" reg="Salsola">S.</tp:taxon-name-part><tp:taxon-name-part taxon-name-part-type="species" reg="jacquemontii">jacquemontii</tp:taxon-name-part></tp:taxon-name></italic> (triangles).</p></caption><graphic xmlns:xlink="http://www.w3.org/1999/xlink" xlink:href="phytokeys-116-001-g046.jpg" position="float" orientation="portrait" xlink:type="simple" id="oo_260787.jpg"/></fig></tp:treatment-sec><ref-list><ref id="B24"><mixed-citation xmlns:xlink="http://www.w3.org/1999/xlink" xlink:type="simple"><person-group><name name-style="western"><surname>Freitag</surname><given-names>H</given-names></name><name name-style="western"><surname>Rilke</surname><given-names>S</given-names></name></person-group> (<year>1997</year>) <article-title><italic><tp:taxon-name><tp:taxon-name-part taxon-name-part-type="genus">Salsola</tp:taxon-name-part></tp:taxon-name></italic> [s.l.].</article-title> In: <person-group><name name-style="western"><surname>Rechinger</surname><given-names>KH</given-names></name></person-group> (<role>Ed.</role>) <issue-title>Flora Iranica, Vol.</issue-title><source>172. Akademische Druck- und Verlagsanstalt, Graz</source>, <fpage>154</fpage>–<lpage>255</lpage>.</mixed-citation></ref><ref id="B86"><mixed-citation xmlns:xlink="http://www.w3.org/1999/xlink" xlink:type="simple"><person-group><name name-style="western"><surname>Rilke</surname><given-names>S</given-names></name></person-group> (<year>1999</year>) <article-title>Revision der Sektion <italic><tp:taxon-name><tp:taxon-name-part taxon-name-part-type="genus">Salsola</tp:taxon-name-part></tp:taxon-name></italic> s.l. der Gattung <italic><tp:taxon-name><tp:taxon-name-part taxon-name-part-type="genus">Salsola</tp:taxon-name-part></tp:taxon-name></italic> (<tp:taxon-name><tp:taxon-name-part taxon-name-part-type="family">Chenopodiaceae</tp:taxon-name-part></tp:taxon-name>).</article-title><source>Bibliotheca Botanica</source><volume>149</volume>: <fpage>1</fpage>–<lpage>190</lpage>.</mixed-citation></ref></ref-list></tp:taxon-treatment>
