# Supplementary material for: Taxonomic revision of Chenopodiaceae in Himalaya and Tibet
Source: PhytoKeys. 2019 Jan 31;(116):1–141. doi: 10.3897/phytokeys.116.27301 (PMC6367307; doi:10.3897/phytokeys.116.27301)
Supplement: XML Treatment for Salsola austrotibetica [file phytokeys.116.27301-treatment83.xml]

<!DOCTYPE tp:taxon-treatment
  PUBLIC "-//TaxonX//DTD Taxonomic Treatment Publishing DTD v0 20100105//EN" "tax-treatment-NSO.dtd">
<tp:taxon-treatment xmlns:tp="http://www.plazi.org/taxpub"><tp:treatment-meta><kwd-group><label>Taxon classification</label><kwd><named-content xmlns:xlink="http://www.w3.org/1999/xlink" content-type="kingdom">Plantae</named-content></kwd><kwd><named-content xmlns:xlink="http://www.w3.org/1999/xlink" content-type="order">Caryophyllales</named-content></kwd><kwd><named-content xmlns:xlink="http://www.w3.org/1999/xlink" content-type="family">Chenopodiacea</named-content></kwd></kwd-group><mixed-citation publication-type="journal"><person-group><name><surname>Sukhorukov</surname><given-names>Alexander P.</given-names></name><name><surname>Liu</surname><given-names>Pei-Liang</given-names></name><name><surname>Kushunina</surname><given-names>Maria</given-names></name></person-group><article-title>Taxonomic revision of <tp:taxon-name><tp:taxon-name-part taxon-name-part-type="family">Chenopodiaceae</tp:taxon-name-part></tp:taxon-name> in Himalaya and Tibet</article-title><source>PhytoKeys</source><day>31</day><month>1</month><year>2019</year><volume>2019</volume><issue>116</issue><fpage>1</fpage><lpage>141</lpage><pub-id pub-id-type="doi">10.3897/phytokeys.116.27301</pub-id></mixed-citation></tp:treatment-meta><tp:nomenclature><label>5.</label><tp:taxon-name>
                  <tp:taxon-name-part taxon-name-part-type="genus" reg="Salsola">Salsola</tp:taxon-name-part>
                  <tp:taxon-name-part taxon-name-part-type="species" reg="austrotibetica">austrotibetica</tp:taxon-name-part>
                  <object-id xmlns:xlink="http://www.w3.org/1999/xlink" content-type="ipni" xlink:type="simple">urn:lsid:ipni.org:names:77194257-1</object-id>
                </tp:taxon-name><tp:taxon-authority>Sukhor.</tp:taxon-authority><tp:taxon-status xmlns:xlink="http://www.w3.org/1999/xlink" xlink:type="simple">sp. nov.</tp:taxon-status><tp:nomenclature-citation-list><tp:nomenclature-citation><tp:taxon-name>
                      <tp:taxon-name-part taxon-name-part-type="genus" reg="Salsola"/>
                      <tp:taxon-name-part taxon-name-part-type="species" reg="austrotibetica"/>
                    </tp:taxon-name><comment>=<tp:taxon-name><tp:taxon-name-part taxon-name-part-type="genus" reg="Salsola">Salsola</tp:taxon-name-part><tp:taxon-name-part taxon-name-part-type="species" reg="ikonnikovii">ikonnikovii</tp:taxon-name-part></tp:taxon-name> sensu <xref ref-type="bibr" rid="B86">Rilke (1999)</xref> non Iljin; <tp:taxon-name><tp:taxon-name-part taxon-name-part-type="genus" reg="Salsola">Salsola</tp:taxon-name-part><tp:taxon-name-part taxon-name-part-type="species" reg="tragus">tragus</tp:taxon-name-part></tp:taxon-name> sensu <xref ref-type="bibr" rid="B137">Zhu et al. (2003)</xref> non L. <bold>Holotype</bold>: [CHINA, Xizang, Nyingchi Prefecture, Gongbo’gyamda County] Kongbo Province [Kongpo Region], Sang, Tsangpo valley, <named-content xmlns:xlink="http://www.w3.org/1999/xlink" content-type="dwc:verbatimCoordinates" xlink:type="simple"><named-content content-type="geo-json" specific-use="{&#34;type&#34;:&#34;Point&#34;,&#34;coordinates&#34;:[94.233333,29.483333]}" id="NCID0EIOIM" xlink:type="simple">29°29'N, 94°14'E</named-content></named-content>, 9500 ft a.s.l., 25 Jun 1938, <italic>F. Ludlow, G. Sherriff &amp; G. Taylor 4983</italic> (BM000016629). Fig. <xref ref-type="fig" rid="F49">49</xref>. </comment></tp:nomenclature-citation></tp:nomenclature-citation-list></tp:nomenclature><tp:treatment-sec sec-type="Taxonomic notes" id="SECID0ETOIM"><title>Taxonomic notes.</title><p>The hardness of the conus (perianth part above the wings or tubercles at the fruiting stage) is a very important trait for identifying the representatives of the <italic><tp:taxon-name><tp:taxon-name-part taxon-name-part-type="genus" reg="Salsola">Salsola</tp:taxon-name-part></tp:taxon-name></italic> type section (ex-<italic>Kali</italic>), which is widely used in taxonomic treatments (e.g. <xref ref-type="bibr" rid="B47">Iljin 1936</xref>, <xref ref-type="bibr" rid="B122">Tzvelev 1996</xref>, <xref ref-type="bibr" rid="B86">Rilke 1999</xref>). The length of the conus seems to be another important characteristic for the taxonomy of this group. All specimens of <italic><tp:taxon-name><tp:taxon-name-part taxon-name-part-type="genus" reg="Salsola">S.</tp:taxon-name-part><tp:taxon-name-part taxon-name-part-type="species" reg="austrotibetica">austrotibetica</tp:taxon-name-part></tp:taxon-name></italic> were formerly identified as <italic><tp:taxon-name><tp:taxon-name-part taxon-name-part-type="genus" reg="Salsola">Salsola</tp:taxon-name-part><tp:taxon-name-part taxon-name-part-type="species" reg="ikonnikovii">ikonnikovii</tp:taxon-name-part></tp:taxon-name></italic> or rarely <italic><tp:taxon-name><tp:taxon-name-part taxon-name-part-type="genus" reg="Salsola">S.</tp:taxon-name-part><tp:taxon-name-part taxon-name-part-type="species" reg="tragus">tragus</tp:taxon-name-part></tp:taxon-name></italic> (incl. <italic><tp:taxon-name><tp:taxon-name-part taxon-name-part-type="genus" reg="Salsola">S.</tp:taxon-name-part><tp:taxon-name-part taxon-name-part-type="species" reg="pestifer">pestifer</tp:taxon-name-part></tp:taxon-name></italic>). The identification of the Tibetan specimens as <italic><tp:taxon-name><tp:taxon-name-part taxon-name-part-type="genus" reg="Salsola">S.</tp:taxon-name-part><tp:taxon-name-part taxon-name-part-type="species" reg="ikonnikovii">ikonnikovii</tp:taxon-name-part></tp:taxon-name></italic> (<xref ref-type="bibr" rid="B86">Rilke 1999</xref>) was mostly based on the similar broader and stiff leaves. <italic><tp:taxon-name><tp:taxon-name-part taxon-name-part-type="genus" reg="Salsola">Salsola</tp:taxon-name-part><tp:taxon-name-part taxon-name-part-type="species" reg="ikonnikovii">ikonnikovii</tp:taxon-name-part></tp:taxon-name></italic> was formerly considered more broadly with a vast distribution covering Central Asia and Tibet (<xref ref-type="bibr" rid="B86">Rilke 1999</xref>). Although some other Central Asiatic species were included in <italic><tp:taxon-name><tp:taxon-name-part taxon-name-part-type="genus" reg="Salsola">S.</tp:taxon-name-part><tp:taxon-name-part taxon-name-part-type="species" reg="ikonnikovii">ikonnikovii</tp:taxon-name-part></tp:taxon-name></italic> (<italic><tp:taxon-name><tp:taxon-name-part taxon-name-part-type="genus" reg="Salsola">S.</tp:taxon-name-part><tp:taxon-name-part taxon-name-part-type="species" reg="beticolor">beticolor</tp:taxon-name-part></tp:taxon-name></italic> Iljin, <italic><tp:taxon-name><tp:taxon-name-part taxon-name-part-type="genus" reg="Salsola">S.</tp:taxon-name-part><tp:taxon-name-part taxon-name-part-type="species" reg="centralasiatica">centralasiatica</tp:taxon-name-part></tp:taxon-name></italic> Iljin, <italic><tp:taxon-name><tp:taxon-name-part taxon-name-part-type="genus" reg="Salsola">S.</tp:taxon-name-part><tp:taxon-name-part taxon-name-part-type="species" reg="microkali">microkali</tp:taxon-name-part></tp:taxon-name></italic> Popov, <italic><tp:taxon-name><tp:taxon-name-part taxon-name-part-type="genus" reg="Salsola">S.</tp:taxon-name-part><tp:taxon-name-part taxon-name-part-type="species" reg="potaninii">potaninii</tp:taxon-name-part></tp:taxon-name></italic> Iljin and <italic><tp:taxon-name><tp:taxon-name-part taxon-name-part-type="genus" reg="Salsola">S.</tp:taxon-name-part><tp:taxon-name-part taxon-name-part-type="species" reg="chinghaiensis">chinghaiensis</tp:taxon-name-part></tp:taxon-name></italic> A.J.Li), the specific status of these taxa must be re-evaluated following extensive molecular and morphological investigations. All southernmost records of <italic><tp:taxon-name><tp:taxon-name-part taxon-name-part-type="genus" reg="Salsola">Salsola</tp:taxon-name-part><tp:taxon-name-part taxon-name-part-type="species" reg="ikonnikovii">ikonnikovii</tp:taxon-name-part></tp:taxon-name></italic> cited by <xref ref-type="bibr" rid="B86">Rilke (1999)</xref> from Tibet [Xizang] are here considered <italic><tp:taxon-name><tp:taxon-name-part taxon-name-part-type="genus" reg="Salsola">Salsola</tp:taxon-name-part><tp:taxon-name-part taxon-name-part-type="species" reg="austrotibetica">austrotibetica</tp:taxon-name-part></tp:taxon-name></italic>.</p><p><italic><tp:taxon-name><tp:taxon-name-part taxon-name-part-type="genus" reg="Salsola">Salsola</tp:taxon-name-part><tp:taxon-name-part taxon-name-part-type="species" reg="ikonnikovii">ikonnikovii</tp:taxon-name-part></tp:taxon-name></italic> s. str. is characterised by a large (10–20 cm) main inflorescence with very densely arranged flowers, winged perianth 5.0–8.0 mm in diameter and peri<!--PageBreak -->anth segments forming a narrowly triangular and stiff conus of (2)2.5–3.5 mm long. In contrast, the new species has a much smaller (up to 12 cm) inflorescence, perianth with wings 4.0–5.0 mm across and triangular and slightly hardened perianth conus 1.5–2.0 mm long. All plants in the PE herbarium were identified as <italic><tp:taxon-name><tp:taxon-name-part taxon-name-part-type="genus" reg="Salsola">Salsola</tp:taxon-name-part><tp:taxon-name-part taxon-name-part-type="species" reg="ruthenica">ruthenica</tp:taxon-name-part></tp:taxon-name></italic> [≡<italic><tp:taxon-name><tp:taxon-name-part taxon-name-part-type="genus" reg="Salsola">S.</tp:taxon-name-part><tp:taxon-name-part taxon-name-part-type="species" reg="tragus">tragus</tp:taxon-name-part></tp:taxon-name></italic>], another similar-looking species. However, linear or filiform leaves and a completely hyaline perianth conus distinguish <italic><tp:taxon-name><tp:taxon-name-part taxon-name-part-type="genus" reg="Salsola">S.</tp:taxon-name-part><tp:taxon-name-part taxon-name-part-type="species" reg="tragus">tragus</tp:taxon-name-part></tp:taxon-name></italic> from both S. <italic><tp:taxon-name><tp:taxon-name-part taxon-name-part-type="genus" reg="Salsola"/><tp:taxon-name-part taxon-name-part-type="species" reg="ikonnikovii">ikonnikovii</tp:taxon-name-part></tp:taxon-name></italic> and <italic><tp:taxon-name><tp:taxon-name-part taxon-name-part-type="genus" reg="Salsola">S.</tp:taxon-name-part><tp:taxon-name-part taxon-name-part-type="species" reg="austrotibetica">austrotibetica</tp:taxon-name-part></tp:taxon-name></italic>.</p><p>The distribution area of <italic><tp:taxon-name><tp:taxon-name-part taxon-name-part-type="genus" reg="Salsola">Salsola</tp:taxon-name-part><tp:taxon-name-part taxon-name-part-type="species" reg="austrotibetica">austrotibetica</tp:taxon-name-part></tp:taxon-name></italic> is restricted to South Tibet (Fig. <xref ref-type="fig" rid="F48">48</xref>) and that of <italic><tp:taxon-name><tp:taxon-name-part taxon-name-part-type="genus" reg="Salsola">S.</tp:taxon-name-part><tp:taxon-name-part taxon-name-part-type="species" reg="ikonnikovii">ikonnikovii</tp:taxon-name-part></tp:taxon-name></italic> covers Mongolia and the northernmost provinces of China (Nei Mongol, Ningxia and Gansu).</p></tp:treatment-sec><tp:treatment-sec sec-type="description" id="SECID0E1XIM"><title>Description.</title><p>Annual up to 40 cm high. Stem straight, branched from the base with ascending lateral shoots; stem and leaves finely papillate. Leaves on the main stem remote (with internodes 20–40 mm long), 20–50 mm long, 1.0–4.0(5.0) mm wide above the broad base, slightly flattened, lanceolate to linear, thick, with a mucro (1.0)1.5–2.5 mm long. Flowers in axillary clusters and arranged in the main inflorescence. Flower clusters (usually located below the main inflorescence) consist of two often unequal female flowers, each flower supported by a bract and two bracteoles, sometimes additional bracts are present in the clusters; bracts and bracteoles fused in their basal part; perianth segments of each flower membranous, r-shaped, their tips appressed to each other, not hardened, not forming a conus, with red to pinkish, small or hardly noticeable wing-like tubercles in the flexure; styles with stigmas ca. 1.5 mm long; fruits 1.0 to 1.6 mm, depressed roundish to ovoid. Flowers in the main inflorescence lax, hermaphrodite, with two bracteoles (slightly shorter than bract) and a free bract having a broad (up to 1.0 mm) white margin; perianth segments membranous, tubuliform (not r-shaped), 1.7–2.2 mm at flowering stage and elongated to 4.0–5.0 mm at fruiting, their lower part marginally glabrous or finely fimbriate; segment tips slightly hardened but not hyaline, forming a convergent, glabrous conus 1.5–2.0 mm long, with well-developed, obliquely orientated, unequal, erose to lobate wings in the flexure; the whole diaspore with the perianth wings is 4.0–5.0 mm across; anthers 0.7–0.8 mm; styles with stigmas 1.3–1.7 mm; fruit ~1.5 mm, depressed roundish. Seeds with horizontal embryo.</p><fig id="F49" position="float" orientation="portrait"><label>Figure 49.</label><caption><p>Holotype of <italic><tp:taxon-name><tp:taxon-name-part taxon-name-part-type="genus" reg="Salsola">Salsola</tp:taxon-name-part><tp:taxon-name-part taxon-name-part-type="species" reg="austrotibetica">austrotibetica</tp:taxon-name-part></tp:taxon-name></italic> Sukhor. sp. nov. (BM0000016629).</p></caption><graphic xmlns:xlink="http://www.w3.org/1999/xlink" xlink:href="phytokeys-116-001-g049.jpg" position="float" orientation="portrait" xlink:type="simple" id="oo_260790.jpg"/></fig></tp:treatment-sec><tp:treatment-sec sec-type="habitat" id="SECID0EXYIM"><title>Habitat.</title><p>Sand dunes, gravelly substrates, and sometimes in dump areas at altitudes of 2700–4200 m.</p></tp:treatment-sec><tp:treatment-sec sec-type="phenology" id="SECID0E3YIM"><title>Phenology.</title><p>Flowering: July-August; fruiting: August-September.</p></tp:treatment-sec><tp:treatment-sec sec-type="distribution" id="SECID0EBZIM"><title>Distribution.</title><p>See Fig. <xref ref-type="fig" rid="F48">48</xref>.</p></tp:treatment-sec><tp:treatment-sec sec-type="material" id="SECID0ELZIM"><title>Specimens examined.</title><p><bold>CHINA: Xizang: Xigazê Prefecture</bold>: Gyangtse, 1904, <italic>H.J. Walton</italic> s.n. (BM); <bold>Lhasa City</bold>: Reting, 60 miles N of Lhasa, 13000 ft a.s.l., 31 Jul 1942, <italic>F. Ludlow &amp; G. Sherriff 8986</italic> (BM, LE); Lhasa, nr the 49<sup>th</sup> Hospital, 3700 m a.s.l., 7 Sep 1960, <italic>Xia &amp; Zhu 816</italic> (PE00528532, PE00528533); <bold>Shannan Prefecture</bold>: Gonggar (Gongga) County, Jêdêxoi (Jiedexiu) town, 3600 m a.s.l., 31 Aug 1975, <italic>anonym 75-1536</italic> (PE00541011, PE00541012, PE00541013).</p></tp:treatment-sec><tp:treatment-sec sec-type="distribution" id="SECID0EB1IM"><title>General distribution.</title><p>Endemic to South Tibet.</p><!--PageBreak --><!--PageBreak --></tp:treatment-sec><tp:treatment-sec><!--Section generated to contain objects referenced in tp:taxon-treatment.--><fig id="F48" position="float" orientation="portrait"><label>Figure 48.</label><caption><p>Distribution map of <italic><tp:taxon-name><tp:taxon-name-part taxon-name-part-type="genus" reg="Salsola">Salsola</tp:taxon-name-part><tp:taxon-name-part taxon-name-part-type="species" reg="tragus">tragus</tp:taxon-name-part></tp:taxon-name></italic> (circles), <italic><tp:taxon-name><tp:taxon-name-part taxon-name-part-type="genus" reg="Salsola">S.</tp:taxon-name-part><tp:taxon-name-part taxon-name-part-type="species" reg="austrotibetica">austrotibetica</tp:taxon-name-part></tp:taxon-name></italic> (stars) and <italic><tp:taxon-name><tp:taxon-name-part taxon-name-part-type="genus" reg="Salsola">S.</tp:taxon-name-part><tp:taxon-name-part taxon-name-part-type="species" reg="monoptera">monoptera</tp:taxon-name-part></tp:taxon-name></italic> (triangles).</p></caption><graphic xmlns:xlink="http://www.w3.org/1999/xlink" xlink:href="phytokeys-116-001-g048.jpg" position="float" orientation="portrait" xlink:type="simple" id="oo_260789.jpg"/></fig></tp:treatment-sec><ref-list><ref id="B86"><mixed-citation xmlns:xlink="http://www.w3.org/1999/xlink" xlink:type="simple"><person-group><name name-style="western"><surname>Rilke</surname><given-names>S</given-names></name></person-group> (<year>1999</year>) <article-title>Revision der Sektion <italic><tp:taxon-name><tp:taxon-name-part taxon-name-part-type="genus">Salsola</tp:taxon-name-part></tp:taxon-name></italic> s.l. der Gattung <italic><tp:taxon-name><tp:taxon-name-part taxon-name-part-type="genus">Salsola</tp:taxon-name-part></tp:taxon-name></italic> (<tp:taxon-name><tp:taxon-name-part taxon-name-part-type="family">Chenopodiaceae</tp:taxon-name-part></tp:taxon-name>).</article-title><source>Bibliotheca Botanica</source><volume>149</volume>: <fpage>1</fpage>–<lpage>190</lpage>.</mixed-citation></ref><ref id="B137"><mixed-citation xmlns:xlink="http://www.w3.org/1999/xlink" xlink:type="simple"><person-group><name name-style="western"><surname>Zhu</surname><given-names>GL</given-names></name><name name-style="western"><surname>Mosyakin</surname><given-names>SL</given-names></name><name name-style="western"><surname>Clemants</surname><given-names>SE</given-names></name></person-group> (<year>2003</year>) <article-title><tp:taxon-name><tp:taxon-name-part taxon-name-part-type="family">Chenopodiaceae</tp:taxon-name-part></tp:taxon-name>.</article-title> In: <person-group><name name-style="western"><surname>Wu</surname><given-names>Z</given-names></name><name name-style="western"><surname>Raven</surname><given-names>PH</given-names></name></person-group> (<role>Eds</role>) <issue-title>Flora of China, Vol 5.</issue-title><source><italic><tp:taxon-name><tp:taxon-name-part taxon-name-part-type="genus">Ulmaceae-Basellaceae</tp:taxon-name-part></tp:taxon-name></italic>. Science Press, Beijing, and Missouri Botanical Garden Press, St. Louis</source>, <fpage>351</fpage>–<lpage>414</lpage>.</mixed-citation></ref><ref id="B47"><mixed-citation xmlns:xlink="http://www.w3.org/1999/xlink" xlink:type="simple"><person-group><name name-style="western"><surname>Iljin</surname><given-names>MM</given-names></name></person-group> (<year>1936</year>) <article-title><tp:taxon-name><tp:taxon-name-part taxon-name-part-type="family">Chenopodiaceae</tp:taxon-name-part></tp:taxon-name>.</article-title> In: <person-group><name name-style="western"><surname>Shishkin</surname><given-names>BK</given-names></name></person-group> (<role>Ed.</role>) <issue-title>Flora of USSR, Vol.</issue-title><source>6. Akademiya Nauk, Moscow-Leningrad</source>, <fpage>2</fpage>–<lpage>354</lpage>. [In Russian]</mixed-citation></ref><ref id="B122"><mixed-citation xmlns:xlink="http://www.w3.org/1999/xlink" xlink:type="simple"><person-group><name name-style="western"><surname>Tzvelev</surname><given-names>NN</given-names></name></person-group> (<year>1996</year>) <article-title><italic><tp:taxon-name><tp:taxon-name-part taxon-name-part-type="genus">Salsola</tp:taxon-name-part></tp:taxon-name></italic>.</article-title> In: <person-group><name name-style="western"><surname>Tzvelev</surname><given-names>NN</given-names></name></person-group> (<role>Ed.</role>) <issue-title>Flora of Eastern Europe, Vol.</issue-title><source>9. Mir &amp; Semiya, St.-Petersburg</source>, <fpage>80</fpage>–<lpage>83</lpage>.</mixed-citation></ref></ref-list></tp:taxon-treatment>
