# Supplementary material for: Taxonomic revision of Chenopodiaceae in Himalaya and Tibet
Source: PhytoKeys. 2019 Jan 31;(116):1–141. doi: 10.3897/phytokeys.116.27301 (PMC6367307; doi:10.3897/phytokeys.116.27301)
Supplement: XML Treatment for Salsola monoptera [file phytokeys.116.27301-treatment84.xml]

<!DOCTYPE tp:taxon-treatment
  PUBLIC "-//TaxonX//DTD Taxonomic Treatment Publishing DTD v0 20100105//EN" "tax-treatment-NSO.dtd">
<tp:taxon-treatment xmlns:tp="http://www.plazi.org/taxpub"><tp:treatment-meta><kwd-group><label>Taxon classification</label><kwd><named-content xmlns:xlink="http://www.w3.org/1999/xlink" content-type="kingdom">Plantae</named-content></kwd><kwd><named-content xmlns:xlink="http://www.w3.org/1999/xlink" content-type="order">Caryophyllales</named-content></kwd><kwd><named-content xmlns:xlink="http://www.w3.org/1999/xlink" content-type="family">Chenopodiacea</named-content></kwd></kwd-group><mixed-citation publication-type="journal"><person-group><name><surname>Sukhorukov</surname><given-names>Alexander P.</given-names></name><name><surname>Liu</surname><given-names>Pei-Liang</given-names></name><name><surname>Kushunina</surname><given-names>Maria</given-names></name></person-group><article-title>Taxonomic revision of <tp:taxon-name><tp:taxon-name-part taxon-name-part-type="family">Chenopodiaceae</tp:taxon-name-part></tp:taxon-name> in Himalaya and Tibet</article-title><source>PhytoKeys</source><day>31</day><month>1</month><year>2019</year><volume>2019</volume><issue>116</issue><fpage>1</fpage><lpage>141</lpage><pub-id pub-id-type="doi">10.3897/phytokeys.116.27301</pub-id></mixed-citation></tp:treatment-meta><tp:nomenclature><label>6.</label><tp:taxon-name>
                  <tp:taxon-name-part taxon-name-part-type="genus" reg="Salsola">Salsola</tp:taxon-name-part>
                  <tp:taxon-name-part taxon-name-part-type="species" reg="monoptera">monoptera</tp:taxon-name-part>
                </tp:taxon-name><tp:taxon-authority>Bunge, Bull. Acad. Imp. Sci. Saint-Pétersbourg 25: 364 (1879)</tp:taxon-authority><tp:nomenclature-citation-list><tp:nomenclature-citation><tp:taxon-name>
                      <tp:taxon-name-part taxon-name-part-type="genus" reg="Salsola">Salsola</tp:taxon-name-part>
                      <tp:taxon-name-part taxon-name-part-type="species" reg="monoptera">monoptera</tp:taxon-name-part>
                    </tp:taxon-name><comment>Bunge, Bull. Acad. Imp. Sci. Saint-Pétersbourg 25: 364 (1879). <bold>Lectotype</bold> (Sukhorukov, designated here): Mongolia chinensis in itineris ad Chinam, [year] 1840 [Tatarinow s.n.] (LE!). <bold>Note</bold>. <xref ref-type="bibr" rid="B13">Bunge (1879)</xref> did not state a herbarium for the type specimen. <xref ref-type="bibr" rid="B86">Rilke (1999)</xref> and <xref ref-type="bibr" rid="B31">Grubov (2000)</xref> indicated that the holotype is in LE, but the Bunge herbarium is also deposited in some other herbaria, especially in G and P. Choosing a lectotype, we follow the suggestion of <xref ref-type="bibr" rid="B65">McNeill (2014)</xref> since no collection number and herbarium are indicated in the protologue.</comment></tp:nomenclature-citation><tp:nomenclature-citation><tp:taxon-name>
                      <tp:taxon-name-part taxon-name-part-type="genus" reg="Salsola"/>
                      <tp:taxon-name-part taxon-name-part-type="species" reg="monoptera"/>
                    </tp:taxon-name><comment>≡<tp:taxon-name><tp:taxon-name-part taxon-name-part-type="genus" reg="Kali">Kali</tp:taxon-name-part><tp:taxon-name-part taxon-name-part-type="species" reg="monoptera">monoptera</tp:taxon-name-part></tp:taxon-name> (Bunge) Lomon., Konsp. Fl. Aziatsk. Rossii: 101 (2012). </comment></tp:nomenclature-citation></tp:nomenclature-citation-list></tp:nomenclature><tp:treatment-sec sec-type="description" id="SECID0EB4IM"><title>Description.</title><p>Annuals, very branched from the base. Stems prostrate or ascending, green, often with reddish stripes, papillate or almost glabrous. Leaves very densely arranged, linear, 10.0–25.0 × 0.4–1.0 mm, leaf mucro ~1.0 mm long. Flowers in axillary clusters and arranged in the main inflorescence. Flower clusters (located below the main inflorescence) consist of one flower supported by a bract and two bracteoles, sometimes additional bracts are present in the clusters; bracts and bracteoles half fused or less; perianth segments membranous, r-shaped with their tips appressed to each other, not hardened, not forming a conus, with pinkish or white, small or hardly noticeable wing-like tubercles in the flexure, one segment (closest to the bract) with small tuberculate (up to 1.0 mm) projection; styles with stigmas ca. 1.0 mm long; fruits 1.0–1.2 mm, depressed roundish to ovoid. Flowers in the main inflorescence with a free bract and two bracteoles (slightly shorter than bract), hermaphrodite; perianth segments free, membranous, r-shaped, horizontally appressed and not forming a conus above the flexure; wing-like appendages vertically located and clearly unequal (the most prominent, entire to lobate &lt; 1.5 mm long, wing develops on the segment closest to the bract (rarely in other positions), other segments have smaller entire tubercles up to 1 mm or no projections at all); the whole diaspore with the perianth wings 1.5–2.3 mm across; anthers 0.3–0.4 mm long; styles with stigmas ~1.0 mm; fruit 1.1–1.4 mm, lenticular. Seeds with horizontally or obliquely orientated embryo.</p></tp:treatment-sec><tp:treatment-sec sec-type="habitat" id="SECID0EG4IM"><title>Habitat.</title><p>Rocky places and sands at an altitude of 3500–4800 m.</p></tp:treatment-sec><tp:treatment-sec sec-type="phenology" id="SECID0EL4IM"><title>Phenology.</title><p>Flowering: July-September; fruiting: August-October.</p></tp:treatment-sec><tp:treatment-sec sec-type="distribution" id="SECID0EQ4IM"><title>Distribution.</title><p>See Fig. <xref ref-type="fig" rid="F48">48</xref>.</p></tp:treatment-sec><tp:treatment-sec sec-type="material" id="SECID0E14IM"><title>Specimens examined.</title><p><bold>CHINA</bold>: <bold>Xizang</bold>: <bold>Ngari Prefecture</bold>: Rutog County, 4300 m a.s.l., 3 Sep 1990, <italic>Y. Fei</italic> et al. <italic>702</italic> (KUN0275168); Manasarovar Lake (Mapam Yumtso), Langa Tso (Lake), <named-content xmlns:xlink="http://www.w3.org/1999/xlink" content-type="dwc:verbatimCoordinates" xlink:type="simple"><named-content content-type="geo-json" specific-use="{&#34;type&#34;:&#34;Point&#34;,&#34;coordinates&#34;:[81.283333,30.500000]}" id="NCID0EN5IM" xlink:type="simple">30°30'N, 81°17'E</named-content></named-content>, 4680 m a.s.l., 29 Aug 1993, <italic>G. &amp; S. Miehe 9598/11</italic> (herb. Miehe); <bold>Nagqu Prefecture</bold>: Shuanghu County, 4800 m a.s.l., 26 Aug 1976, <italic>Qinghai-Tibet Team Vegetation Group 12348</italic> (PE00515977); Upper Salween basin, Nagqu–Damxung, 21 km S of Nagqu, <named-content xmlns:xlink="http://www.w3.org/1999/xlink" content-type="dwc:verbatimCoordinates" xlink:type="simple"><named-content content-type="geo-json" specific-use="{&#34;type&#34;:&#34;Point&#34;,&#34;coordinates&#34;:[91.933333,31.366667]}" id="NCID0E25IM" xlink:type="simple">31°22'N, 91°56'E</named-content></named-content>, 4570 m a.s.l., 4 Sep 1989, <italic>B. Dickoré 4681</italic> (MSB157875, MSB161896); Central Plateau, Siling Tso (Lake), Nagqu, <named-content xmlns:xlink="http://www.w3.org/1999/xlink" content-type="dwc:verbatimCoordinates" xlink:type="simple"><named-content content-type="geo-json" specific-use="{&#34;type&#34;:&#34;Point&#34;,&#34;coordinates&#34;:[90.016667,31.400000]}" id="NCID0EF6IM" xlink:type="simple">31°24'N, 90°1'E</named-content></named-content>, 4700 m a.s.l., 13 Aug 1993, <italic>G. &amp; S. Miehe 9474/07</italic> (MSB147391); S of Xiketang Lake, <named-content xmlns:xlink="http://www.w3.org/1999/xlink" content-type="dwc:verbatimCoordinates" xlink:type="simple"><named-content content-type="geo-json" specific-use="{&#34;type&#34;:&#34;Point&#34;,&#34;coordinates&#34;:[90.766667,31.950000]}" id="NCID0EP6IM" xlink:type="simple">31°57'N, 90°46'E</named-content></named-content>, 4680 m a.s.l., 18 Aug 2005, <italic>Nölling &amp; Hanspach NX05-123-04</italic> (herb. Miehe); <bold>Xigazê Prefecture</bold>: [Yadong County] nr Phari, 14500 ft a.s.l., Sep 1938, <italic>B.J. Gould 1625</italic> (K);</p><!--PageBreak --><p><bold>INDIA</bold> (new record for the country): Ladakh, Whisky Nallah, 30 Aug 1970, <italic>U.C. Bhattacharyya 40939</italic> (BSD).</p></tp:treatment-sec><tp:treatment-sec sec-type="distribution" id="SECID0EBAJM"><title>General distribution.</title><p>Central Asia and South Siberia. The species was probably first collected in Xizang in the 1980s–1990s (<xref ref-type="bibr" rid="B86">Rilke 1999</xref>), but it is not mentioned in <xref ref-type="bibr" rid="B137">Zhu et al. (2003)</xref>. The records cited below expand the distribution of <italic><tp:taxon-name><tp:taxon-name-part taxon-name-part-type="genus" reg="Salsola">S.</tp:taxon-name-part><tp:taxon-name-part taxon-name-part-type="species" reg="monoptera">monoptera</tp:taxon-name-part></tp:taxon-name></italic> to the south (compare to <xref ref-type="bibr" rid="B86">Rilke 1999</xref>).</p></tp:treatment-sec><tp:treatment-sec><!--Section generated to contain objects referenced in tp:taxon-treatment.--><fig id="F48" position="float" orientation="portrait"><label>Figure 48.</label><caption><p>Distribution map of <italic><tp:taxon-name><tp:taxon-name-part taxon-name-part-type="genus" reg="Salsola">Salsola</tp:taxon-name-part><tp:taxon-name-part taxon-name-part-type="species" reg="tragus">tragus</tp:taxon-name-part></tp:taxon-name></italic> (circles), <italic><tp:taxon-name><tp:taxon-name-part taxon-name-part-type="genus" reg="Salsola">S.</tp:taxon-name-part><tp:taxon-name-part taxon-name-part-type="species" reg="austrotibetica">austrotibetica</tp:taxon-name-part></tp:taxon-name></italic> (stars) and <italic><tp:taxon-name><tp:taxon-name-part taxon-name-part-type="genus" reg="Salsola">S.</tp:taxon-name-part><tp:taxon-name-part taxon-name-part-type="species" reg="monoptera">monoptera</tp:taxon-name-part></tp:taxon-name></italic> (triangles).</p></caption><graphic xmlns:xlink="http://www.w3.org/1999/xlink" xlink:href="phytokeys-116-001-g048.jpg" position="float" orientation="portrait" xlink:type="simple" id="oo_260789.jpg"/></fig></tp:treatment-sec><ref-list><ref id="B13"><mixed-citation xmlns:xlink="http://www.w3.org/1999/xlink" xlink:type="simple"><person-group><name name-style="western"><surname>Bunge</surname><given-names>AA</given-names></name></person-group> (<year>1879</year>) <article-title>Enumeratio Salsolacearum omnium in Mongolia hucusque collectarum. Bulletin de l’Académie Impériale des Sciences de St.</article-title><source>-Pétersbourg</source><volume>25</volume>: <fpage>349</fpage>–<lpage>371</lpage>.</mixed-citation></ref><ref id="B86"><mixed-citation xmlns:xlink="http://www.w3.org/1999/xlink" xlink:type="simple"><person-group><name name-style="western"><surname>Rilke</surname><given-names>S</given-names></name></person-group> (<year>1999</year>) <article-title>Revision der Sektion <italic><tp:taxon-name><tp:taxon-name-part taxon-name-part-type="genus">Salsola</tp:taxon-name-part></tp:taxon-name></italic> s.l. der Gattung <italic><tp:taxon-name><tp:taxon-name-part taxon-name-part-type="genus">Salsola</tp:taxon-name-part></tp:taxon-name></italic> (<tp:taxon-name><tp:taxon-name-part taxon-name-part-type="family">Chenopodiaceae</tp:taxon-name-part></tp:taxon-name>).</article-title><source>Bibliotheca Botanica</source><volume>149</volume>: <fpage>1</fpage>–<lpage>190</lpage>.</mixed-citation></ref><ref id="B31"><mixed-citation xmlns:xlink="http://www.w3.org/1999/xlink" xlink:type="simple"><person-group><name name-style="western"><surname>Grubov</surname><given-names>VI</given-names></name></person-group> (<year>2000</year>) Catalogue of the type specimens of Central Asian vascular plants in the herbarium oft he V.L. Komarov Botanical Institute (LE). University Press, St.-Petersburg. [In Russian]</mixed-citation></ref><ref id="B65"><mixed-citation xmlns:xlink="http://www.w3.org/1999/xlink" xlink:type="simple"><person-group><name name-style="western"><surname>McNeill</surname><given-names>J</given-names></name></person-group> (<year>2014</year>) <article-title>Holotype specimens and type citations: General issues.</article-title><source>Taxon</source><volume>63</volume>(<issue>5</issue>): <fpage>1112</fpage>–<lpage>1113</lpage>. <ext-link xlink:type="simple" ext-link-type="doi" xlink:href="10.12705/635.7">https://doi.org/10.12705/635.7</ext-link></mixed-citation></ref><ref id="B137"><mixed-citation xmlns:xlink="http://www.w3.org/1999/xlink" xlink:type="simple"><person-group><name name-style="western"><surname>Zhu</surname><given-names>GL</given-names></name><name name-style="western"><surname>Mosyakin</surname><given-names>SL</given-names></name><name name-style="western"><surname>Clemants</surname><given-names>SE</given-names></name></person-group> (<year>2003</year>) <article-title><tp:taxon-name><tp:taxon-name-part taxon-name-part-type="family">Chenopodiaceae</tp:taxon-name-part></tp:taxon-name>.</article-title> In: <person-group><name name-style="western"><surname>Wu</surname><given-names>Z</given-names></name><name name-style="western"><surname>Raven</surname><given-names>PH</given-names></name></person-group> (<role>Eds</role>) <issue-title>Flora of China, Vol 5.</issue-title><source><italic><tp:taxon-name><tp:taxon-name-part taxon-name-part-type="genus">Ulmaceae-Basellaceae</tp:taxon-name-part></tp:taxon-name></italic>. Science Press, Beijing, and Missouri Botanical Garden Press, St. Louis</source>, <fpage>351</fpage>–<lpage>414</lpage>.</mixed-citation></ref></ref-list></tp:taxon-treatment>
