# Supplementary material for: Taxonomic revision of Chenopodiaceae in Himalaya and Tibet
Source: PhytoKeys. 2019 Jan 31;(116):1–141. doi: 10.3897/phytokeys.116.27301 (PMC6367307; doi:10.3897/phytokeys.116.27301)
Supplement: XML Treatment for Halogeton [file phytokeys.116.27301-treatment85.xml]

<!DOCTYPE tp:taxon-treatment
  PUBLIC "-//TaxonX//DTD Taxonomic Treatment Publishing DTD v0 20100105//EN" "tax-treatment-NSO.dtd">
<tp:taxon-treatment xmlns:tp="http://www.plazi.org/taxpub"><tp:treatment-meta><kwd-group><label>Taxon classification</label><kwd><named-content xmlns:xlink="http://www.w3.org/1999/xlink" content-type="kingdom">Plantae</named-content></kwd><kwd><named-content xmlns:xlink="http://www.w3.org/1999/xlink" content-type="order">Caryophyllales</named-content></kwd><kwd><named-content xmlns:xlink="http://www.w3.org/1999/xlink" content-type="family">Chenopodiacea</named-content></kwd></kwd-group><mixed-citation publication-type="journal"><person-group><name><surname>Sukhorukov</surname><given-names>Alexander P.</given-names></name><name><surname>Liu</surname><given-names>Pei-Liang</given-names></name><name><surname>Kushunina</surname><given-names>Maria</given-names></name></person-group><article-title>Taxonomic revision of <tp:taxon-name><tp:taxon-name-part taxon-name-part-type="family">Chenopodiaceae</tp:taxon-name-part></tp:taxon-name> in Himalaya and Tibet</article-title><source>PhytoKeys</source><day>31</day><month>1</month><year>2019</year><volume>2019</volume><issue>116</issue><fpage>1</fpage><lpage>141</lpage><pub-id pub-id-type="doi">10.3897/phytokeys.116.27301</pub-id></mixed-citation></tp:treatment-meta><tp:nomenclature><label>18.</label><tp:taxon-name>
                  <tp:taxon-name-part taxon-name-part-type="genus" reg="Halogeton">Halogeton</tp:taxon-name-part>
                </tp:taxon-name><tp:taxon-authority>C.A.Mey. in Ledeb., Icon. Pl. 1: 10 (1829)</tp:taxon-authority><tp:nomenclature-citation-list><tp:nomenclature-citation><tp:taxon-name>
                      <tp:taxon-name-part taxon-name-part-type="genus" reg="Halogeton">H.</tp:taxon-name-part>
                      <tp:taxon-name-part taxon-name-part-type="species" reg="glomeratus">glomeratus</tp:taxon-name-part>
                    </tp:taxon-name><comment>(M.Bieb.) C.A.Mey. (<bold>Type</bold>).</comment></tp:nomenclature-citation></tp:nomenclature-citation-list></tp:nomenclature><tp:treatment-sec sec-type="description" id="SECID0EOCJM"><title>Description.</title><p>Annual up to 30 cm with a tumble-weed habit at the fruiting stage; young plants often woolly due to abundant curved simple hairs in the leaf axils. Stem and leaves glabrous or shortly papillate. Leaves terete, up to 15 mm long, with a yellowish, easily caducous mucro up to 5.0 mm. Flowers covered with a bract and two bracteoles with two types of perianth (most of the flowers with five hyaline perianth segments (up to 3.0 mm long) with an orbicular white or pink wing (2.0–3.0 mm, sometimes 0.7–1.5 mm in diameter) near their tips; a small part of the flowers with 5 perianth segments hardened almost to the top without any projections or tuberculate). Stamens 2–3. Anthers 0.5–0.6 mm long. Fruit 1.0–1.2 mm. Seeds with vertical embryo, with the radicula pointing upwards. Perisperm absent.</p><p>One species widely distributed in Central Asia, South Siberia, Tibet and North Himalaya.</p></tp:treatment-sec></tp:taxon-treatment>
