# Supplementary material for: Taxonomic revision of Chenopodiaceae in Himalaya and Tibet
Source: PhytoKeys. 2019 Jan 31;(116):1–141. doi: 10.3897/phytokeys.116.27301 (PMC6367307; doi:10.3897/phytokeys.116.27301)
Supplement: XML Treatment for Halogeton glomeratus [file phytokeys.116.27301-treatment86.xml]

<!DOCTYPE tp:taxon-treatment
  PUBLIC "-//TaxonX//DTD Taxonomic Treatment Publishing DTD v0 20100105//EN" "tax-treatment-NSO.dtd">
<tp:taxon-treatment xmlns:tp="http://www.plazi.org/taxpub"><tp:treatment-meta><kwd-group><label>Taxon classification</label><kwd><named-content xmlns:xlink="http://www.w3.org/1999/xlink" content-type="kingdom">Plantae</named-content></kwd><kwd><named-content xmlns:xlink="http://www.w3.org/1999/xlink" content-type="order">Caryophyllales</named-content></kwd><kwd><named-content xmlns:xlink="http://www.w3.org/1999/xlink" content-type="family">Chenopodiacea</named-content></kwd></kwd-group><mixed-citation publication-type="journal"><person-group><name><surname>Sukhorukov</surname><given-names>Alexander P.</given-names></name><name><surname>Liu</surname><given-names>Pei-Liang</given-names></name><name><surname>Kushunina</surname><given-names>Maria</given-names></name></person-group><article-title>Taxonomic revision of <tp:taxon-name><tp:taxon-name-part taxon-name-part-type="family">Chenopodiaceae</tp:taxon-name-part></tp:taxon-name> in Himalaya and Tibet</article-title><source>PhytoKeys</source><day>31</day><month>1</month><year>2019</year><volume>2019</volume><issue>116</issue><fpage>1</fpage><lpage>141</lpage><pub-id pub-id-type="doi">10.3897/phytokeys.116.27301</pub-id></mixed-citation></tp:treatment-meta><tp:nomenclature><label>1.</label><tp:taxon-name>
                  <tp:taxon-name-part taxon-name-part-type="genus" reg="Halogeton">Halogeton</tp:taxon-name-part>
                  <tp:taxon-name-part taxon-name-part-type="species" reg="glomeratus">glomeratus</tp:taxon-name-part>
                </tp:taxon-name><tp:taxon-authority>(M.Bieb.) C.A.Mey. in Ledeb., Fl. Altaic. 1: 378 (1829)</tp:taxon-authority><xref ref-type="fig" rid="F50">Fig. 50</xref><tp:nomenclature-citation-list><tp:nomenclature-citation><tp:taxon-name>
                      <tp:taxon-name-part taxon-name-part-type="genus" reg="Halogeton"/>
                      <tp:taxon-name-part taxon-name-part-type="species" reg="glomeratus"/>
                    </tp:taxon-name><comment>≡<tp:taxon-name><tp:taxon-name-part taxon-name-part-type="genus" reg="Anabasis">Anabasis</tp:taxon-name-part><tp:taxon-name-part taxon-name-part-type="species" reg="glomerata">glomerata</tp:taxon-name-part></tp:taxon-name> M.Bieb., Mém. Soc. Nat. Mosc. 1: 110 (1808). <bold>Lectotype</bold> (designated here by Sukhorukov): Ex Sibiria [From Siberia], Salesow [Zalesov] (LE!). </comment></tp:nomenclature-citation><tp:nomenclature-citation><tp:taxon-name>
                      <tp:taxon-name-part taxon-name-part-type="genus" reg="Halogeton"/>
                      <tp:taxon-name-part taxon-name-part-type="species" reg="glomeratus"/>
                    </tp:taxon-name><comment>=<tp:taxon-name><tp:taxon-name-part taxon-name-part-type="genus" reg="Halogeton">H.</tp:taxon-name-part><tp:taxon-name-part taxon-name-part-type="species" reg="tibeticus">tibeticus</tp:taxon-name-part></tp:taxon-name> Bunge, Anabas. Rev.: 94 (1862). <bold>Lectotype</bold> (Sukhorukov, designated here): [probably N INDIA or NW Xizang] In regione temperata regni Tibetani occidentalis, alt. 12[000]–14000’ [ft a.s.l.], <italic>T.T. Thomson</italic> s.n. (K! isolectotypes G00177348! G00177349!). </comment></tp:nomenclature-citation><tp:nomenclature-citation><tp:taxon-name>
                      <tp:taxon-name-part taxon-name-part-type="genus" reg="Halogeton"/>
                      <tp:taxon-name-part taxon-name-part-type="species" reg="glomeratus"/>
                    </tp:taxon-name><comment>=<tp:taxon-name><tp:taxon-name-part taxon-name-part-type="genus" reg="Halogeton">H.</tp:taxon-name-part><tp:taxon-name-part taxon-name-part-type="species" reg="kashmirianus">kashmirianus</tp:taxon-name-part></tp:taxon-name> Grey-Wilson &amp; Wadhwa, Kew Bull. 42(2): 473 (1987). <bold>Holotype</bold>: INDIA, Jammu &amp; Kashmir, Leh, towards Indus river, 3505 m a.s.l., Aug 1976, <italic>Wadhwa 59345</italic> (K, not found; isotype – BSD000000040!). </comment></tp:nomenclature-citation></tp:nomenclature-citation-list></tp:nomenclature><tp:treatment-sec sec-type="Taxonomic notes" id="SECID0EPFJM"><title>Taxonomic notes.</title><p>The differences between <italic><tp:taxon-name><tp:taxon-name-part taxon-name-part-type="genus" reg="Halogeton">H.</tp:taxon-name-part><tp:taxon-name-part taxon-name-part-type="species" reg="glomeratus">glomeratus</tp:taxon-name-part></tp:taxon-name></italic>, <italic><tp:taxon-name><tp:taxon-name-part taxon-name-part-type="genus" reg="Halogeton">H.</tp:taxon-name-part><tp:taxon-name-part taxon-name-part-type="species" reg="tibeticus">tibeticus</tp:taxon-name-part></tp:taxon-name></italic> and <italic><tp:taxon-name><tp:taxon-name-part taxon-name-part-type="genus" reg="Halogeton">H.</tp:taxon-name-part><tp:taxon-name-part taxon-name-part-type="species" reg="kashmirianus">kashmirianus</tp:taxon-name-part></tp:taxon-name></italic> are not clearly expressed. The plants growing in the mountainous areas of Pamir northwards through Karakoram to Ladakh are finely papillate-pubescent (<italic><tp:taxon-name><tp:taxon-name-part taxon-name-part-type="genus" reg="Halogeton">H.</tp:taxon-name-part><tp:taxon-name-part taxon-name-part-type="species" reg="tibeticus">tibeticus</tp:taxon-name-part></tp:taxon-name></italic> s. str.) compared with the populations from the Central Asian plains. A distinct trait indicated in the protologue of <italic><tp:taxon-name><tp:taxon-name-part taxon-name-part-type="genus" reg="Halogeton">H.</tp:taxon-name-part><tp:taxon-name-part taxon-name-part-type="species" reg="tibeticus">tibeticus</tp:taxon-name-part></tp:taxon-name></italic> (<xref ref-type="bibr" rid="B12">Bunge 1862</xref>), the arachoideous stems in young plants, is characteristic for <italic><tp:taxon-name><tp:taxon-name-part taxon-name-part-type="genus" reg="Halogeton">H.</tp:taxon-name-part><tp:taxon-name-part taxon-name-part-type="species" reg="glomeratus">glomeratus</tp:taxon-name-part></tp:taxon-name></italic> and the stems are glabrescent at maturity. The triangular, erose-dentate perianth wings of <italic><tp:taxon-name><tp:taxon-name-part taxon-name-part-type="genus" reg="Halogeton">H.</tp:taxon-name-part><tp:taxon-name-part taxon-name-part-type="species" reg="tibeticus">tibeticus</tp:taxon-name-part></tp:taxon-name></italic> compared with <italic><tp:taxon-name><tp:taxon-name-part taxon-name-part-type="genus" reg="Halogeton">H.</tp:taxon-name-part><tp:taxon-name-part taxon-name-part-type="species" reg="glomeratus">glomeratus</tp:taxon-name-part></tp:taxon-name></italic> (<xref ref-type="bibr" rid="B47">Iljin 1936</xref>) rather refer to the wing variability of <italic><tp:taxon-name><tp:taxon-name-part taxon-name-part-type="genus" reg="Halogeton">H.</tp:taxon-name-part><tp:taxon-name-part taxon-name-part-type="species" reg="glomeratus">glomeratus</tp:taxon-name-part></tp:taxon-name></italic> (as in many <italic><tp:taxon-name><tp:taxon-name-part taxon-name-part-type="genus" reg="Salsola">Salsola</tp:taxon-name-part></tp:taxon-name></italic> s. str.) and such a wing shape is indeed rare in the examined specimens. The same characters are reported as differences between <italic><tp:taxon-name><tp:taxon-name-part taxon-name-part-type="genus" reg="Halogeton">H.</tp:taxon-name-part><tp:taxon-name-part taxon-name-part-type="species" reg="kashmirianus">kashmirianus</tp:taxon-name-part></tp:taxon-name></italic> and <italic><tp:taxon-name><tp:taxon-name-part taxon-name-part-type="genus" reg="Halogeton">H.</tp:taxon-name-part><tp:taxon-name-part taxon-name-part-type="species" reg="glomeratus">glomeratus</tp:taxon-name-part></tp:taxon-name></italic>, but the name and characters of <italic><tp:taxon-name><tp:taxon-name-part taxon-name-part-type="genus" reg="Halogeton">H.</tp:taxon-name-part><tp:taxon-name-part taxon-name-part-type="species" reg="tibeticus">tibeticus</tp:taxon-name-part></tp:taxon-name></italic> are not mentioned and discussed in the description of <italic><tp:taxon-name><tp:taxon-name-part taxon-name-part-type="genus" reg="Halogeton">H.</tp:taxon-name-part><tp:taxon-name-part taxon-name-part-type="species" reg="kashmirianus">kashmirianus</tp:taxon-name-part></tp:taxon-name></italic> (<xref ref-type="bibr" rid="B27">Grey-Wilson and Wadhwa 1987</xref>). Interestingly, the specimens kept at Kew, especially those collected at different stages and mounted on to one herbarium sheet, were identified differently. The younger, pubescent plants were identified by Grey-Wilson and Wadhwa as <italic><tp:taxon-name><tp:taxon-name-part taxon-name-part-type="genus" reg="Halogeton">H.</tp:taxon-name-part><tp:taxon-name-part taxon-name-part-type="species" reg="kashmirianus">kashmirianus</tp:taxon-name-part></tp:taxon-name></italic>, but the glabrescent plants collected at the fruiting stage are labelled as <italic><tp:taxon-name><tp:taxon-name-part taxon-name-part-type="genus" reg="Halogeton">H.</tp:taxon-name-part><tp:taxon-name-part taxon-name-part-type="species" reg="glomeratus">glomeratus</tp:taxon-name-part></tp:taxon-name></italic>. The isotype of <italic><tp:taxon-name><tp:taxon-name-part taxon-name-part-type="genus" reg="Halogeton">H.</tp:taxon-name-part><tp:taxon-name-part taxon-name-part-type="species" reg="kashmirianus">kashmirianus</tp:taxon-name-part></tp:taxon-name></italic> (BSD!) represents a part of the plant without papillae on the stem and both the papillate and non-papillate plants are present in Himalaya and Tibet. Due to the absence of the clear characters that allow <italic><tp:taxon-name><tp:taxon-name-part taxon-name-part-type="genus" reg="Halogeton">H.</tp:taxon-name-part><tp:taxon-name-part taxon-name-part-type="species" reg="glomeratus">glomeratus</tp:taxon-name-part></tp:taxon-name></italic>, <italic><tp:taxon-name><tp:taxon-name-part taxon-name-part-type="genus" reg="Halogeton">H.</tp:taxon-name-part><tp:taxon-name-part taxon-name-part-type="species" reg="kashmirianus">kashmirianus</tp:taxon-name-part></tp:taxon-name></italic> and <italic><tp:taxon-name><tp:taxon-name-part taxon-name-part-type="genus" reg="Halogeton">H.</tp:taxon-name-part><tp:taxon-name-part taxon-name-part-type="species" reg="tibeticus">tibeticus</tp:taxon-name-part></tp:taxon-name></italic> to be separated, we prefer to treat <italic><tp:taxon-name><tp:taxon-name-part taxon-name-part-type="genus" reg="Halogeton">H.</tp:taxon-name-part><tp:taxon-name-part taxon-name-part-type="species" reg="glomeratus">glomeratus</tp:taxon-name-part></tp:taxon-name></italic> in a broader sense.</p><p>The specimens of <italic><tp:taxon-name><tp:taxon-name-part taxon-name-part-type="genus" reg="Halogeton">H.</tp:taxon-name-part><tp:taxon-name-part taxon-name-part-type="species" reg="glomeratus">glomeratus</tp:taxon-name-part></tp:taxon-name></italic> from the deserts of adjacent Xinjiang (China) are not morphologically uniform and have much smaller perianth segments and wings (0.7–1.5 mm in diameter [H. kunlunense Sukhor. (nomen)]) than those (1.3–1.6 mm long) of <italic><tp:taxon-name><tp:taxon-name-part taxon-name-part-type="genus" reg="Halogeton">H.</tp:taxon-name-part><tp:taxon-name-part taxon-name-part-type="species" reg="glomeratus">glomeratus</tp:taxon-name-part></tp:taxon-name></italic>.</p></tp:treatment-sec><tp:treatment-sec sec-type="description" id="SECID0E3NJM"><title>Description.</title><p>See genus description.</p><fig id="F50" position="float" orientation="portrait"><label>Figure 50.</label><caption><p><italic><tp:taxon-name><tp:taxon-name-part taxon-name-part-type="genus" reg="Halogeton">Halogeton</tp:taxon-name-part><tp:taxon-name-part taxon-name-part-type="species" reg="glomeratus">glomeratus</tp:taxon-name-part></tp:taxon-name></italic> at blooming stage. Photograph by Dr. Oyuntsetseg Batlai (between Khavtag mountain and Baitag mountain range, Altai sum, Khovd province, Mongolia, 10 August 2017).</p></caption><graphic xmlns:xlink="http://www.w3.org/1999/xlink" xlink:href="phytokeys-116-001-g050.jpg" position="float" orientation="portrait" xlink:type="simple" id="oo_260791.jpg"/></fig></tp:treatment-sec><tp:treatment-sec sec-type="habitat" id="SECID0EZOJM"><title>Habitat.</title><p>Rocky or sandy, often disturbed places at altitudes of 3200–4500 m. Common in Ladakh.</p></tp:treatment-sec><tp:treatment-sec sec-type="phenology" id="SECID0E5OJM"><title>Phenology.</title><p>Flowering: July-September; fruiting: August-October.</p></tp:treatment-sec><tp:treatment-sec sec-type="distribution" id="SECID0EDPJM"><title>Distribution.</title><p>See Fig. <xref ref-type="fig" rid="F51">51</xref>.</p><fig id="F51" position="float" orientation="portrait"><label>Figure 51.</label><caption><p>Distribution map of <italic><tp:taxon-name><tp:taxon-name-part taxon-name-part-type="genus" reg="Halogeton">Halogeton</tp:taxon-name-part><tp:taxon-name-part taxon-name-part-type="species" reg="glomeratus">glomeratus</tp:taxon-name-part></tp:taxon-name></italic>.</p></caption><graphic xmlns:xlink="http://www.w3.org/1999/xlink" xlink:href="phytokeys-116-001-g051.jpg" position="float" orientation="portrait" xlink:type="simple" id="oo_260792.jpg"/></fig></tp:treatment-sec><tp:treatment-sec sec-type="material" id="SECID0EFQJM"><title>Specimens examined.</title><p><bold>CHINA: Xizang: Ngari Prefecture</bold>: Rutog (Ritu) County, Lake Bangong (Pangong Tso), 4250 m a.s.l., 3 Sep 1976, <italic>Qinghai-Tibet Team 76-9140, 76-8741</italic> &amp; <italic>76-9142</italic> (PE00540886, PE00540889, PE00540893, KUN0587507, KUN0587509, KUN0587511); Zanda (Zhada) County, Zanda valley, 3600 m a.s.l., <named-content xmlns:xlink="http://www.w3.org/1999/xlink" content-type="dwc:verbatimCoordinates" xlink:type="simple"><named-content content-type="geo-json" specific-use="{&#34;type&#34;:&#34;Point&#34;,&#34;coordinates&#34;:[79.765556,31.499444]}" id="NCID0EUQJM" xlink:type="simple">31°29'58"N, 79°45'56"E</named-content></named-content>, 6 Sep 2012, <italic>FLPH Tibet Expedition 12-0260</italic> (PE01967943), <italic>12-0262</italic> (PE01967946), <italic>12-0263</italic> (PE01967925);</p><p><bold>INDIA</bold>: <bold>Jammu &amp; Kashmir</bold> (selected specimens): Nubra valley, 1 Aug 1848, <italic>T.T. Thomson</italic> s.n. (K); Shayuk valley, 15 Sep 1848, <italic>T.T. Thomson</italic> s.n. (K); Ladakh, Leh to Nurla, 1856, <italic>Schlagintweit 1603</italic> (LE, P04558968); Ladakh, 11000 ft a.s.l., Aug 1934, <italic>Kohli</italic> s.n. (K); Ladakh, 10000–16000 ft a.s.l., Sep 1942, <italic>R.R. Stewart</italic> s.n. (K); Ladakh, 11500 ft a.s.l., 24 Aug 1928, <italic>F. Ludlow 500</italic> (BM, E); Ladakh, Indus valley, Sona, 12 Sep 1970, <italic>U.C. Bhattacharyya 41130</italic> (BSD); Leh, Phyang, 3500 m a.s.l., 13 Aug 1975, <italic>M.V. Viswanathan 54606</italic> (BSD); Ladakh, Mulbek, 20 Jul 1976, <italic>B.M. Wadhwa 58823</italic> (BSD); Ladakh, Khaltse, 22 Jul 1976, <italic>B.M. Wadhwa 58916</italic> (BSD); Ladakh, nr Leh, 3380 m a.s.l., 17 Jul 1992, <italic>H. Hartmann 4011</italic> (MSB137933); Ladakh, Nubra valley, Panamik, 3230 m a.s.l., 5 Aug 1995, <italic>H. Hartmann 5034</italic> (G, MSB137935); Ladakh, 15 km W of Pangong Tso [lake], 4200 m a.s.l., 14 Aug 1997, <italic>H. Hartmann 6079</italic> (MSB137931, MSB137932); Ladakh, Indus valley, Stot (E) [Stod river valley], <!--PageBreak -->4180 m a.s.l., 16 Aug 1999, <italic>L. Klimeš 541</italic> (PRA); Ladakh, Rupshu, Tso Moriri, 4690–4740 m a.s.l., 20 Aug 1999, <italic>L. Klimeš 591</italic> (PRA); Ladakh, Indus valley, Zhung (Leh), Gya to Lato, 4060–4070 m a.s.l., 5 Sep 2001, <italic>L. Klimeš 1556</italic> (PRA); Ladakh, Shyok <!--PageBreak -->Region, Wari La, 3980–4000 m a.s.l., 15 Sep 2001, <italic>L. Klimeš 1855</italic> (PRA); Ladakh, Leh, 3480 m a.s.l., 2 Aug 2002, <italic>L. Klimeš 2004</italic> (PRA); Ladakh, Indus valley, Domkhar Da, 29 Aug 2002, <italic>L. Klimeš 2440</italic> (PRA); Ladakh, Lukung, 4300 m a.s.l., 9 Sep 2002, <italic>L. Klimeš 2677</italic> (PRA); Ladakh, Pangong Region, 4300 m a.s.l., 10 Sep 2002, <italic>L. Klimeš 2699</italic> (PRA); Ladakh, Indus valley, Sham, 3420–3500 m a.s.l., 24 Sep 2005, <italic>L. Klimeš 6518</italic> (PRA).</p></tp:treatment-sec><tp:treatment-sec sec-type="distribution" id="SECID0EATJM"><title>General distribution.</title><p>Central Asia, Siberia, North Himalaya and Tibet; as alien in North America.</p></tp:treatment-sec><ref-list><ref id="B12"><mixed-citation xmlns:xlink="http://www.w3.org/1999/xlink" xlink:type="simple"><person-group><name name-style="western"><surname>Bunge</surname><given-names>AA</given-names></name></person-group> (<year>1862</year>) Anabasearum revisio. Mémoires de l’Académie Impériale des Sciences de St.-Pétersbourg, ser. 7 4(11): 1–102.</mixed-citation></ref><ref id="B47"><mixed-citation xmlns:xlink="http://www.w3.org/1999/xlink" xlink:type="simple"><person-group><name name-style="western"><surname>Iljin</surname><given-names>MM</given-names></name></person-group> (<year>1936</year>) <article-title><tp:taxon-name><tp:taxon-name-part taxon-name-part-type="family">Chenopodiaceae</tp:taxon-name-part></tp:taxon-name>.</article-title> In: <person-group><name name-style="western"><surname>Shishkin</surname><given-names>BK</given-names></name></person-group> (<role>Ed.</role>) <issue-title>Flora of USSR, Vol.</issue-title><source>6. Akademiya Nauk, Moscow-Leningrad</source>, <fpage>2</fpage>–<lpage>354</lpage>. [In Russian]</mixed-citation></ref><ref id="B27"><mixed-citation xmlns:xlink="http://www.w3.org/1999/xlink" xlink:type="simple"><person-group><name name-style="western"><surname>Grey-Wilson</surname><given-names>C</given-names></name><name name-style="western"><surname>Wadhwa</surname><given-names>BM</given-names></name></person-group> (<year>1987</year>) <article-title>Two new species of <tp:taxon-name><tp:taxon-name-part taxon-name-part-type="family">Chenopodiaceae</tp:taxon-name-part></tp:taxon-name> from the Western Himalaya.</article-title><source>Kew Bulletin</source><volume>42</volume>(<issue>2</issue>): <fpage>471</fpage>–<lpage>475</lpage>. <ext-link xlink:type="simple" ext-link-type="doi" xlink:href="10.2307/4109711">https://doi.org/10.2307/4109711</ext-link></mixed-citation></ref></ref-list></tp:taxon-treatment>
