# Supplementary material for: Taxonomic revision of Chenopodiaceae in Himalaya and Tibet
Source: PhytoKeys. 2019 Jan 31;(116):1–141. doi: 10.3897/phytokeys.116.27301 (PMC6367307; doi:10.3897/phytokeys.116.27301)
Supplement: XML Treatment for Haloxylon [file phytokeys.116.27301-treatment87.xml]

<!DOCTYPE tp:taxon-treatment
  PUBLIC "-//TaxonX//DTD Taxonomic Treatment Publishing DTD v0 20100105//EN" "tax-treatment-NSO.dtd">
<tp:taxon-treatment xmlns:tp="http://www.plazi.org/taxpub"><tp:treatment-meta><kwd-group><label>Taxon classification</label><kwd><named-content xmlns:xlink="http://www.w3.org/1999/xlink" content-type="kingdom">Plantae</named-content></kwd><kwd><named-content xmlns:xlink="http://www.w3.org/1999/xlink" content-type="order">Caryophyllales</named-content></kwd><kwd><named-content xmlns:xlink="http://www.w3.org/1999/xlink" content-type="family">Chenopodiacea</named-content></kwd></kwd-group><mixed-citation publication-type="journal"><person-group><name><surname>Sukhorukov</surname><given-names>Alexander P.</given-names></name><name><surname>Liu</surname><given-names>Pei-Liang</given-names></name><name><surname>Kushunina</surname><given-names>Maria</given-names></name></person-group><article-title>Taxonomic revision of <tp:taxon-name><tp:taxon-name-part taxon-name-part-type="family">Chenopodiaceae</tp:taxon-name-part></tp:taxon-name> in Himalaya and Tibet</article-title><source>PhytoKeys</source><day>31</day><month>1</month><year>2019</year><volume>2019</volume><issue>116</issue><fpage>1</fpage><lpage>141</lpage><pub-id pub-id-type="doi">10.3897/phytokeys.116.27301</pub-id></mixed-citation></tp:treatment-meta><tp:nomenclature><label>19.</label><tp:taxon-name>
                  <tp:taxon-name-part taxon-name-part-type="genus" reg="Haloxylon">Haloxylon</tp:taxon-name-part>
                </tp:taxon-name><tp:taxon-authority>Bunge, Rel. Lehm. (Mém. Sav. Etrang. Petersb.) 7: 468 (1851)</tp:taxon-authority><tp:nomenclature-citation-list><tp:nomenclature-citation><tp:taxon-name>
                      <tp:taxon-name-part taxon-name-part-type="genus" reg="Haloxylon">Haloxylon</tp:taxon-name-part>
                    </tp:taxon-name><comment>Bunge, Rel. Lehm. (Mém. Sav. Etrang. Petersb.) 7: 468 (1851). <bold>Lectotype</bold> (<xref ref-type="bibr" rid="B82">Pfeiffer 1874</xref>): <tp:taxon-name><tp:taxon-name-part taxon-name-part-type="genus" reg="Halogeton">H.</tp:taxon-name-part><tp:taxon-name-part taxon-name-part-type="species" reg="ammodendron">ammodendron</tp:taxon-name-part></tp:taxon-name> (C.A.Mey.) Bunge.</comment></tp:nomenclature-citation></tp:nomenclature-citation-list></tp:nomenclature><tp:treatment-sec sec-type="description" id="SECID0EAVJM"><title>Description.</title><p>Sub-shrublets, shrubs or trees; branches cylindrical, jointed. Leaves opposite, minute or rudimentary, connate. Flowers small, hermaphrodite, axillary and usually solitary, two-bracteolate. Perianth segments 5, free or connate in the lower part with spreading, scarious wings near the tip. Stamens usually 5. Anthers muticous. Staminodes 5, membranous, thin and glabrous, united with the bases of filaments into a lobed, cup-like disc. Ovary with short style and 2–3(5) stigmas. Fruit included in open perianth, globular-depressed, slightly fleshy in the upper part. Seeds horizontal with spirally coiled embryo. Perisperm absent.</p><p>Five to seven species mostly distributed in the Irano-Turanian region. The position of <italic><tp:taxon-name><tp:taxon-name-part taxon-name-part-type="genus" reg="Haloxylon">Haloxylon</tp:taxon-name-part><tp:taxon-name-part taxon-name-part-type="species" reg="thomsonii">thomsonii</tp:taxon-name-part></tp:taxon-name></italic> within this genus is still pending due to its unusual life history (sub-shrublet) and one-layered stem epidermis (all other species possess two-layered epidermis).</p><!--PageBreak --></tp:treatment-sec><ref-list><ref id="B82"><mixed-citation xmlns:xlink="http://www.w3.org/1999/xlink" xlink:type="simple"><person-group><name name-style="western"><surname>Pfeiffer</surname><given-names>LGK</given-names></name></person-group> (<year>1874</year>) Nomenclator botanicus, Vol. 1, part 2. Theodor Fischer, Kassel.</mixed-citation></ref></ref-list></tp:taxon-treatment>
