# Supplementary material for: Taxonomic revision of Chenopodiaceae in Himalaya and Tibet
Source: PhytoKeys. 2019 Jan 31;(116):1–141. doi: 10.3897/phytokeys.116.27301 (PMC6367307; doi:10.3897/phytokeys.116.27301)
Supplement: XML Treatment for Sympegma [file phytokeys.116.27301-treatment89.xml]

<!DOCTYPE tp:taxon-treatment
  PUBLIC "-//TaxonX//DTD Taxonomic Treatment Publishing DTD v0 20100105//EN" "tax-treatment-NSO.dtd">
<tp:taxon-treatment xmlns:tp="http://www.plazi.org/taxpub"><tp:treatment-meta><kwd-group><label>Taxon classification</label><kwd><named-content xmlns:xlink="http://www.w3.org/1999/xlink" content-type="kingdom">Plantae</named-content></kwd><kwd><named-content xmlns:xlink="http://www.w3.org/1999/xlink" content-type="order">Caryophyllales</named-content></kwd><kwd><named-content xmlns:xlink="http://www.w3.org/1999/xlink" content-type="family">Chenopodiacea</named-content></kwd></kwd-group><mixed-citation publication-type="journal"><person-group><name><surname>Sukhorukov</surname><given-names>Alexander P.</given-names></name><name><surname>Liu</surname><given-names>Pei-Liang</given-names></name><name><surname>Kushunina</surname><given-names>Maria</given-names></name></person-group><article-title>Taxonomic revision of <tp:taxon-name><tp:taxon-name-part taxon-name-part-type="family">Chenopodiaceae</tp:taxon-name-part></tp:taxon-name> in Himalaya and Tibet</article-title><source>PhytoKeys</source><day>31</day><month>1</month><year>2019</year><volume>2019</volume><issue>116</issue><fpage>1</fpage><lpage>141</lpage><pub-id pub-id-type="doi">10.3897/phytokeys.116.27301</pub-id></mixed-citation></tp:treatment-meta><tp:nomenclature><label>20.</label><tp:taxon-name>
                  <tp:taxon-name-part taxon-name-part-type="genus" reg="Sympegma">Sympegma</tp:taxon-name-part>
                </tp:taxon-name><tp:taxon-authority>Bunge, Bull. Acad. Imp. Sci. St.-Pétersbourg 25: 371 (1879)</tp:taxon-authority><tp:nomenclature-citation-list><tp:nomenclature-citation><tp:taxon-name>
                      <tp:taxon-name-part taxon-name-part-type="genus" reg="Sympegma">Sympegma</tp:taxon-name-part>
                    </tp:taxon-name><comment>Bunge, Bull. Acad. Imp. Sci. St.-Pétersbourg 25: 371 (1879). <bold>Type</bold>: <tp:taxon-name><tp:taxon-name-part taxon-name-part-type="genus" reg="Sympegma">S.</tp:taxon-name-part><tp:taxon-name-part taxon-name-part-type="species" reg="regelii">regelii</tp:taxon-name-part></tp:taxon-name> Bunge.</comment></tp:nomenclature-citation></tp:nomenclature-citation-list></tp:nomenclature><tp:treatment-sec sec-type="description" id="SECID0E25JM"><title>Description.</title><p>Subshrubs with several stems up to 40 cm tall; annual shoots glabrous or with tiny papillae (short simple hairs seen at higher magnification are present in the leaf axils). Leaves alternate, terete, green or glaucous, up to 2 cm long, mostly appressed to the <!--PageBreak -->stem, broadened at base, but slightly constricted, straight or incurved above the base with a short persistent mucro. Inflorescences leafy; partial inflorescences pedicellate with opposite bracts enclosing (1–2)3–6 flowers. Perianth glabrous or papillate; perianth segments (4)5, 2.5–3.0 mm long, fused only basally, clearly three-nerved, margins glabrous or tiny papillate, with wing-like projections originating from the upper half of the segments at fruiting stage; wings yellowish, white or pink turning brown in mature fruits. Stamens 5, anthers ~1.5 mm long, with hardly noticeable appendage. Style very broad terminating with two stigmas. Seed with vertically orientated, spiral embryo. Perisperm absent.</p><p>Genus of 1–2 species. <italic><tp:taxon-name><tp:taxon-name-part taxon-name-part-type="genus" reg="Sympegma">Sympegma</tp:taxon-name-part><tp:taxon-name-part taxon-name-part-type="species" reg="elegans">elegans</tp:taxon-name-part></tp:taxon-name></italic> G.L.Chu (Zhu [Chu] and Sanderson 2017) described from Gansu Province (China) was not investigated by us. It reportedly differs from <italic><tp:taxon-name><tp:taxon-name-part taxon-name-part-type="genus" reg="Sympegma">S.</tp:taxon-name-part><tp:taxon-name-part taxon-name-part-type="species" reg="regelii">regelii</tp:taxon-name-part></tp:taxon-name></italic> by slender branches, shorter internodes and mostly solitary flowers (<xref ref-type="bibr" rid="B138">Zhu and Sanderson 2017</xref>).</p></tp:treatment-sec><ref-list><ref id="B138"><mixed-citation xmlns:xlink="http://www.w3.org/1999/xlink" xlink:type="simple"><person-group><name name-style="western"><surname>Zhu</surname><given-names>GL</given-names></name><name name-style="western"><surname>Sanderson</surname><given-names>SC</given-names></name></person-group> (<year>2017</year>) Genera and a new evolutionary system of World <tp:taxon-name><tp:taxon-name-part taxon-name-part-type="family">Chenopodiaceae</tp:taxon-name-part></tp:taxon-name>. Science Press, Beijing.</mixed-citation></ref></ref-list></tp:taxon-treatment>
