# Supplementary material for: Taxonomic revision of Chenopodiaceae in Himalaya and Tibet
Source: PhytoKeys. 2019 Jan 31;(116):1–141. doi: 10.3897/phytokeys.116.27301 (PMC6367307; doi:10.3897/phytokeys.116.27301)
Supplement: XML Treatment for Sympegma regelii [file phytokeys.116.27301-treatment90.xml]

<!DOCTYPE tp:taxon-treatment
  PUBLIC "-//TaxonX//DTD Taxonomic Treatment Publishing DTD v0 20100105//EN" "tax-treatment-NSO.dtd">
<tp:taxon-treatment xmlns:tp="http://www.plazi.org/taxpub"><tp:treatment-meta><kwd-group><label>Taxon classification</label><kwd><named-content xmlns:xlink="http://www.w3.org/1999/xlink" content-type="kingdom">Plantae</named-content></kwd><kwd><named-content xmlns:xlink="http://www.w3.org/1999/xlink" content-type="order">Caryophyllales</named-content></kwd><kwd><named-content xmlns:xlink="http://www.w3.org/1999/xlink" content-type="family">Chenopodiacea</named-content></kwd></kwd-group><mixed-citation publication-type="journal"><person-group><name><surname>Sukhorukov</surname><given-names>Alexander P.</given-names></name><name><surname>Liu</surname><given-names>Pei-Liang</given-names></name><name><surname>Kushunina</surname><given-names>Maria</given-names></name></person-group><article-title>Taxonomic revision of <tp:taxon-name><tp:taxon-name-part taxon-name-part-type="family">Chenopodiaceae</tp:taxon-name-part></tp:taxon-name> in Himalaya and Tibet</article-title><source>PhytoKeys</source><day>31</day><month>1</month><year>2019</year><volume>2019</volume><issue>116</issue><fpage>1</fpage><lpage>141</lpage><pub-id pub-id-type="doi">10.3897/phytokeys.116.27301</pub-id></mixed-citation></tp:treatment-meta><tp:nomenclature><label>1.</label><tp:taxon-name>
                  <tp:taxon-name-part taxon-name-part-type="genus" reg="Sympegma">Sympegma</tp:taxon-name-part>
                  <tp:taxon-name-part taxon-name-part-type="species" reg="regelii">regelii</tp:taxon-name-part>
                </tp:taxon-name><tp:taxon-authority>Bunge, Bull. Acad. Imp. Sci. Saint-Pétersbourg 25: 371 (1879)</tp:taxon-authority></tp:nomenclature><tp:treatment-sec sec-type="Lectotype" id="SECID0EDBKM"><title>Lectotype</title><p>(<xref ref-type="bibr" rid="B30">Grubov 1966</xref>): [CHINA, Xinjiang, Qitai County] basin of Bar-kul Lake towards Gucheng, 5 Sep 1875, <italic>P.A. Pyasetsky</italic> s.n. (LE).</p></tp:treatment-sec><tp:treatment-sec sec-type="description" id="SECID0EPBKM"><title>Description.</title><p>See genus description.</p></tp:treatment-sec><tp:treatment-sec sec-type="habitat" id="SECID0EUBKM"><title>Habitat.</title><p>Screes; 3500–4500 m a.s.l.</p></tp:treatment-sec><tp:treatment-sec sec-type="phenology" id="SECID0EZBKM"><title>Phenology.</title><p>Flowering: July-September; fruiting: August-October.</p></tp:treatment-sec><tp:treatment-sec sec-type="distribution" id="SECID0E5BKM"><title>Distribution.</title><p>See Fig. <xref ref-type="fig" rid="F53">53</xref>.</p></tp:treatment-sec><tp:treatment-sec sec-type="material" id="SECID0EICKM"><title>Specimens examined.</title><p><bold>CHINA: Xizang</bold> (new records): <bold>Ngari Prefecture</bold>: Rutog (Ritu) County, nr Bangong Lake, 4230 m a.s.l., 10 Jul 1974, <italic>Biological Institute Tibet Expedition Team 3461</italic> (HNWP40809) &amp; 4 Sep 1984, <italic>Qinghai-Tibet Team 1340</italic> (HNWP146054); East bank of Bangong Lake, 4200 m a.s.l., 15 Aug 1987, <italic>B.S. Li &amp; D. Zheng 11018</italic> (PE01341763).</p><p>This is the first record of <italic><tp:taxon-name><tp:taxon-name-part taxon-name-part-type="genus" reg="Sympegma">S.</tp:taxon-name-part><tp:taxon-name-part taxon-name-part-type="species" reg="regelii">regelii</tp:taxon-name-part></tp:taxon-name></italic> in Xizang, and the records in the neighbouring areas of Jammu &amp; Kashmir (India) are predicted. <italic><tp:taxon-name><tp:taxon-name-part taxon-name-part-type="genus" reg="Sympegma">Sympegma</tp:taxon-name-part></tp:taxon-name></italic> is a common plant on the screes in North Pakistan and Xinjiang (<xref ref-type="bibr" rid="B30">Grubov 1966</xref>, <xref ref-type="bibr" rid="B21">Eberhardt et al. 2007</xref>, <xref ref-type="bibr" rid="B42">Hong and Blackmore 2015</xref>).</p></tp:treatment-sec><tp:treatment-sec sec-type="distribution" id="SECID0EYDKM"><title>General distribution.</title><p>W China, E Kazakhstan, Kyrgyzstan, Mongolia and Tajikistan.</p></tp:treatment-sec><tp:treatment-sec><!--Section generated to contain objects referenced in tp:taxon-treatment.--><fig id="F53" position="float" orientation="portrait"><label>Figure 53.</label><caption><p>Distribution map of <italic><tp:taxon-name><tp:taxon-name-part taxon-name-part-type="genus" reg="Haloxylon">Haloxylon</tp:taxon-name-part><tp:taxon-name-part taxon-name-part-type="species" reg="thomsonii">thomsonii</tp:taxon-name-part></tp:taxon-name></italic> (circles) and <italic><tp:taxon-name><tp:taxon-name-part taxon-name-part-type="genus" reg="Sympegma">Sympegma</tp:taxon-name-part><tp:taxon-name-part taxon-name-part-type="species" reg="regelii">regelii</tp:taxon-name-part></tp:taxon-name></italic> (stars).</p></caption><graphic xmlns:xlink="http://www.w3.org/1999/xlink" xlink:href="phytokeys-116-001-g053.jpg" position="float" orientation="portrait" xlink:type="simple" id="oo_260794.jpg"/></fig></tp:treatment-sec><ref-list><ref id="B30"><mixed-citation xmlns:xlink="http://www.w3.org/1999/xlink" xlink:type="simple"><person-group><name name-style="western"><surname>Grubov</surname><given-names>VI</given-names></name></person-group> (<year>1966</year>) Plants of Central Asia, Vol. 2. Leningrad, Nauka. [In Russian]</mixed-citation></ref><ref id="B21"><mixed-citation xmlns:xlink="http://www.w3.org/1999/xlink" xlink:type="simple"><person-group><name name-style="western"><surname>Eberhardt</surname><given-names>E</given-names></name><name name-style="western"><surname>Dickoré</surname><given-names>WB</given-names></name><name name-style="western"><surname>Miehe</surname><given-names>G</given-names></name></person-group> (<year>2007</year>) <article-title>Vegetation map of the Batura valley (Hunza Karakorum, North Pakistan).</article-title><source>Erdkunde</source><volume>61</volume>(<issue>1</issue>): <fpage>93</fpage>–<lpage>112</lpage>. <ext-link xlink:type="simple" ext-link-type="uri" xlink:href="https://www.jstor.org/stable/pdf/25647955.pdf">https://www.jstor.org/stable/pdf/25647955.pdf</ext-link>. <ext-link xlink:type="simple" ext-link-type="doi" xlink:href="10.3112/erdkunde.2007.01.06">https://doi.org/10.3112/erdkunde.2007.01.06</ext-link></mixed-citation></ref><ref id="B42"><mixed-citation xmlns:xlink="http://www.w3.org/1999/xlink" xlink:type="simple"><person-group><name name-style="western"><surname>Hong</surname><given-names>D-Y</given-names></name><name name-style="western"><surname>Blackmore</surname><given-names>S</given-names></name></person-group> (<year>2015</year>) The plants of China. Cambridge University Press, Cambridge. <ext-link xlink:type="simple" ext-link-type="doi" xlink:href="10.4324/9781315705835">https://doi.org/10.4324/9781315705835</ext-link></mixed-citation></ref></ref-list></tp:taxon-treatment>
