# Supplementary material for: Taxonomic revision of Chenopodiaceae in Himalaya and Tibet
Source: PhytoKeys. 2019 Jan 31;(116):1–141. doi: 10.3897/phytokeys.116.27301 (PMC6367307; doi:10.3897/phytokeys.116.27301)
Supplement: XML Treatment for Halocharis violacea [file phytokeys.116.27301-treatment91.xml]

<!DOCTYPE tp:taxon-treatment
  PUBLIC "-//TaxonX//DTD Taxonomic Treatment Publishing DTD v0 20100105//EN" "tax-treatment-NSO.dtd">
<tp:taxon-treatment xmlns:tp="http://www.plazi.org/taxpub"><tp:treatment-meta><kwd-group><label>Taxon classification</label><kwd><named-content xmlns:xlink="http://www.w3.org/1999/xlink" content-type="kingdom">Plantae</named-content></kwd><kwd><named-content xmlns:xlink="http://www.w3.org/1999/xlink" content-type="order">Caryophyllales</named-content></kwd><kwd><named-content xmlns:xlink="http://www.w3.org/1999/xlink" content-type="family">Chenopodiacea</named-content></kwd></kwd-group><mixed-citation publication-type="journal"><person-group><name><surname>Sukhorukov</surname><given-names>Alexander P.</given-names></name><name><surname>Liu</surname><given-names>Pei-Liang</given-names></name><name><surname>Kushunina</surname><given-names>Maria</given-names></name></person-group><article-title>Taxonomic revision of <tp:taxon-name><tp:taxon-name-part taxon-name-part-type="family">Chenopodiaceae</tp:taxon-name-part></tp:taxon-name> in Himalaya and Tibet</article-title><source>PhytoKeys</source><day>31</day><month>1</month><year>2019</year><volume>2019</volume><issue>116</issue><fpage>1</fpage><lpage>141</lpage><pub-id pub-id-type="doi">10.3897/phytokeys.116.27301</pub-id></mixed-citation></tp:treatment-meta><tp:nomenclature><tp:taxon-name>
                  <tp:taxon-name-part taxon-name-part-type="genus" reg="Halocharis">Halocharis</tp:taxon-name-part>
                  <tp:taxon-name-part taxon-name-part-type="species" reg="violacea">violacea</tp:taxon-name-part>
                </tp:taxon-name><tp:taxon-authority>Bunge, Anabas. Revis. 63 (1862) [Mém. Acad. Imp. Sci. St.-Pétersbourg, Sér. 7, 4(11)]</tp:taxon-authority></tp:nomenclature><tp:treatment-sec sec-type="notes" id="SECID0EEFKM"><title>Notes.</title><p>This species has been reported for Ladakh, India (<xref ref-type="bibr" rid="B98">Stewart 1916</xref>). No specimens were seen from our territory and the nearest records are from Quetta, Pakistan (<xref ref-type="bibr" rid="B37">Hedge 1997</xref>). This plant can be confused with <italic><tp:taxon-name><tp:taxon-name-part taxon-name-part-type="genus" reg="Halogeton">Halogeton</tp:taxon-name-part><tp:taxon-name-part taxon-name-part-type="species" reg="glomeratus">glomeratus</tp:taxon-name-part></tp:taxon-name></italic> (re-identifications in BSD) and both species are woolly at younger stages. Both genera can be <!--PageBreak -->easily distinguished by the following leaf characteristics: the leaves of all <italic><tp:taxon-name><tp:taxon-name-part taxon-name-part-type="genus" reg="Halocharis">Halocharis</tp:taxon-name-part></tp:taxon-name></italic> (tribe Caroxyleae) are covered with both short and long simple hairs, while those of <italic><tp:taxon-name><tp:taxon-name-part taxon-name-part-type="genus" reg="Halogeton">Halogeton</tp:taxon-name-part></tp:taxon-name></italic> (tribe Salsoleae) are glabrous or covered with short papillae (long, clearly visible hairs are present only at the leaf base). The presence of two hair types is a distinct characteristic of <italic><tp:taxon-name><tp:taxon-name-part taxon-name-part-type="genus" reg="Halocharis">Halocharis</tp:taxon-name-part></tp:taxon-name></italic> compared with many other <tp:taxon-name>Salsoloideae</tp:taxon-name> (<xref ref-type="bibr" rid="B117">Sukhorukov et al. 2016b</xref>).</p></tp:treatment-sec><ref-list><ref id="B98"><mixed-citation xmlns:xlink="http://www.w3.org/1999/xlink" xlink:type="simple"><person-group><name name-style="western"><surname>Stewart</surname><given-names>RR</given-names></name></person-group> (<year>1916</year>) <article-title>The flora of Ladak, Western Tibet. II. List of Ladak plants.</article-title><source>Bulletin of the Torrey Botanical Club</source><volume>43</volume>(<issue>12</issue>): <fpage>625</fpage>–<lpage>650</lpage>. <ext-link xlink:type="simple" ext-link-type="doi" xlink:href="10.2307/2479452">https://doi.org/10.2307/2479452</ext-link></mixed-citation></ref><ref id="B37"><mixed-citation xmlns:xlink="http://www.w3.org/1999/xlink" xlink:type="simple"><person-group><name name-style="western"><surname>Hedge</surname><given-names>IC</given-names></name></person-group> (<year>1997</year>) <article-title><italic><tp:taxon-name><tp:taxon-name-part taxon-name-part-type="genus">Krascheninnikovia</tp:taxon-name-part></tp:taxon-name>, <tp:taxon-name><tp:taxon-name-part taxon-name-part-type="genus">Halocharis</tp:taxon-name-part></tp:taxon-name></italic>.</article-title> In: <person-group><name name-style="western"><surname>Rechinger</surname><given-names>KH</given-names></name></person-group> (<role>Ed.</role>) <issue-title>Flora Iranica 172.</issue-title><source>Akademische Druck- und Verlagsanstalt, Graz, 87–91</source>, <fpage>330</fpage>–<lpage>336</lpage>.</mixed-citation></ref><ref id="B117"><mixed-citation xmlns:xlink="http://www.w3.org/1999/xlink" xlink:type="simple"><person-group><name name-style="western"><surname>Sukhorukov</surname><given-names>AP</given-names></name><name name-style="western"><surname>Aellen</surname><given-names>P</given-names></name><name name-style="western"><surname>Edmondson</surname><given-names>JR</given-names></name><name name-style="western"><surname>Townsend</surname><given-names>CC</given-names></name></person-group> (<year>2016b</year>) <article-title><tp:taxon-name><tp:taxon-name-part taxon-name-part-type="family">Chenopodiaceae</tp:taxon-name-part></tp:taxon-name>.</article-title> In: <person-group><name name-style="western"><surname>Ghazanfar</surname><given-names>SA</given-names></name><name name-style="western"><surname>Edmondson</surname><given-names>JR</given-names></name></person-group> (<role>Eds</role>) <issue-title>Flora of Iraq, Vol.</issue-title><source>5(1). Bell and Bain Ltd, Glasgow</source>, <fpage>164</fpage>–<lpage>256</lpage>.</mixed-citation></ref></ref-list></tp:taxon-treatment>
